# Supplementary material for: Integrative proteomic and glycoproteomic profiling of Mycobacterium tuberculosis culture filtrate
Source: PLoS One. 2020 Mar 3;15(3):e0221837. doi: 10.1371/journal.pone.0221837 (PMC7053730; doi:10.1371/journal.pone.0221837)
Supplement: S1 Table — Sheet 1) Common proteins list including Uniprot identification, protein description, protein length and molecular weight, gene name and M. tuberculosis H37Rv gene annotation (Rv) of Sanger Institut (http://sanger.ac.uk/projects/M_tuberculosis/Gene_list/). Sheet 2) Proteins identified in replica CFP(1), Sheet 3) Proteins identified in replica CFP(2), both lists including Uniprot identification as obtained in Patternlab for Proteomics, sequence count, spectrum count, number of unique peptides, protein coverage and protein description. Sheet 3 and Sheet 4) Values used to build Fig 1A and 1B, respectively. (XLSX) [file pone.0221837.s007.xlsx]

## Sheet: Common proteins
Common list of proteins identified in M. tuberculosis CFP ordered according to NSAF
Uniprot	Protein description	Lenght (aa)	Mass (kDa)	Gene name	Rv (TuBList)	TOTAL NSAF	Additional ID (gene)	Color code
P9WPE5	10 kDa chaperonin M. tuberculosis H37Rv GN=groS	100	10804	groS	Rv3418c	0.0378507		P95%
P9WNK5	ESAT-6-like protein EsxB M. tuberculosis H37Rv GN=esxB	100	10794	esxB	Rv3874	0.0353456		P90%
P9WPE7	60 kDa chaperonin 2 M. tuberculosis H37Rv GN=groEL2	540	56727	groEL2	Rv0440	0.0302893		P75%
P9WQF3	Meromycolate extension acyl carrier protein M. tuberculosis H37Rv GN=acpM	115	12524	acpM	Rv2244	0.0298025
P9WNK7	6 kDa early secretory antigenic target M. tuberculosis H37Rv GN=esxA	95	9904	esxA	Rv3875	0.0230778
P9WK07	5-methyltetrahydropteroyltriglutamate--homocysteine methyltransferase M. tuberculosis H37Rv GN=metE	759	81582	metE	Rv1133c	0.0208244
P9WNJ7	ESAT-6-like protein EsxK M. tuberculosis H37Rv GN=esxK ; Additional IDs concatenated into MaxParsimony group: P9WNI5, P9WNJ9; Additional IDs concatenated into MaxParsimony group: P9WNI5, P9WNJ9	98	10963	esxK	Rv1197	0.0151601	Rv2347c (esxP) Rv1038c (esxJ)
P9WMJ9	Chaperone protein DnaK M. tuberculosis H37Rv GN=dnaK	625	66831	dnaK	Rv0350	0.015097
P9WMK1	Alpha-crystallin M. tuberculosis H37Rv GN=hspX	144	16227	hspX	Rv2031c	0.0150158
P9WNJ3	ESAT-6-like protein EsxN M. tuberculosis H37Rv GN=esxN ; Additional IDs concatenated into MaxParsimony group: P0DOA7	94	9942	esxN	Rv1793	0.0149879	Rv3619c (esxV)
P9WNI7	ESAT-6-like protein EsxO M. tuberculosis H37Rv GN=esxO ; Additional IDs concatenated into MaxParsimony group: P0DOA7	94	9954	esxO	Rv2346c	0.0149092	Rv3619c (esxV)
P9WNI3	ESAT-6-like protein EsxW M. tuberculosis H37Rv GN=esxW	98	11023	esxW	Rv3620c	0.0133499
P96874	Conserved protein M. tuberculosis H37Rv GN=Rv3269	93	9750	Rv3269	Rv3269	0.0113705
P9WNJ5	ESAT-6-like protein EsxL M. tuberculosis H37Rv GN=esxL	94	9928	esxL	Rv1198	0.0105264
P9WQP3	Diacylglycerol acyltransferase/mycolyltransferase Ag85A M. tuberculosis H37Rv GN=fbpA	338	35686	fbpA	Rv3804c	0.0103627
P9WHN5	Prokaryotic ubiquitin-like protein Pup OS=Mycobacterium tuberculosis (strain ATCC 25618 / H37Rv) GN=pup PE=1 SV=1	64	6944	pup	Rv2111c	0.00988635
P9WNZ5	Putative acyl-[acyl-carrier-protein] desaturase DesA2 M. tuberculosis H37Rv GN=desA2	275	31359	desA2	Rv1094	0.00895228
P9WNN1	Elongation factor Tu M. tuberculosis H37Rv GN=tuf	396	43594	tuf	Rv0685	0.00885511
P9WN39	Glutamine synthetase M. tuberculosis H37Rv GN=glnA1	478	53570	glnA1	Rv2220	0.00870293
P9WNZ7	Putative acyl-[acyl-carrier-protein] desaturase DesA1 M. tuberculosis H37Rv GN=desA1	338	38770	desA1	Rv0824c	0.00850394
P9WNG7	Electron transfer flavoprotein subunit beta M. tuberculosis H37Rv GN=etfB	266	28081	etfB	Rv3029c	0.00826783
P9WHF9	Putative thiosulfate sulfurtransferase M. tuberculosis H37Rv GN=cysA1	277	31015	cysA1	Rv0815c	0.0082509
P9WPD5	Citrate synthase 1 OS=Mycobacterium tuberculosis (strain ATCC 25618 / H37Rv) GN=gltA2 PE=1 SV=1	431	47978	gltA2	Rv0896	0.00794509
P0DOA6	ESAT-6-like protein EsxI M. tuberculosis H37Rv GN=esxI PE=2 SV=1	94	9833	esxI	Rv1037c	0.00784756
P9WQP1	Diacylglycerol acyltransferase/mycolyltransferase Ag85B M. tuberculosis H37Rv GN=fbpB	325	34581	fbpB	Rv1886c	0.00774178
P0CG96	Uncharacterized protein Rv3118 OS=Mycobacterium tuberculosis (strain ATCC 25618 / H37Rv) GN=sseC1 PE=1 SV=1; Additional IDs concatenated into MaxParsimony group: P0CG95; Additional IDs concatenated into MaxParsimony group: P0CG95	100	10165	sseC1	Rv3118	0.00724375	Rv0814c (sseC2)
P9WHE3	50S ribosomal protein L7/L12 M. tuberculosis H37Rv GN=rplL	130	13440	rplL	Rv0652	0.00722475
P71658	Putative integration host factor MihF M. tuberculosis H37Rv GN=mihF	190	20835	mihF	Rv1388	0.00702051
O53842	Conserved protein M. tuberculosis H37Rv GN=Rv0831c PE=1 SV=3	271	30189	Rv0831c	Rv0831c	0.00658242
P9WIE5	Catalase-peroxidase M. tuberculosis H37Rv GN=katG	740	80605	katG	Rv1908c	0.00640267
P9WMU1	Cell wall synthesis protein Wag31 M. tuberculosis H37Rv GN=wag31	260	28277	wag31	Rv2145c	0.00639661
P9WLS3	Uncharacterized protein Rv1738 OS=Mycobacterium tuberculosis (strain ATCC 25618 / H37Rv) GN=Rv1738 PE=1 SV=1	94	10606	Rv1738	Rv1738	0.00622775
P9WJA3	Hypoxic response protein 1 M. tuberculosis H37Rv GN=hrp1	143	15518	hrp1	Rv2626c	0.00616828
P9WIN9	Immunogenic protein MPT64 M. tuberculosis H37Rv GN=mpt64	228	24855	mpt64	Rv1980c	0.00602777
P9WNG9	Electron transfer flavoprotein subunit alpha M. tuberculosis H37Rv GN=etfA	318	31691	etfA	Rv3028c	0.00587919
P9WGV3	Adenosylhomocysteinase M. tuberculosis H37Rv GN=ahcY	495	54324	ahcY	Rv3248c	0.00569127
P9WM83	Uncharacterized protein Rv0569 M. tuberculosis H37Rv GN=Rv0569	88	9523	Rv0569	Rv0569	0.00562208
P9WP75	Probable cold shock protein A M. tuberculosis H37Rv GN=cspA	67	7370	cspA	Rv3648c	0.00550147
Q6MX43	Calcium dodecin M. tuberculosis H37Rv GN=secE2	71	7966	secE2	Rv0379	0.00549679
P9WP11	F420H(2)-dependent quinone reductase Rv1558 M. tuberculosis H37Rv GN=Rv1558	148	16348	Rv1558	Rv1558	0.00545706
P9WL07	Uncharacterized protein Rv3127 M. tuberculosis H37Rv GN=Rv3127	344	38521	Rv3127	Rv3127	0.00544341
P9WGE7	Superoxide dismutase [Fe] M. tuberculosis H37Rv GN=sodB	207	23034	sodB	Rv3846	0.00540377
P9WG67	Thioredoxin M. tuberculosis H37Rv GN=trxA	116	12544	trxA	Rv3914	0.00536096
P9WN83	Glyceraldehyde-3-phosphate dehydrogenase M. tuberculosis H37Rv GN=gap	339	35956	gap	Rv1436	0.0053493
P9WJA9	Glycogen accumulation regulator GarA M. tuberculosis H37Rv GN=garA	162	17251	garA	Rv1827	0.00525012
P9WHW3	Peptidyl-prolyl cis-trans isomerase A M. tuberculosis H37Rv GN=ppiA	182	19239	ppiA	Rv0009	0.00516594
P9WKI3	Uncharacterized oxidoreductase Rv1843c OS=Mycobacterium tuberculosis (strain ATCC 25618 / H37Rv) GN=guaB1 PE=1 SV=1	479	49965	guaB1	Rv1843c	0.00511703
P9WNM1	Elongation factor Ts M. tuberculosis H37Rv GN=tsf	271	28755	tsf	Rv2889c	0.00508222
P9WH31	30S ribosomal protein S6 M. tuberculosis H37Rv GN=rpsF	96	10935	rpsF	Rv0053	0.00502001
I6Y778	3-ketoacyl-ACP reductase OS=Mycobacterium tuberculosis (strain ATCC 25618 / H37Rv) GN=fabG4 PE=1 SV=1	454	46830	fabG4	Rv0242c	0.00495599
P9WIN7	Low molecular weight antigen MTB12 M. tuberculosis H37Rv GN=mtb12	168	16635	mtb12	Rv2376c	0.00493946
P9WI93	Putative pterin-4-alpha-carbinolamine dehydratase OS=Mycobacterium tuberculosis (strain ATCC 25618 / H37Rv) GN=Rv1159.1 PE=1 SV=1	94	10380	Rv1159.1	Rv1159A	0.00484897
P9WG55	Trigger factor M. tuberculosis H37Rv GN=tig	466	50616	tig	Rv2462c	0.00478178
O53422	Acetyl-CoA acetyltransferase M. tuberculosis H37Rv GN=fadA3	405	42655	fadA3	Rv1074c	0.00467346
P9WMT5	Protein GrpE M. tuberculosis H37Rv GN=grpE	235	24533	grpE	Rv0351	0.00466351
P9WFK9	UPF0234 protein Rv0566c OS=Mycobacterium tuberculosis (strain ATCC 25618 / H37Rv) GN=Rv0566c PE=1 SV=1	163	18078	Rv0566c	Rv0566c	0.00452558
P9WPJ7	Beta-carbonic anhydrase 1 OS=Mycobacterium tuberculosis (strain ATCC 25618 / H37Rv) GN=mtcA1 PE=1 SV=1	163	18189	mtcA1	Rv1284	0.00445005
Q6MWZ8	Conserved protein TB9.4 OS=Mycobacterium tuberculosis (strain ATCC 25618 / H37Rv) GN=TB9.4 PE=1 SV=1	90	9433	TB9.4	Rv3208A	0.00439666
P9WQD7	3-oxoacyl-[acyl-carrier-protein] synthase 2 M. tuberculosis H37Rv GN=kasB	417	44277	kasB	Rv2246	0.00437824
P9WG35	Probable thiol peroxidase M. tuberculosis H37Rv GN=tpx	165	16896	tpx	Rv1932	0.00435439
P9WPE9	60 kDa chaperonin 1 M. tuberculosis H37Rv GN=groEL1	539	55877	groEL1	Rv3417c	0.00426763
P9WNP1	Probable enoyl-CoA hydratase echA6 M. tuberculosis H37Rv GN=echA6	243	26029	echA6	Rv0905	0.00423415
P9WGZ1	DNA-directed RNA polymerase subunit alpha M. tuberculosis H37Rv GN=rpoA	347	37706	rpoA	Rv3457c	0.00419638
P9WKH3	Heme-degrading monooxygenase HmoB M. tuberculosis H37Rv GN=mhuD	105	11185	mhuD	Rv3592	0.00413457
P9WHA7	50S ribosomal protein L29 OS=Mycobacterium tuberculosis (strain ATCC 25618 / H37Rv) GN=rpmC PE=1 SV=1	77	8859	rpmC	Rv0709	0.00413416
P75019	Enoyl-CoA hydratase OS=Mycobacterium tuberculosis (strain ATCC 25618 / H37Rv) GN=echA21 PE=1 SV=1	274	29101	echA21	Rv3774	0.00412562
P9WGU1	Phosphate-binding protein PstS 1 M. tuberculosis H37Rv GN=pstS1	374	38243	pstS1	Rv0934	0.00411345
P9WGY1	Ribosome-recycling factor M. tuberculosis H37Rv GN=frr	185	20828	frr	Rv2882c	0.00408861
P9WND5	Putative L-lactate dehydrogenase M. tuberculosis H37Rv GN=lldD	414	45342	lldD	Rv1872c	0.00402195
P9WKD7	Ribose-5-phosphate isomerase B M. tuberculosis H37Rv GN=rpiB	162	17278	rpiB	Rv2465c	0.004006
P9WID5	Adenosine kinase OS=Mycobacterium tuberculosis (strain ATCC 25618 / H37Rv) GN=adoK PE=1 SV=1	324	34472	adoK	Rv2202c	0.00400004
P96890	Acetyl-COA carboxylase M. tuberculosis H37Rv GN=accA3 PE=1 SV=2	600	63783	accA3	Rv3285	0.0039947
P9WIS9	Pyruvate dehydrogenase E1 component M. tuberculosis H37Rv GN=aceE PE=1 SV=2	930	103440	aceE	Rv2241	0.00399409
P9WH43	30S ribosomal protein S1 M. tuberculosis H37Rv GN=rpsA	481	53202	rpsA	Rv1630	0.00396676
O53166	Aconitate hydratase A M. tuberculosis H37Rv GN=acn	943	102449	acn	Rv1475c	0.00396673
P9WHF7	Putative thiosulfate sulfurtransferase SseA M. tuberculosis H37Rv GN=sseA	297	33320	sseA	Rv3283	0.00393883
P9WPJ9	Carbonic anhydrase 2 OS=Mycobacterium tuberculosis (strain ATCC 25618 / H37Rv) GN=mtcA2 PE=1 SV=1	207	21792	mtcA2	Rv3588c	0.00390642
O06633	Conserved protein OS=Mycobacterium tuberculosis (strain ATCC 25618 / H37Rv) GN=Rv0801 PE=1 SV=1	115	12512	Rv0801	Rv0801	0.0038821
P9WIS7	Dihydrolipoyllysine-residue acetyltransferase component of pyruvate dehydrogenase complex M. tuberculosis H37Rv GN=dlaT	553	57088	dlaT	Rv2215	0.00384769
P9WIZ7	Putative NAD(P)H nitroreductase Rv3131 OS=Mycobacterium tuberculosis (strain ATCC 25618 / H37Rv) GN=Rv3131 PE=1 SV=2	344	37049	Rv3131	Rv3131	0.00381894
P9WHH9	Dihydrolipoyl dehydrogenase M. tuberculosis H37Rv GN=lpdC	464	49239	lpdC	Rv0462	0.00381684
P9WJJ7	Nicotinate-nucleotide pyrophosphorylase [carboxylating] M. tuberculosis H37Rv GN=nadC	285	29951	nadC	Rv1596	0.00376764
P9WPU5	ATP synthase subunit beta M. tuberculosis H37Rv GN=atpD	486	53094	atpD	Rv1310	0.00376676
P9WFN1	UPF0098 protein Rv2140c M. tuberculosis H37Rv GN=Rv2140c	176	18634	Rv2140c	Rv2140c	0.00375461
P9WJB9	ESX-1 secretion-associated protein EspL M. tuberculosis H37Rv GN=espL	115	12200	espL	Rv3880c	0.00371074
P9WG33	Transaldolase M. tuberculosis H37Rv GN=tal	373	40721	tal	Rv1448c	0.0036859
P9WK17	Malate synthase G M. tuberculosis H37Rv GN=glcB	741	80403	glcB	Rv1837c	0.00365419
P9WG61	Uncharacterized protein Rv1324 M. tuberculosis H37Rv GN=Rv1324	304	32170	Rv1324	Rv1324	0.00365366
P9WIR7	Alanine and proline-rich secreted protein Apa M. tuberculosis H37Rv GN=apa	325	32721	apa	Rv1860	0.00364959
P9WMF9	Transcriptional regulatory protein DevR (DosR) M. tuberculosis H37Rv GN=devR	217	23294	devR	Rv3133c	0.00364012
P9WQD9	3-oxoacyl-[acyl-carrier-protein] synthase 1 M. tuberculosis H37Rv GN=kasA	416	43316	kasA	Rv2245	0.00358213
P9WQC5	NADP-dependent alcohol dehydrogenase C M. tuberculosis H37Rv GN=adhC	346	37075	adhC	Rv3045	0.00357757
P71590	FHA domain-containing protein FhaA M. tuberculosis H37Rv GN=fhaA	527	56880	fhaA	Rv0020c	0.00356723
P9WIZ9	Putative NAD(P)H nitroreductase acg M. tuberculosis H37Rv GN=acg	331	36559	acg	Rv2032	0.00350596
O53692	ESAT-6-like protein EsxG M. tuberculosis H37Rv GN=esxG	97	9778	esxG	Rv0287	0.00349505
P9WK61	Lipoprotein LpqH M. tuberculosis H37Rv GN=lpqH	159	15147	lpqH	Rv3763	0.00348662
P9WMN5	Protein Rv2204c OS=Mycobacterium tuberculosis (strain ATCC 25618 / H37Rv) GN=Rv2204c PE=1 SV=1	118	12544	Rv2204c	Rv2204c	0.0034744
P9WQB7	Alkyl hydroperoxide reductase subunit C M. tuberculosis H37Rv GN=ahpC	195	21566	ahpC	Rv2428	0.00343678
P9WQN9	Diacylglycerol acyltransferase/mycolyltransferase Ag85C M. tuberculosis H37Rv GN=fbpC	340	36771	fbpC	Rv0129c	0.00341894
P9WGM3	Probable transcriptional regulatory protein pdtaR M. tuberculosis H37Rv GN=pdtaR	205	22669	pdtaR	Rv1626	0.00341573
P9WNL1	Enolase M. tuberculosis H37Rv GN=eno	429	44962	eno	Rv1023	0.00340353
P9WIH3	Phosphoenolpyruvate carboxykinase [GTP] M. tuberculosis H37Rv GN=pckG	606	67253	pckG	Rv0211	0.00335423
I6WZG6	29 kDa antigen CFP29 OS=Mycobacterium tuberculosis (strain ATCC 25618 / H37Rv) GN=cfp29 PE=1 SV=1	265	28830	cfp29	Rv0798c	0.00332662
P9WNE5	Ferritin BfrB M. tuberculosis H37Rv GN=bfrB	181	20442	bfrB	Rv3841	0.00332144
P9WQC7	Alcohol dehydrogenase B OS=Mycobacterium tuberculosis (strain ATCC 25618 / H37Rv) GN=adhB PE=1 SV=1	375	39748	adhB	Rv0761c	0.00331014
I6X8D2	Polyketide synthase OS=Mycobacterium tuberculosis (strain ATCC 25618 / H37Rv) GN=pks13 PE=1 SV=1	1733	186446	pks13	Rv3800c	0.0033044
P9WKF5	Adenylate kinase M. tuberculosis H37Rv GN=adk	181	20125	adk	Rv0733	0.00326972
P9WPQ9	Bacterioferritin M. tuberculosis H37Rv GN=bfr	159	18341	bfr	Rv1876	0.0032046
I6YBZ8	Dehydrogenase OS=Mycobacterium tuberculosis (strain ATCC 25618 / H37Rv) GN=htdY PE=1 SV=1	290	30296	htdY	Rv3389c	0.00319962
P9WQ73	Phosphoserine aminotransferase M. tuberculosis H37Rv GN=serC	376	40233	serC	Rv0884c	0.00318208
P9WGQ7	Uncharacterized oxidoreductase Rv1144 M. tuberculosis H37Rv GN=Rv1144	250	25788	Rv1144	Rv1144	0.00318133
P9WLM1	Uncharacterized protein Rv2030c M. tuberculosis H37Rv GN=Rv2030c	681	74930	Rv2030c	Rv2030c	0.00316284
P9WGI9	Serine hydroxymethyltransferase 1 M. tuberculosis H37Rv GN=glyA1 PE=1 SV=2	438	46216	glyA1	Rv1093	0.00315803
P9WMT9	Transcription elongation factor GreA M. tuberculosis H37Rv GN=greA	164	17855	greA	Rv1080c	0.0031189
I6XHJ3	Acetyl-CoA acetyltransferase OS=Mycobacterium tuberculosis (strain ATCC 25618 / H37Rv) GN=fadA6 PE=1 SV=1	386	40902	fadA6	Rv3556c	0.00311625
P9WGM7	DNA-binding response regulator MtrA OS=Mycobacterium tuberculosis (strain ATCC 25618 / H37Rv) GN=mtrA PE=1 SV=1	228	25279	mtrA	Rv3246c	0.0030734
P9WK45	Lipoarabinomannan carrier protein LprG M. tuberculosis H37Rv GN=lprG	236	24548	lprG	Rv1411c	0.00306306
P9WN93	Fumarate hydratase class II M. tuberculosis H37Rv GN=fumC	474	50141	fumC	Rv1098c	0.00305536
P9WGC5	Succinate--CoA ligase [ADP-forming] subunit beta M. tuberculosis H37Rv GN=sucC	387	40926	sucC	Rv0951	0.00303308
O53611	Isocitrate dehydrogenase M. tuberculosis H37Rv GN=icd2	745	82550	icd2	Rv0066c	0.00303072
I6Y8B5	Enoyl-CoA hydratase OS=Mycobacterium tuberculosis (strain ATCC 25618 / H37Rv) GN=echA3 PE=1 SV=1	231	24355	echA3	Rv0632c	0.00302922
P9WG25	Transketolase M. tuberculosis H37Rv GN=tkt	700	75589	tkt	Rv1449c	0.00299185
P9WK65	Putative phthiocerol dimycocerosate transporter LppX M. tuberculosis H37Rv GN=lppX	233	24140	lppX	Rv2945c	0.00296085
P9WKE5	Pyruvate kinase OS=Mycobacterium tuberculosis (strain ATCC 25618 / H37Rv) GN=pyk PE=1 SV=1	472	50699	pyk	Rv1617	0.00294513
P9WNX3	D-3-phosphoglycerate dehydrogenase M. tuberculosis H37Rv GN=serA	528	54554	serA	Rv2996c	0.00289224
O53532	Methyltransferase M. tuberculosis H37Rv GN=Rv2258c	353	37514	Rv2258c	Rv2258c	0.00288831
I6YEH6	Enoyl-CoA hydratase OS=Mycobacterium tuberculosis (strain ATCC 25618 / H37Rv) GN=echA16 PE=1 SV=1	249	26630	echA16	Rv2831	0.00285764
P9WJD1	ESX-1 secretion-associated protein EspF M. tuberculosis H37Rv GN=espF	103	10618	espF	Rv3865	0.00283701
P9WFC9	Universal stress protein Rv1636 M. tuberculosis H37Rv GN=Rv1636	146	15312	Rv1636	Rv1636	0.00283178
P9WNP5	1,4-dihydroxy-2-naphthoyl-CoA synthase OS=Mycobacterium tuberculosis (strain ATCC 25618 / H37Rv) GN=menB PE=1 SV=1	314	34689	menB	Rv0548c	0.00281063
P9WQG1	Probable acyl-CoA dehydrogenase fadE25 M. tuberculosis H37Rv GN=fadE25	389	41723	fadE25	Rv3274c	0.00280464
P9WLP5	Uncharacterized protein Rv1993c OS=Mycobacterium tuberculosis (strain ATCC 25618 / H37Rv) GN=Rv1993c PE=1 SV=1	90	9366	Rv1993c	Rv1993c	0.00278136
P9WKS5	Uncharacterized protein Rv0634A OS=Mycobacterium tuberculosis (strain ATCC 25618 / H37Rv) GN=Rv0634A PE=1 SV=1	83	9426	Rv0634A	Rv0634A	0.0027785
P9WQA3	Fructose-bisphosphate aldolase OS=Mycobacterium tuberculosis (strain ATCC 25618 / H37Rv) GN=fba PE=1 SV=1	344	36544	fba	Rv0363c	0.00277328
P9WGV1	S-adenosylmethionine synthase M. tuberculosis H37Rv GN=metK	403	43047	metK	Rv1392	0.00271209
P9WL15	Uncharacterized protein Rv2927c OS=Mycobacterium tuberculosis (strain ATCC 25618 / H37Rv) GN=Rv2927c PE=1 SV=1	245	26986	Rv2927c	Rv2927c	0.00269317
P9WL63	Uncharacterized protein Rv2629 M. tuberculosis H37Rv GN=Rv2629	374	40840	Rv2629	Rv2629	0.00269312
P9WI57	Polyribonucleotide nucleotidyltransferase M. tuberculosis H37Rv GN=pnp	752	79735	pnp	Rv2783c	0.0026801
I6YGW9	Conserved protein OS=Mycobacterium tuberculosis (strain ATCC 25618 / H37Rv) GN=Rv3678c PE=1 SV=1	151	15246	Rv3678c	Rv3678c	0.00264007
P9WP21	2,3,4,5-tetrahydropyridine-2,6-dicarboxylate N-succinyltransferase M. tuberculosis H37Rv GN=dapD	317	32642	dapD	Rv1201c	0.00262707
P9WHP5	35 kDa protein M. tuberculosis H37Rv GN=Rv2744c	270	29258	Rv2744c	Rv2744c	0.00262445
O50433	Ferredoxin OS=Mycobacterium tuberculosis (strain ATCC 25618 / H37Rv) GN=fdxC PE=1 SV=1	108	11839	fdxC	Rv1177	0.00261899
O05842	Possible iron-regulated short-chain dehydrogenase/reductase M. tuberculosis H37Rv GN=Rv3224	282	29814	Rv3224	Rv3224	0.00261236
O53670	Probable succinate dehydrogenase [iron-sulfur subunit] (Succinic dehydrogenase) M. tuberculosis H37Rv GN=sdhA	646	70681	Rv0248c	Rv0248c	0.00260037
P9WPD1	Chaperone protein ClpB M. tuberculosis H37Rv GN=clpB	848	92568	clpB	Rv0384c	0.00259809
P96825	Putative short-chain type dehydrogenase/reductase Rv0148 M. tuberculosis H37Rv GN=Rv0148 PE=1 SV=3	286	29779	Rv0148	Rv0148	0.00258958
P9WPC3	ATP-dependent Clp protease proteolytic subunit 2 M. tuberculosis H37Rv GN=clpP2	214	23540	clpP2	Rv2460c	0.00258355
Q79FX8	Hydroxymycolate synthase MmaA4 M. tuberculosis H37Rv GN=mmaA4	301	34670	mmaA4	Rv0642c	0.00257683
P9WIP9	Heparin-binding hemagglutinin M. tuberculosis H37Rv GN=hbhA	199	21534	hbhA	Rv0475	0.00257529
O53519	Conserved protein TB16.3 OS=Mycobacterium tuberculosis (strain ATCC 25618 / H37Rv) GN=TB16.3 PE=1 SV=1	144	16325	TB16.3	Rv2185c	0.00257337
O53672	Uncharacterized protein Rv0250c OS=Mycobacterium tuberculosis (strain ATCC 25618 / H37Rv) GN=Rv0250c PE=1 SV=1	97	10896	Rv0250c	Rv0250c	0.00256036
O50430	Low molecular weight T-cell antigen OS=Mycobacterium tuberculosis (strain ATCC 25618 / H37Rv) GN=TB8.4 PE=1 SV=1	110	10881	TB8.4	Rv1174c	0.00254455
P9WG69	Probable acetyl-CoA acetyltransferase M. tuberculosis H37Rv GN=fadA4	389	40081	fadA4	Rv1323	0.00254245
P9WMH1	Iron-dependent repressor IdeR M. tuberculosis H37Rv GN=ideR	230	25233	ideR	Rv2711	0.00254098
P9WLH3	Uncharacterized protein Rv2229c M. tuberculosis H37Rv GN=Rv2229c	245	26851	Rv2229c	Rv2229c	0.00253825
I6XY36	Conserved protein OS=Mycobacterium tuberculosis (strain ATCC 25618 / H37Rv) GN=Rv1498A PE=1 SV=1	70	7629	Rv1498A	Rv1498A	0.00253423
P9WMJ7	Chaperone protein HtpG M. tuberculosis H37Rv GN=htpG	647	72961	htpG	Rv2299c	0.00252783
P9WQD5	Probable thioesterase TesA OS=Mycobacterium tuberculosis (strain ATCC 25618 / H37Rv) GN=tesA PE=1 SV=1	261	29152	tesA	Rv2928	0.00252235
P9WNM3	Elongation factor P OS=Mycobacterium tuberculosis (strain ATCC 25618 / H37Rv) GN=efp PE=1 SV=1	187	20407	efp	Rv2534c	0.00250602
L7N655	Aminopeptidase N OS=Mycobacterium tuberculosis (strain ATCC 25618 / H37Rv) GN=pepN PE=1 SV=1	861	94285	pepN	Rv2467	0.00249476
P9WQH7	Probable propionyl-CoA carboxylase beta chain 5 M. tuberculosis H37Rv GN=accD5	548	59354	accD5	Rv3280	0.00246656
P9WP25	4-hydroxy-tetrahydrodipicolinate synthase OS=Mycobacterium tuberculosis (strain ATCC 25618 / H37Rv) GN=dapA PE=1 SV=1	300	30858	dapA	Rv2753c	0.0024589
P9WIE1	Putative peroxiredoxin Rv2521 OS=Mycobacterium tuberculosis (strain ATCC 25618 / H37Rv) GN=bcp PE=1 SV=1	157	17077	bcp	Rv2521	0.00243245
I6Y4E8	Enoyl-CoA hydratase OS=Mycobacterium tuberculosis (strain ATCC 25618 / H37Rv) GN=echA5 PE=1 SV=1	263	27441	echA5	Rv0675	0.00243198
P9WHG1	Peptide chain release factor 2 M. tuberculosis H37Rv GN=prfB	371	41473	prfB	Rv3105c	0.00243075
P9WKX3	Bacterial proteasome activator M. tuberculosis H37Rv GN=bpa	174	18944	bpa	Rv3780	0.00241
P9WI55	Inorganic pyrophosphatase M. tuberculosis H37Rv GN=ppa	162	18329	ppa	Rv3628	0.00240909
P9WHT9	Proteasome subunit beta M. tuberculosis H37Rv GN=prcB	291	30305	prcB	Rv2110c	0.00240627
P9WN69	Glucose-6-phosphate isomerase OS=Mycobacterium tuberculosis (strain ATCC 25618 / H37Rv) GN=pgi PE=1 SV=1	553	59974	pgi	Rv0946c	0.00240151
P9WNR9	Nucleoid-associated protein Rv3716c OS=Mycobacterium tuberculosis (strain ATCC 25618 / H37Rv) GN=Rv3716c PE=1 SV=1	133	13357	Rv3716c	Rv3716c	0.00240085
P9WIC9	2,3-bisphosphoglycerate-dependent phosphoglycerate mutase OS=Mycobacterium tuberculosis (strain ATCC 25618 / H37Rv) GN=gpmA PE=1 SV=1	249	27216	gpmA	Rv0489	0.00239258
P9WFD7	Universal stress protein Rv2623 M. tuberculosis H37Rv GN=Rv2623	297	31652	Rv2623	Rv2623	0.00238587
P9WIP7	Nucleoid-associated protein Lsr2 M. tuberculosis H37Rv GN=lsr2	112	12098	lsr2	Rv3597c	0.00238463
O50383	Lipoprotein M. tuberculosis H37Rv GN=Rv3354	129	12988	Rv3354	Rv3354	0.00237986
I6WZM9	Cold-shock protein OS=Mycobacterium tuberculosis (strain ATCC 25618 / H37Rv) GN=cspB PE=1 SV=1	135	15021	cspB	Rv0871	0.00236529
P9WHU1	Proteasome subunit alpha M. tuberculosis H37Rv GN=prcA ; Additional IDs concatenated into MaxParsimony group: P95147; Additional IDs concatenated into MaxParsimony group: P95147	248	26881	prcA	Rv2109c	0.00235655	Rv1868 (Rv1868)
P9WNX9	Succinate-semialdehyde dehydrogenase [NADP(+)] 1 OS=Mycobacterium tuberculosis (strain ATCC 25618 / H37Rv) GN=gabD1 PE=1 SV=1	457	48545	gabD1	Rv0234c	0.00233551
I6Y946	Conserved protein OS=Mycobacterium tuberculosis (strain ATCC 25618 / H37Rv) GN=Rv0925c PE=1 SV=1	245	26944	Rv0925c	Rv0925c	0.00232906
P9WGM1	Transcriptional regulatory protein PrrA OS=Mycobacterium tuberculosis (strain ATCC 25618 / H37Rv) GN=prrA PE=1 SV=1	233	25009	prrA	Rv0903c	0.00231581
P9WP23	4-hydroxy-tetrahydrodipicolinate reductase M. tuberculosis H37Rv GN=dapB	245	25733	dapB	Rv2773c	0.00229085
P9WGD5	Single-stranded DNA-binding protein M. tuberculosis H37Rv GN=ssb	164	17353	ssb	Rv0054	0.00226554
P9WN85	Zinc uptake regulation protein OS=Mycobacterium tuberculosis (strain ATCC 25618 / H37Rv) GN=zur PE=1 SV=1	130	14398	zur	Rv2359	0.00226292
P9WNF3	Cell surface glycolipoprotein MPT83 M. tuberculosis H37Rv GN=mpt83	220	22070	mpt83	Rv2873	0.00226224
I6X7D4	Conserved protein OS=Mycobacterium tuberculosis (strain ATCC 25618 / H37Rv) GN=Rv3463 PE=1 SV=1	285	30651	Rv3463	Rv3463	0.00225984
P71790	GDP-mannose 4,6-dehydratase OS=Mycobacterium tuberculosis (strain ATCC 25618 / H37Rv) GN=gmdA PE=1 SV=2	340	38342	gmdA	Rv1511	0.00225661
O53311	Diguanylate cyclase OS=Mycobacterium tuberculosis (strain ATCC 25618 / H37Rv) GN=Rv3161c PE=1 SV=1	382	42504	Rv3161c	Rv3161c	0.00224976
P9WPB5	Cyclopropane mycolic acid synthase 2 OS=Mycobacterium tuberculosis (strain ATCC 25618 / H37Rv) GN=cmaA2 PE=1 SV=1	302	34660	cmaA2	Rv0503c	0.00224686
P9WM91	Uncharacterized protein Rv0036c M. tuberculosis H37Rv GN=Rv0036c	257	27546	Rv0036c	Rv0036c	0.00224525
P96404	Enoyl-CoA hydratase OS=Mycobacterium tuberculosis (strain ATCC 25618 / H37Rv) GN=echA1 PE=1 SV=1	262	27280	echA1	Rv0222	0.00221561
P9WJH7	Nucleoside diphosphate kinase M. tuberculosis H37Rv GN=ndkA	136	14508	ndkA	Rv2445c	0.00221022
O69689	Aminotransferase M. tuberculosis H37Rv GN=Rv3722c PE=1 SV=2	435	47341	Rv3722c	Rv3722c	0.00220107
P9WK95	3-isopropylmalate dehydratase small subunit OS=Mycobacterium tuberculosis (strain ATCC 25618 / H37Rv) GN=leuD PE=1 SV=1	198	21780	leuD	Rv2987c	0.00219754
I6YDN6	Probable cytoplasmic peptidase PepQ OS=Mycobacterium tuberculosis (strain ATCC 25618 / H37Rv) GN=pepQ PE=1 SV=1	372	38791	pepQ	Rv2535c	0.00218832
P9WK09	Metallothionein OS=Mycobacterium tuberculosis (strain ATCC 25618 / H37Rv) GN=mymT PE=1 SV=1	53	5719	mymT	Rv0186A	0.00218489
O06574	6-phosphogluconate dehydrogenase OS=Mycobacterium tuberculosis (strain ATCC 25618 / H37Rv) GN=gnd2 PE=1 SV=1	340	36358	gnd2	Rv1122	0.00218269
Q79FN7	ATPase M. tuberculosis H37Rv GN=moxR1	377	40763	moxR1	Rv1479	0.00217892
P9WNM7	Elongation factor G M. tuberculosis H37Rv GN=fusA	701	77203	fusA	Rv0684	0.00216864
P9WQP5	6-phosphogluconolactonase OS=Mycobacterium tuberculosis (strain ATCC 25618 / H37Rv) GN=pgl PE=1 SV=1	247	25804	pgl	Rv1445c	0.00215859
P9WMN9	Glutamate-1-semialdehyde 2,1-aminomutase OS=Mycobacterium tuberculosis (strain ATCC 25618 / H37Rv) GN=hemL PE=1 SV=1	462	47516	hemL	Rv0524	0.00215775
O53943	ESX-5 secretion-associated protein EspG5 M. tuberculosis H37Rv GN=espG5	300	32400	espG5	Rv1794	0.00213531
P9WK13	Malate dehydrogenase M. tuberculosis H37Rv GN=mdh	329	34322	mdh	Rv1240	0.00213432
O33291	Antibiotic biosynthesis monooxygenase OS=Mycobacterium tuberculosis (strain ATCC 25618 / H37Rv) GN=Rv2749 PE=1 SV=1	104	11099	Rv2749	Rv2749	0.00212744
I6X831	Conserved protein OS=Mycobacterium tuberculosis (strain ATCC 25618 / H37Rv) GN=Rv3688c PE=1 SV=1	154	16701	Rv3688c	Rv3688c	0.00212148
P9WKZ7	Uncharacterized protein Rv3400 OS=Mycobacterium tuberculosis (strain ATCC 25618 / H37Rv) GN=Rv3400 PE=1 SV=1	262	28228	Rv3400	Rv3400	0.00210647
P9WFY1	Tryptophan synthase alpha chain OS=Mycobacterium tuberculosis (strain ATCC 25618 / H37Rv) GN=trpA PE=1 SV=1	270	27728	trpA	Rv1613	0.00210612
I6XF25	Potassium transporter TrkA OS=Mycobacterium tuberculosis (strain ATCC 25618 / H37Rv) GN=ceoB PE=1 SV=1	227	24240	ceoB	Rv2691	0.00210567
P9WNE7	Ferredoxin OS=Mycobacterium tuberculosis (strain ATCC 25618 / H37Rv) GN=fdxA PE=1 SV=1	114	12064	fdxA	Rv2007c	0.00210506
P9WP51	Putative cystathionine beta-synthase Rv1077 M. tuberculosis H37Rv GN=cbs	464	48635	cbs	Rv1077	0.0020964
P9WNN9	Probable enoyl-CoA hydratase echA8 M. tuberculosis H37Rv GN=echA8	257	27273	echA8	Rv1070c	0.00209572
P9WJH3	NADH-quinone oxidoreductase subunit C OS=Mycobacterium tuberculosis (strain ATCC 25618 / H37Rv) GN=nuoC PE=1 SV=1	236	26932	nuoC	Rv3147	0.00208587
I6Y231	Polyketide synthase OS=Mycobacterium tuberculosis (strain ATCC 25618 / H37Rv) GN=mas PE=1 SV=1	2111	224380	mas	Rv2940c	0.00208196
O53598	Conserved protein similar to jag protein OS=Mycobacterium tuberculosis (strain ATCC 25618 / H37Rv) GN=Rv3920c PE=1 SV=1	187	20559	Rv3920c	Rv3920c	0.0020765
P9WJQ9	Probable molybdenum cofactor guanylyltransferase OS=Mycobacterium tuberculosis (strain ATCC 25618 / H37Rv) GN=mobA PE=1 SV=1	201	21084	mobA	Rv2453c	0.00207648
O69714	Conserved protein OS=Mycobacterium tuberculosis (strain ATCC 25618 / H37Rv) GN=Rv3747 PE=1 SV=1	127	13540	Rv3747	Rv3747	0.002072
P9WPU7	ATP synthase subunit alpha M. tuberculosis H37Rv GN=atpA	549	59288	atpA	Rv1308	0.00206084
P9WQ13	Probable endonuclease 4 OS=Mycobacterium tuberculosis (strain ATCC 25618 / H37Rv) GN=end PE=1 SV=1	252	26845	end	Rv0670	0.00204147
O05777	Conserved protein M. tuberculosis H37Rv GN=Rv3099c	283	30508	Rv3099c	Rv3099c	0.0020355
O53872	3-hydroxyacyl-CoA dehydrogenase M. tuberculosis H37Rv GN=fadB	720	76104	fadB	Rv0860	0.00203269
P96414	Acyl-CoA dehydrogenase OS=Mycobacterium tuberculosis (strain ATCC 25618 / H37Rv) GN=fadE4 PE=1 SV=1	568	63495	fadE4	Rv0231	0.0020266
P9WLA5	Uncharacterized protein Rv2557 OS=Mycobacterium tuberculosis (strain ATCC 25618 / H37Rv) GN=Rv2557 PE=1 SV=1	224	24295	Rv2557	Rv2557	0.00202605
I6YA17	DUTPase OS=Mycobacterium tuberculosis (strain ATCC 25618 / H37Rv) GN=Rv2699c PE=1 SV=1	100	10916	Rv2699c	Rv2699c	0.00202531
P9WQA5	Uncharacterized oxidoreductase Rv2971 M. tuberculosis H37Rv GN=Rv2971	282	30364	Rv2971	Rv2971	0.00202528
P9WNF5	Immunogenic protein MPT70 M. tuberculosis H37Rv GN=mpt70	193	19073	mpt70	Rv2875	0.00201704
P9WHM7	Bifunctional purine biosynthesis protein PurH OS=Mycobacterium tuberculosis (strain ATCC 25618 / H37Rv) GN=purH PE=1 SV=1	523	55026	purH	Rv0957	0.00201536
P9WMW1	Glycogen phosphorylase OS=Mycobacterium tuberculosis (strain ATCC 25618 / H37Rv) GN=glgP PE=1 SV=1	863	95515	glgP	Rv1328	0.00200649
P9WQN7	MPT51/MPB51 antigen M. tuberculosis H37Rv GN=mpt51	299	31089	mpt51	Rv3803c	0.00199577
P9WLD5	Uncharacterized protein Rv2302 M. tuberculosis H37Rv GN=Rv2302	80	8591	Rv2302	Rv2302	0.00199571
O53146	NADPH--quinone reductase M. tuberculosis H37Rv GN=qor PE=1 SV=3	328	34047	qor	Rv1454c	0.00199212
P9WKH5	Insertion element IS6110 uncharacterized 12.0 kDa protein OS=Mycobacterium tuberculosis (strain ATCC 25618 / H37Rv) GN=Rv0795 PE=1 SV=1	108	12005	Rv0795	Rv0795	0.00198928
O07175	Probable serine protease PepA (Serine proteinase) (MTB32A) M. tuberculosis H37Rv GN=pepA	355	34926	pepA	Rv0125	0.001978
O53565	Putative coenzyme F420-dependent oxidoreductase Rv3520c M. tuberculosis H37Rv GN=Rv3520c	347	37617	Rv3520c	Rv3520c	0.00195264
P9WQB1	Alanine dehydrogenase M. tuberculosis H37Rv GN=ald	371	38713	ald	Rv2780	0.00194719
P71701	5,10-methylene tetrahydromethanopterin reductase OS=Mycobacterium tuberculosis (strain ATCC 25618 / H37Rv) GN=Rv0044c PE=1 SV=1	264	28524	Rv0044c	Rv0044c	0.00194495
P9WG43	Triosephosphate isomerase M. tuberculosis H37Rv GN=tpiA	261	27403	tpiA	Rv1438	0.00193897
P95159	Oxidoreductase OS=Mycobacterium tuberculosis (strain ATCC 25618 / H37Rv) GN=Rv1855c PE=1 SV=2	307	33220	Rv1855c	Rv1855c	0.00193736
P0DMM4	Uncharacterized protein Rv0572A OS=Mycobacterium tuberculosis (strain ATCC 25618 / H37Rv) GN=Rv0572A PE=1 SV=1	55	5973	Rv0572A	Rv0572A	0.00193523
O69732	ESX-1 secretion-associated protein EspH OS=Mycobacterium tuberculosis (strain ATCC 25618 / H37Rv) GN=espH PE=1 SV=1	183	19946	espH	Rv3867	0.00193338
P9WFX7	Indole-3-glycerol phosphate synthase M. tuberculosis H37Rv GN=trpC	272	28023	trpC	Rv1611	0.00193301
P9WLA7	Uncharacterized protein Rv2468c OS=Mycobacterium tuberculosis (strain ATCC 25618 / H37Rv) GN=Rv2468c PE=1 SV=1	167	17289	Rv2468c	Rv2468c	0.00193278
I6YA03	Enoyl-CoA hydratase OS=Mycobacterium tuberculosis (strain ATCC 25618 / H37Rv) GN=echA15 PE=1 SV=1	276	29635	echA15	Rv2679	0.00193179
O07242	1,3-beta-glucanase M. tuberculosis H37Rv GN=Rv0315	294	32186	Rv0315	Rv0315	0.00193085
O07222	Conserved protein M. tuberculosis H37Rv GN=Rv1810 PE=1 SV=4	118	12142	Rv1810	Rv1810	0.00192936
O86361	Acetyl-CoA acetyltransferase M. tuberculosis H37Rv GN=fadA2	440	46107	fadA2	Rv0243	0.00192406
P9WFW5	Arginine--tRNA ligase OS=Mycobacterium tuberculosis (strain ATCC 25618 / H37Rv) GN=argS PE=1 SV=1	550	59709	argS	Rv1292	0.00191642
P9WKL3	Uncharacterized protein Rv0559c M. tuberculosis H37Rv GN=Rv0559c	112	12117	Rv0559c	Rv0559c	0.00190068
O86358	Conserved protein OS=Mycobacterium tuberculosis (strain ATCC 25618 / H37Rv) GN=Rv3755c PE=1 SV=1	199	22002	Rv3755c	Rv3755c	0.00189435
P9WNH1	Putative non-heme bromoperoxidase BpoC OS=Mycobacterium tuberculosis (strain ATCC 25618 / H37Rv) GN=bpoC PE=1 SV=1	262	28381	bpoC	Rv0554	0.00188833
P9WPH9	ESX-1 secretion system protein EccA1 OS=Mycobacterium tuberculosis (strain ATCC 25618 / H37Rv) GN=eccA1 PE=1 SV=1	573	62426	eccA1	Rv3868	0.00188165
O05861	Conserved protein M. tuberculosis H37Rv GN=Rv3205c	292	31352	Rv3205c	Rv3205c	0.00187995
O69667	Conserved protein M. tuberculosis H37Rv GN=Rv3699 PE=1 SV=3	233	24998	Rv3699	Rv3699	0.00187588
P9WIT1	Uncharacterized FAD-linked oxidoreductase Rv2280 M. tuberculosis H37Rv GN=Rv2280	459	48052	Rv2280	Rv2280	0.00187124
P9WPE1	Citrate lyase subunit beta-like protein OS=Mycobacterium tuberculosis (strain ATCC 25618 / H37Rv) GN=citE PE=1 SV=1	273	28886	citE	Rv2498c	0.00185734
P9WP55	O-acetylserine sulfhydrylase M. tuberculosis H37Rv GN=cysK1	310	32753	cysK1	Rv2334	0.00185187
I6Y7V6	Fatty-acid--CoA ligase OS=Mycobacterium tuberculosis (strain ATCC 25618 / H37Rv) GN=fadD31 PE=1 SV=1	620	66310	fadD31	Rv1925	0.00184153
P9WHV1	Gamma-glutamyl phosphate reductase OS=Mycobacterium tuberculosis (strain ATCC 25618 / H37Rv) GN=proA PE=1 SV=1	415	43745	proA	Rv2427c	0.00183931
I6XW38	GCN5-related N-acetyltransferase OS=Mycobacterium tuberculosis (strain ATCC 25618 / H37Rv) GN=Rv0730 PE=1 SV=1	242	25980	Rv0730	Rv0730	0.00183667
O07739	Uncharacterized protein OS=Mycobacterium tuberculosis (strain ATCC 25618 / H37Rv) GN=Rv1893 PE=1 SV=1	72	7467	Rv1893	Rv1893	0.00182739
P9WFX9	Tryptophan synthase beta chain OS=Mycobacterium tuberculosis (strain ATCC 25618 / H37Rv) GN=trpB PE=1 SV=1	422	44645	trpB	Rv1612	0.00181933
P9WMR9	Haloalkane dehalogenase 3 M. tuberculosis H37Rv GN=dhaA	300	33728	dhaA	Rv2579	0.0018167
O53580	Long-chain-fatty-acid--AMP ligase FadD32 M. tuberculosis H37Rv GN=fadD32	637	69232	fadD32	Rv3801c	0.00181634
P9WQ59	Long-chain-fatty-acid--AMP ligase FadD28 OS=Mycobacterium tuberculosis (strain ATCC 25618 / H37Rv) GN=fadD28 PE=1 SV=1	580	62641	fadD28	Rv2941	0.0018156
P9WQB5	Alkyl hydroperoxide reductase AhpD OS=Mycobacterium tuberculosis (strain ATCC 25618 / H37Rv) GN=ahpD PE=1 SV=1	177	18781	ahpD	Rv2429	0.00181514
O53554	Putative acetolactate synthase large subunit IlvX M. tuberculosis H37Rv GN=ilvX	515	52072	ilvX	Rv3509c	0.00181509
P9WGK3	Redox sensor histidine kinase response regulator DevS M. tuberculosis H37Rv GN=devS	578	62241	devS	Rv3132c	0.00181508
O07431	Probable O-methyltransferase OS=Mycobacterium tuberculosis (strain ATCC 25618 / H37Rv) GN=Rv0187 PE=1 SV=1	220	23097	Rv0187	Rv0187	0.00180311
P9WGR5	Uncharacterized oxidoreductase Rv0484c OS=Mycobacterium tuberculosis (strain ATCC 25618 / H37Rv) GN=Rv0484c PE=1 SV=1	251	26416	Rv0484c	Rv0484c	0.00180028
P9WQB3	2-isopropylmalate synthase M. tuberculosis H37Rv GN=leuA	644	70114	leuA	Rv3710	0.00179813
P9WHC5	50S ribosomal protein L20 OS=Mycobacterium tuberculosis (strain ATCC 25618 / H37Rv) GN=rplT PE=1 SV=1	129	14527	rplT	Rv1643	0.00179534
P9WQ17	Alpha-1,4-glucan:maltose-1-phosphate maltosyltransferase OS=Mycobacterium tuberculosis (strain ATCC 25618 / H37Rv) GN=glgE PE=1 SV=1	701	78640	glgE	Rv1327c	0.00178058
P9WP99	Cob(I)yrinic acid a,c-diamide adenosyltransferase OS=Mycobacterium tuberculosis (strain ATCC 25618 / H37Rv) GN=Rv1314c PE=1 SV=1	193	20694	Rv1314c	Rv1314c	0.00177961
P9WKK7	Isocitrate lyase M. tuberculosis H37Rv GN=icl	428	47087	icl	Rv0467	0.00177536
O53203	NAD-specific glutamate dehydrogenase M. tuberculosis H37Rv GN=gdh	1624	176900	gdh	Rv2476c	0.00176536
P9WJ03	Sulfite reductase [ferredoxin] M. tuberculosis H37Rv GN=sir	555	62112	sir	Rv2391	0.0017633
I6X9Y7	Conserved protein OS=Mycobacterium tuberculosis (strain ATCC 25618 / H37Rv) GN=Rv0854 PE=1 SV=1	147	16346	Rv0854	Rv0854	0.00175317
P9WK55	Lipoprotein LprA M. tuberculosis H37Rv GN=lprA	244	24874	lprA	Rv1270c	0.00174891
I6XF31	Conserved alanine and glycine and valine rich protein OS=Mycobacterium tuberculosis (strain ATCC 25618 / H37Rv) GN=Rv2696c PE=1 SV=1	259	27217	Rv2696c	Rv2696c	0.00174087
P9WM15	Uncharacterized protein Rv1352 M. tuberculosis H37Rv GN=Rv1352	123	12850	Rv1352	Rv1352	0.0017307
L7N668	Uncharacterized protein OS=Mycobacterium tuberculosis (strain ATCC 25618 / H37Rv) GN=Rv3196A PE=1 SV=1	66	7285	Rv3196A	Rv3196A	0.00172473
P9WG81	Bifunctional protein FolD M. tuberculosis H37Rv GN=folD	281	29484	folD	Rv3356c	0.00172384
P9WJD5	ESX-1 secretion-associated protein EspD M. tuberculosis H37Rv GN=espD	184	19835	espD	Rv3614c	0.00171936
P9WFZ3	Trk system potassium uptake protein TrkA OS=Mycobacterium tuberculosis (strain ATCC 25618 / H37Rv) GN=trkA PE=1 SV=1	220	23947	trkA	Rv2692	0.001718
P9WLH9	Uncharacterized protein Rv2226 OS=Mycobacterium tuberculosis (strain ATCC 25618 / H37Rv) GN=Rv2226 PE=1 SV=1	513	56333	Rv2226	Rv2226	0.00170884
O05882	Conserved protein M. tuberculosis H37Rv GN=Rv3237c	160	17234	Rv3237c	Rv3237c	0.00170316
P71990	Alkyl hydroperoxide reductase OS=Mycobacterium tuberculosis (strain ATCC 25618 / H37Rv) GN=Rv1732c PE=1 SV=1	182	19399	Rv1732c	Rv1732c	0.00170303
P9WKK3	Translation initiation factor IF-1 M. tuberculosis H37Rv GN=infA	73	8489	infA	Rv3462c	0.00170106
P9WK63	Putative lipoprotein LpqE M. tuberculosis H37Rv GN=lpqE	182	18819	lpqE	Rv3584	0.00169223
P9WGY9	DNA-directed RNA polymerase subunit beta M. tuberculosis H37Rv GN=rpoB	1178	129865	rpoB	Rv0667	0.00167994
P9WG65	Soluble secreted antigen MPT53 M. tuberculosis H37Rv GN=mpt53	173	18383	mpt53	Rv2878c	0.00167772
P9WL31	Uncharacterized protein Rv2895c OS=Mycobacterium tuberculosis (strain ATCC 25618 / H37Rv) GN=Rv2895c PE=1 SV=1	283	30603	Rv2895c	Rv2895c	0.0016751
P71898	Conserved protein M. tuberculosis H37Rv GN=Rv2314c	457	48712	Rv2314c	Rv2314c	0.00164437
P9WJG3	RNA polymerase-binding transcription factor CarD OS=Mycobacterium tuberculosis (strain ATCC 25618 / H37Rv) GN=carD PE=1 SV=1	162	17907	carD	Rv3583c	0.00163649
P9WN37	Glutamine synthetase OS=Mycobacterium tuberculosis (strain ATCC 25618 / H37Rv) GN=glnA2 PE=1 SV=1	446	49608	glnA2	Rv2222c	0.00163298
P9WMI7	Uncharacterized HTH-type transcriptional regulator Rv0081 OS=Mycobacterium tuberculosis (strain ATCC 25618 / H37Rv) GN=Rv0081 PE=1 SV=1	114	12356	Rv0081	Rv0081	0.0016296
P95227	Acyl-CoA synthetase M. tuberculosis H37Rv GN=fadD2	560	59893	fadD2	Rv0270	0.00162702
P9WG59	Threonine synthase OS=Mycobacterium tuberculosis (strain ATCC 25618 / H37Rv) GN=thrC PE=1 SV=1	360	37322	thrC	Rv1295	0.0016234
I6X8R2	Peptidase M13 OS=Mycobacterium tuberculosis (strain ATCC 25618 / H37Rv) GN=zmp1 PE=1 SV=1	663	73914	zmp1	Rv0198c	0.00162177
O53181	2-oxoglutarate oxidoreductase subunit KorB M. tuberculosis H37Rv GN=korB	373	40143	korB	Rv2454c	0.00161702
Q79FR3	PE family protein PE13 M. tuberculosis H37Rv GN=PE13	99	9616	PE13	Rv1195	0.00160276
P9WGL7	Uncharacterized response regulatory protein Rv3143 M. tuberculosis H37Rv GN=Rv3143	133	14386	Rv3143	Rv3143	0.00159317
Q6MX51	Probable sulfatase M. tuberculosis H37Rv GN=Rv0296c	465	51846	Rv0296c	Rv0296c	0.00158748
L7N657	Conserved protein TB18.5 OS=Mycobacterium tuberculosis (strain ATCC 25618 / H37Rv) GN=TB18.5 PE=1 SV=1	161	17738	TB18.5	Rv0164	0.0015824
P9WGF9	Uncharacterized protein Rv1276c OS=Mycobacterium tuberculosis (strain ATCC 25618 / H37Rv) GN=Rv1276c PE=1 SV=1	158	16462	Rv1276c	Rv1276c	0.00157187
I6XWG2	Molybdenum cofactor biosynthesis protein MoaD OS=Mycobacterium tuberculosis (strain ATCC 25618 / H37Rv) GN=moaD2 PE=1 SV=1	92	9440	moaD2	Rv0868c	0.00156396
I6YF08	Probable conserved secreted protein TB22.2 OS=Mycobacterium tuberculosis (strain ATCC 25618 / H37Rv) GN=TB22.2 PE=1 SV=1	227	24407	TB22.2	Rv3036c	0.00155863
O53897	Molybdenum cofactor biosynthesis protein OS=Mycobacterium tuberculosis (strain ATCC 25618 / H37Rv) GN=moaB2 PE=1 SV=3	181	18441	moaB2	Rv0984	0.00155184
O53578	Methylmalonyl-CoA carboxyltransferase M. tuberculosis H37Rv GN=accD4 PE=1 SV=2	522	56680	accD4	Rv3799c	0.00154819
P71805	Putative transferase OS=Mycobacterium tuberculosis (strain ATCC 25618 / H37Rv) GN=Rv1377c PE=1 SV=3	212	22815	Rv1377c	Rv1377c	0.00154572
L0TAD5	Probable catechol-O-methyltransferase OS=Mycobacterium tuberculosis (strain ATCC 25618 / H37Rv) GN=Rv1703c PE=1 SV=1	196	21570	Rv1703c	Rv1703c	0.00154366
P9WNP7	3-hydroxybutyryl-CoA dehydrogenase M. tuberculosis H37Rv GN=fadB2	286	30728	fadB2	Rv0468	0.00154035
P9WL45	Uncharacterized protein Rv2676c OS=Mycobacterium tuberculosis (strain ATCC 25618 / H37Rv) GN=Rv2676c PE=1 SV=1	231	26250	Rv2676c	Rv2676c	0.0015359
P9WHU7	Pyrroline-5-carboxylate reductase OS=Mycobacterium tuberculosis (strain ATCC 25618 / H37Rv) GN=proC PE=1 SV=1	295	30172	proC	Rv0500	0.00153176
P9WIR3	Putative glyoxylase CFP32 M. tuberculosis H37Rv GN=cfp32	261	27343	cfp32	Rv0577	0.00153116
P9WN31	Nitrogen regulatory protein P-II OS=Mycobacterium tuberculosis (strain ATCC 25618 / H37Rv) GN=glnB PE=1 SV=1	112	12227	glnB	Rv2919c	0.00151787
P9WID7	ATP-dependent 6-phosphofructokinase M. tuberculosis H37Rv GN=pfkA	343	36880	pfkA	Rv3010c	0.00151568
P96886	Probable bifunctional protein acetyl-/propionyl-coenzyme A carboxylase (Epsilon chain) AccE5 M. tuberculosis H37Rv GN=accE5	177	19014	accE5	Rv3281	0.00150892
I6WYY7	(3R)-hydroxyacyl-ACP dehydratase subunit HadB OS=Mycobacterium tuberculosis (strain ATCC 25618 / H37Rv) GN=hadB PE=1 SV=1	142	14934	hadB	Rv0636	0.00150605
P9WFU5	Methionine--tRNA ligase OS=Mycobacterium tuberculosis (strain ATCC 25618 / H37Rv) GN=metG PE=1 SV=1	519	58093	metG	Rv1007c	0.00150394
I6XWA1	Adenylosuccinate lyase OS=Mycobacterium tuberculosis (strain ATCC 25618 / H37Rv) GN=purB PE=1 SV=1	472	51040	purB	Rv0777	0.00149502
P9WKI1	Inositol-3-phosphate synthase OS=Mycobacterium tuberculosis (strain ATCC 25618 / H37Rv) GN=ino1 PE=1 SV=1	367	40094	ino1	Rv0046c	0.00149308
P9WQ19	Trehalose synthase/amylase TreS OS=Mycobacterium tuberculosis (strain ATCC 25618 / H37Rv) GN=treS PE=1 SV=1	601	68593	treS	Rv0126	0.00148978
O07177	Maltokinase OS=Mycobacterium tuberculosis (strain ATCC 25618 / H37Rv) GN=mak PE=1 SV=2	455	49879	mak	Rv0127	0.00148916
P9WH75	Ribonucleoside-diphosphate reductase subunit alpha OS=Mycobacterium tuberculosis (strain ATCC 25618 / H37Rv) GN=nrdE PE=1 SV=1	725	82441	nrdE	Rv3051c	0.00148851
I6XDU8	Conserved protein OS=Mycobacterium tuberculosis (strain ATCC 25618 / H37Rv) GN=Rv2237A PE=1 SV=1	78	8508	Rv2237A	Rv2237A	0.00148461
P9WL43	Uncharacterized protein Rv2716 OS=Mycobacterium tuberculosis (strain ATCC 25618 / H37Rv) GN=Rv2716 PE=1 SV=1	228	24574	Rv2716	Rv2716	0.0014783
P9WKK9	3-isopropylmalate dehydrogenase OS=Mycobacterium tuberculosis (strain ATCC 25618 / H37Rv) GN=leuB PE=1 SV=1	336	35306	leuB	Rv2995c	0.00147538
P9WPC9	ATP-dependent Clp protease ATP-binding subunit ClpC1 M. tuberculosis H37Rv GN=clpC1	848	93552	clpC1	Rv3596c	0.00146552
I6WZD7	Conserved protein OS=Mycobacterium tuberculosis (strain ATCC 25618 / H37Rv) GN=Rv0760c PE=1 SV=1	139	15242	Rv0760c	Rv0760c	0.00146413
P71897	Conserved protein OS=Mycobacterium tuberculosis (strain ATCC 25618 / H37Rv) GN=Rv2315c PE=1 SV=2	505	54578	Rv2315c	Rv2315c	0.00146369
O07256	Conserved protein OS=Mycobacterium tuberculosis (strain ATCC 25618 / H37Rv) GN=Rv0332 PE=1 SV=1	261	28620	Rv0332	Rv0332	0.00145943
O53728	Chorismate synthase OS=Mycobacterium tuberculosis (strain ATCC 25618 / H37Rv) GN=Rv0443 PE=1 SV=3	171	18958	Rv0443	Rv0443	0.00145812
I6X4S7	Acyl-CoA thioesterase OS=Mycobacterium tuberculosis (strain ATCC 25618 / H37Rv) GN=tesB2 PE=1 SV=1	281	31569	tesB2	Rv2605c	0.0014555
P9WFK1	UPF0336 protein Rv0635 OS=Mycobacterium tuberculosis (strain ATCC 25618 / H37Rv) GN=Rv0635 PE=1 SV=1	158	17481	Rv0635	Rv0635	0.00145337
P9WIU9	Transcription termination/antitermination protein NusG M. tuberculosis H37Rv GN=nusG	238	25447	nusG	Rv0639	0.00144726
O06154	Conserved protein OS=Mycobacterium tuberculosis (strain ATCC 25618 / H37Rv) GN=Rv1637c PE=1 SV=2	264	27936	Rv1637c	Rv1637c	0.00144657
P9WNU1	DNA polymerase III subunit beta M. tuberculosis H37Rv GN=dnaN	402	42113	dnaN	Rv0002	0.00144283
P9WIP1	Immunogenic protein MPT63 M. tuberculosis H37Rv GN=mpt63	159	16514	mpt63	Rv1926c	0.00143804
P9WPW5	Probable succinyl-CoA:3-ketoacid coenzyme A transferase subunit A OS=Mycobacterium tuberculosis (strain ATCC 25618 / H37Rv) GN=scoA PE=1 SV=1	248	26276	scoA	Rv2504c	0.00143458
P9WFT5	Threonine--tRNA ligase OS=Mycobacterium tuberculosis (strain ATCC 25618 / H37Rv) GN=thrS PE=1 SV=1	692	77122	thrS	Rv2614c	0.00143416
O05898	Mannose-6-phosphate isomerase OS=Mycobacterium tuberculosis (strain ATCC 25618 / H37Rv) GN=manA PE=1 SV=1	408	43371	manA	Rv3255c	0.00143241
I6Y2G3	Probable phosphoglucomutase PgmA (Glucose phosphomutase) (PGM) OS=Mycobacterium tuberculosis (strain ATCC 25618 / H37Rv) GN=pgmA PE=1 SV=1	547	58266	pgmA	Rv3068c	0.00143148
Q6MWZ7	Acid phosphatase OS=Mycobacterium tuberculosis (strain ATCC 25618 / H37Rv) GN=gpm2 PE=1 SV=1	203	21949	gpm2	Rv3214	0.00142978
O53666	Butyryl-CoA dehydrogenase M. tuberculosis H37Rv GN=fadE5	611	66046	fadE5	Rv0244c	0.00142909
O53896	Peptidase S1 M. tuberculosis H37Rv GN=pepD	464	46453	pepD	Rv0983	0.0014284
P9WP43	Probable cutinase Rv1984c M. tuberculosis H37Rv GN=Rv1984c	217	21782	Rv1984c	Rv1984c	0.00142835
I6YG87	PE family protein OS=Mycobacterium tuberculosis (strain ATCC 25618 / H37Rv) GN=PE31 PE=1 SV=1	98	9795	PE31	Rv3477	0.00142806
O53533	Alcohol dehydrogenase OS=Mycobacterium tuberculosis (strain ATCC 25618 / H37Rv) GN=mscR PE=1 SV=1	361	37888	mscR	Rv2259	0.00142648
P9WFG9	UPF0678 fatty acid-binding protein-like protein Rv0813c OS=Mycobacterium tuberculosis (strain ATCC 25618 / H37Rv) GN=Rv0813c PE=1 SV=1	226	23900	Rv0813c	Rv0813c	0.00142595
O53419	3-hydroxyisobutyryl-CoA hydrolase OS=Mycobacterium tuberculosis (strain ATCC 25618 / H37Rv) GN=echA9 PE=1 SV=1	345	36354	echA9	Rv1071c	0.00142549
O50434	Aminotransferase OS=Mycobacterium tuberculosis (strain ATCC 25618 / H37Rv) GN=Rv1178 PE=1 SV=1	362	37734	Rv1178	Rv1178	0.00142526
P9WGT9	Phosphate-binding protein PstS 2 M. tuberculosis H37Rv GN=pstS2	370	37864	pstS2	Rv0932c	0.00142506
P9WH67	30S ribosomal protein S10 M. tuberculosis H37Rv GN=rpsJ	101	11431	rpsJ	Rv0700	0.0014246
P9WI95	Phosphate-specific transport system accessory protein PhoU homolog 2 OS=Mycobacterium tuberculosis (strain ATCC 25618 / H37Rv) GN=phoU2 PE=1 SV=1	213	23514	phoU2	Rv0821c	0.00142046
P9WGY7	DNA-directed RNA polymerase subunit beta' M. tuberculosis H37Rv GN=rpoC	1316	146769	rpoC	Rv0668	0.00141504
P9WGC7	Succinate--CoA ligase [ADP-forming] subunit alpha M. tuberculosis H37Rv GN=sucD	303	31229	sucD	Rv0952	0.00140837
O53816	Methylmalonate-semialdehyde dehydrogenase OS=Mycobacterium tuberculosis (strain ATCC 25618 / H37Rv) GN=mmsA PE=1 SV=1	510	54454	mmsA	Rv0753c	0.00140584
P9WN67	UDP-glucose 4-epimerase OS=Mycobacterium tuberculosis (strain ATCC 25618 / H37Rv) GN=galE1 PE=1 SV=1	314	33582	galE1	Rv3634c	0.001403
L7N686	Uncharacterized protein OS=Mycobacterium tuberculosis (strain ATCC 25618 / H37Rv) GN=Rv0078A PE=1 SV=1	197	21613	Rv0078A	Rv0078A	0.00139825
O53390	Probable O-acetylhomoserine sulfhydrylase MetC (Homocysteine synthase) (O-acetylhomoserine (Thiol)-lyase) (OAH sulfhydrylase) (O-acetyl-L-homoserine sulfhydrylase) OS=Mycobacterium tuberculosis (strain ATCC 25618 / H37Rv) GN=metC PE=1 SV=1	449	47371	metC	Rv3340	0.00139386
P9WII3	Endoribonuclease MazF6 M. tuberculosis H37Rv GN=mazF6	114	12262	mazF6	Rv1991c	0.00139187
P9WKG3	4-hydroxy-3-methylbut-2-en-1-yl diphosphate synthase (flavodoxin) M. tuberculosis H37Rv GN=ispG	387	40482	ispG	Rv2868c	0.00139173
P9WGA5	Probable transcriptional regulatory protein Rv2603c OS=Mycobacterium tuberculosis (strain ATCC 25618 / H37Rv) GN=Rv2603c PE=1 SV=1	251	26799	Rv2603c	Rv2603c	0.00139001
P95146	Probable reductase M. tuberculosis H37Rv GN=Rv1869c	411	43629	Rv1869c	Rv1869c	0.00138482
I6Y293	Probable conserved lipoprotein LppZ OS=Mycobacterium tuberculosis (strain ATCC 25618 / H37Rv) GN=lppZ PE=1 SV=1	373	38752	lppZ	Rv3006	0.00138186
I6XF92	Probable alanine rich hydrolase OS=Mycobacterium tuberculosis (strain ATCC 25618 / H37Rv) GN=Rv2765 PE=1 SV=1	245	26160	Rv2765	Rv2765	0.00137974
P9WNH5	4,5:9,10-diseco-3-hydroxy-5,9,17-trioxoandrosta-1(10),2-diene-4-oate hydrolase M. tuberculosis H37Rv GN=hsaD	291	31875	hsaD	Rv3569c	0.00136993
P96900	Probable transcriptional regulatory protein (Probably TetR-family) OS=Mycobacterium tuberculosis (strain ATCC 25618 / H37Rv) GN=Rv3295 PE=1 SV=1	221	24805	Rv3295	Rv3295	0.00136459
L7N695	PE family immunomodulator PE5 M. tuberculosis H37Rv GN=PE5 ; Additional IDs concatenated into MaxParsimony group: Q6MX17, Q6MX19; Additional IDs concatenated into MaxParsimony group: Q6MX17, Q6MX19	102	9566	PE5	Rv0285	0.00136242	Rv3022A (PE29) Rv3018A (PE27A)
P9WFS9	Valine--tRNA ligase M. tuberculosis H37Rv GN=valS PE=1 SV=2	886	98800	valS	Rv2448c	0.0013604
O69652	Probable lyase OS=Mycobacterium tuberculosis (strain ATCC 25618 / H37Rv) GN=Rv3684 PE=1 SV=3	346	37641	Rv3684	Rv3684	0.00135725
P9WLZ1	Putative antitoxin VapB10 OS=Mycobacterium tuberculosis (strain ATCC 25618 / H37Rv) GN=vapB10 PE=1 SV=1	85	9444	vapB10	Rv1398c	0.00135078
P9WIJ1	Pyridoxine/pyridoxamine 5'-phosphate oxidase OS=Mycobacterium tuberculosis (strain ATCC 25618 / H37Rv) GN=pdxH PE=1 SV=1	224	25186	pdxH	Rv2607	0.0013507
P9WPI3	ESX-3 secretion system protein EccA3 M. tuberculosis H37Rv GN=eccA3	631	68107	eccA3	Rv0282	0.00134945
P9WGR1	Enoyl-[acyl-carrier-protein] reductase [NADH] M. tuberculosis H37Rv GN=inhA	269	28528	inhA	Rv1484	0.00134642
P9WHE9	6,7-dimethyl-8-ribityllumazine synthase OS=Mycobacterium tuberculosis (strain ATCC 25618 / H37Rv) GN=ribH PE=1 SV=1	160	16371	ribH	Rv1416	0.00134277
O06409	Conserved protein OS=Mycobacterium tuberculosis (strain ATCC 25618 / H37Rv) GN=Rv0543c PE=1 SV=1	100	11312	Rv0543c	Rv0543c	0.00133539
P9WL61	Uncharacterized protein Rv2632c OS=Mycobacterium tuberculosis (strain ATCC 25618 / H37Rv) GN=Rv2632c PE=1 SV=1	93	10083	Rv2632c	Rv2632c	0.00133524
P9WQK3	Energy-dependent translational throttle protein EttA M. tuberculosis H37Rv GN=ettA	558	61893	ettA	Rv2477c	0.00133172
P0CH91	Methoxy mycolic acid synthase MmaA3 OS=Mycobacterium tuberculosis (strain ATCC 25618 / H37Rv) GN=mmaA3 PE=1 SV=1	293	33263	mmaA3	Rv0643c	0.00132863
A0A089QRB9	Mycolipanoate synthase OS=Mycobacterium tuberculosis (strain ATCC 25618 / H37Rv) GN=msl3 PE=1 SV=2	2085	220462	msl3	Rv1180	0.00132658
O50397	Nitroreductase OS=Mycobacterium tuberculosis (strain ATCC 25618 / H37Rv) GN=Rv3368c PE=1 SV=1	214	23733	Rv3368c	Rv3368c	0.00132633
P9WJA1	Flavin-dependent monooxygenase, oxygenase subunit HsaA OS=Mycobacterium tuberculosis (strain ATCC 25618 / H37Rv) GN=hsaA PE=1 SV=1	394	43143	hsaA	Rv3570c	0.00132448
O06144	Probable nonspecific lipid-transfer protein M. tuberculosis H37Rv GN=Rv1627c	402	42386	Rv1627c	Rv1627c	0.00131896
L7N684	Conserved protein OS=Mycobacterium tuberculosis (strain ATCC 25618 / H37Rv) GN=Rv2141c PE=1 SV=1	448	48142	Rv2141c	Rv2141c	0.00131663
P9WP33	Sulfur carrier protein CysO OS=Mycobacterium tuberculosis (strain ATCC 25618 / H37Rv) GN=cysO PE=1 SV=1	93	9557	cysO	Rv1335	0.00131409
P9WPD3	Putative citrate synthase 2 OS=Mycobacterium tuberculosis (strain ATCC 25618 / H37Rv) GN=citA PE=1 SV=1	373	40147	citA	Rv0889c	0.00131321
I6YA00	Methionine sulfoxide reductase OS=Mycobacterium tuberculosis (strain ATCC 25618 / H37Rv) GN=msrB PE=1 SV=1	136	15318	msrB	Rv2674	0.00131162
P9WPV1	ATP synthase epsilon chain M. tuberculosis H37Rv GN=atpC	121	13135	atpC	Rv1311	0.00131135
P9WG79	Phosphomethylpyrimidine synthase OS=Mycobacterium tuberculosis (strain ATCC 25618 / H37Rv) GN=thiC PE=1 SV=1	547	59898	thiC	Rv0423c	0.00130536
O53871	Putative acyltransferase Rv0859 M. tuberculosis H37Rv GN=fadA	403	42414	fadA	Rv0859	0.00130105
P9WJD7	ESX-1 secretion-associated protein EspC M. tuberculosis H37Rv GN=espC	103	10795	espC	Rv3615c	0.0012965
O33252	Uncharacterized protein OS=Mycobacterium tuberculosis (strain ATCC 25618 / H37Rv) GN=Rv2117 PE=1 SV=1	97	10850	Rv2117	Rv2117	0.00129032
O50462	Antitoxin RelB OS=Mycobacterium tuberculosis (strain ATCC 25618 / H37Rv) GN=relB PE=1 SV=1	89	9767	relB	Rv1247c	0.00129007
P9WNY1	Probable aldehyde dehydrogenase OS=Mycobacterium tuberculosis (strain ATCC 25618 / H37Rv) GN=Rv0458 PE=1 SV=1	507	54575	Rv0458	Rv0458	0.0012898
P9WFJ3	Putative S-adenosyl-L-methionine-dependent methyltransferase Rv0146 OS=Mycobacterium tuberculosis (strain ATCC 25618 / H37Rv) GN=Rv0146 PE=1 SV=1	310	34016	Rv0146	Rv0146	0.0012828
P9WFI9	Putative S-adenosyl-L-methionine-dependent methyltransferase Rv0281 OS=Mycobacterium tuberculosis (strain ATCC 25618 / H37Rv) GN=Rv0281 PE=1 SV=1	302	32998	Rv0281	Rv0281	0.00128252
P9WG37	Alpha-keto-acid decarboxylase OS=Mycobacterium tuberculosis (strain ATCC 25618 / H37Rv) GN=kdc PE=1 SV=1	560	59783	kdc	Rv0853c	0.0012733
P9WPH3	Cytidine deaminase OS=Mycobacterium tuberculosis (strain ATCC 25618 / H37Rv) GN=cdd PE=1 SV=1	133	14072	cdd	Rv3315c	0.00127081
P95198	Conserved protein OS=Mycobacterium tuberculosis (strain ATCC 25618 / H37Rv) GN=Rv0390 PE=1 SV=2	140	15392	Rv0390	Rv0390	0.00126712
I6X9V3	Conserved protein OS=Mycobacterium tuberculosis (strain ATCC 25618 / H37Rv) GN=Rv0811c PE=1 SV=1	368	39447	Rv0811c	Rv0811c	0.00126542
O53182	2-oxoglutarate oxidoreductase subunit KorA M. tuberculosis H37Rv GN=korA PE=1 SV=3	653	69182	korA	Rv2455c	0.00126098
P9WMS7	GMP synthase [glutamine-hydrolyzing] M. tuberculosis H37Rv GN=guaA	525	56060	guaA	Rv3396c	0.00125959
P9WID1	Phosphoglycerate kinase M. tuberculosis H37Rv GN=pgk	412	42512	pgk	Rv1437	0.00125344
L7N673	Uncharacterized protein OS=Mycobacterium tuberculosis (strain ATCC 25618 / H37Rv) GN=Rv1638A PE=1 SV=1	85	9507	Rv1638A	Rv1638A	0.00125221
P9WHK1	Putative phosphoribosyl transferase Rv0571c M. tuberculosis H37Rv GN=Rv0571c	443	46655	Rv0571c	Rv0571c	0.00125141
O33340	Aldehyde dehydrogenase OS=Mycobacterium tuberculosis (strain ATCC 25618 / H37Rv) GN=aldC PE=1 SV=1	455	48259	aldC	Rv2858c	0.00124978
P9WJD9	ESX-1 secretion-associated protein EspB M. tuberculosis H37Rv GN=espB	460	47594	espB	Rv3881c	0.00124586
I6X486	PE-PGRS family protein PE25 M. tuberculosis H37Rv GN=PE25	99	10687	PE25	Rv2431c	0.00124438
I6X5K1	Glutamine synthetase OS=Mycobacterium tuberculosis (strain ATCC 25618 / H37Rv) GN=glnA4 PE=1 SV=1	457	49747	glnA4	Rv2860c	0.00123355
P9WJL3	UDP-N-acetylmuramoyl-L-alanyl-D-glutamate--2,6-diaminopimelate ligase OS=Mycobacterium tuberculosis (strain ATCC 25618 / H37Rv) GN=murE PE=1 SV=1	535	55341	murE	Rv2158c	0.00122502
P9WGB7	Cystathionine gamma-synthase OS=Mycobacterium tuberculosis (strain ATCC 25618 / H37Rv) GN=metB PE=1 SV=1	388	40982	metB	Rv1079	0.00121925
O53961	Conserved protein M. tuberculosis H37Rv GN=Rv1919c PE=1 SV=3	154	16803	Rv1919c	Rv1919c	0.0012191
P9WGT7	Phosphate-binding protein PstS 3 M. tuberculosis H37Rv GN=pstS3	370	37953	pstS3	Rv0928	0.00121595
P9WHR7	LexA repressor M. tuberculosis H37Rv GN=lexA	236	24841	lexA	Rv2720	0.00121102
O06218	Alkyl hydroperoxide reductase AhpD M. tuberculosis H37Rv GN=Rv2159c	344	36376	Rv2159c	Rv2159c	0.00121044
P9WFT9	Proline--tRNA ligase M. tuberculosis H37Rv GN=proS	582	63302	proS	Rv2845c	0.00120989
I6X9J0	Acyl-CoA dehydrogenase OS=Mycobacterium tuberculosis (strain ATCC 25618 / H37Rv) GN=fadE8 PE=1 SV=1	542	58534	fadE8	Rv0672	0.00120919
O06800	Alkyl hydroperoxide reductase AhpD OS=Mycobacterium tuberculosis (strain ATCC 25618 / H37Rv) GN=Rv1767 PE=1 SV=1	119	12491	Rv1767	Rv1767	0.00120911
O53193	Thioredoxin-like reductase Rv2466c M. tuberculosis H37Rv GN=Rv2466c	207	23035	Rv2466c	Rv2466c	0.00120453
O53319	Conserved protein OS=Mycobacterium tuberculosis (strain ATCC 25618 / H37Rv) GN=Rv3169 PE=1 SV=3	374	41760	Rv3169	Rv3169	0.00120295
P9WFZ1	tRNA (adenine(58)-N(1))-methyltransferase TrmI OS=Mycobacterium tuberculosis (strain ATCC 25618 / H37Rv) GN=trmI PE=1 SV=1	280	30123	trmI	Rv2118c	0.00120025
P9WFV9	Glutamate--tRNA ligase OS=Mycobacterium tuberculosis (strain ATCC 25618 / H37Rv) GN=gltX PE=1 SV=1	490	53864	gltX	Rv2992c	0.00119672
P9WNS5	Deoxyuridine 5'-triphosphate nucleotidohydrolase OS=Mycobacterium tuberculosis (strain ATCC 25618 / H37Rv) GN=dut PE=1 SV=1	154	15803	dut	Rv2697c	0.00119356
P95029	3-oxoacyl-ACP synthase M. tuberculosis H37Rv GN=fas PE=1 SV=3	3069	326255	fas	Rv2524c	0.00119186
O33249	Conserved protein OS=Mycobacterium tuberculosis (strain ATCC 25618 / H37Rv) GN=Rv2114 PE=1 SV=3	207	22775	Rv2114	Rv2114	0.00119028
P9WHG3	Peptide chain release factor 1 OS=Mycobacterium tuberculosis (strain ATCC 25618 / H37Rv) GN=prfA PE=1 SV=1	357	39036	prfA	Rv1299	0.00118983
P9WGY3	Putative 4-hydroxy-4-methyl-2-oxoglutarate aldolase OS=Mycobacterium tuberculosis (strain ATCC 25618 / H37Rv) GN=rraA PE=1 SV=1	157	16235	rraA	Rv3853	0.00118954
P9WHJ5	RNA polymerase-binding protein RbpA M. tuberculosis H37Rv GN=rbpA	111	12972	rbpA	Rv2050	0.00118533
O06412	Conserved protein OS=Mycobacterium tuberculosis (strain ATCC 25618 / H37Rv) GN=Rv0546c PE=1 SV=1	128	14346	Rv0546c	Rv0546c	0.00118186
P9WLP7	Uncharacterized protein Rv1990c OS=Mycobacterium tuberculosis (strain ATCC 25618 / H37Rv) GN=Rv1990c PE=1 SV=1	113	12488	Rv1990c	Rv1990c	0.00118176
O53905	Carboxymuconolactone decarboxylase OS=Mycobacterium tuberculosis (strain ATCC 25618 / H37Rv) GN=Rv1531 PE=1 SV=1	188	20796	Rv1531	Rv1531	0.00117688
O86346	2-hydroxyhepta-2,4-diene-1,7-dioate isomerase OS=Mycobacterium tuberculosis (strain ATCC 25618 / H37Rv) GN=Rv0939 PE=1 SV=1	644	69354	Rv0939	Rv0939	0.00117452
P9WFD5	Universal stress protein Rv2624c OS=Mycobacterium tuberculosis (strain ATCC 25618 / H37Rv) GN=Rv2624c PE=1 SV=1	272	29400	Rv2624c	Rv2624c	0.00117395
P9WFV1	Leucine--tRNA ligase M. tuberculosis H37Rv GN=leuS	969	107595	leuS	Rv0041	0.00117166
P9WLA3	Uncharacterized protein Rv2558 OS=Mycobacterium tuberculosis (strain ATCC 25618 / H37Rv) GN=Rv2558 PE=1 SV=1	236	25718	Rv2558	Rv2558	0.00116719
O53154	Cysteine desulfurase OS=Mycobacterium tuberculosis (strain ATCC 25618 / H37Rv) GN=sufC PE=1 SV=1	266	28823	Rv1463	Rv1463	0.00116523
O50398	Conserved protein M. tuberculosis H37Rv GN=Rv3369	144	15718	Rv3369	Rv3369	0.00116008
P9WQF1	Acyl carrier protein MbtL OS=Mycobacterium tuberculosis (strain ATCC 25618 / H37Rv) GN=mbtL PE=1 SV=1	84	8969	mbtL	Rv1344	0.00115567
P9WQC9	Acylphosphatase OS=Mycobacterium tuberculosis (strain ATCC 25618 / H37Rv) GN=acyP PE=1 SV=1	93	10206	acyP	Rv2922A	0.00115507
P9WMS3	Haloalkane dehalogenase 1 M. tuberculosis H37Rv GN=dhmA1	300	33358	dhmA1	Rv2296	0.00115472
O53479	ATPase OS=Mycobacterium tuberculosis (strain ATCC 25618 / H37Rv) GN=Rv2035 PE=1 SV=1	162	18515	Rv2035	Rv2035	0.00114676
P9WHE7	50S ribosomal protein L10 M. tuberculosis H37Rv GN=rplJ	178	18478	rplJ	Rv0651	0.00114334
P9WPX7	3-dehydroquinate dehydratase OS=Mycobacterium tuberculosis (strain ATCC 25618 / H37Rv) GN=aroQ PE=1 SV=1	147	15790	aroQ	Rv2537c	0.00114309
P9WGB5	O-succinylhomoserine sulfhydrylase OS=Mycobacterium tuberculosis (strain ATCC 25618 / H37Rv) GN=metZ PE=1 SV=1	406	43345	metZ	Rv0391	0.00113729
P9WFV7	Glycine--tRNA ligase M. tuberculosis H37Rv GN=glyQS	463	52938	glyQS	Rv2357c	0.00113134
P9WNW7	Iron-dependent extradiol dioxygenase OS=Mycobacterium tuberculosis (strain ATCC 25618 / H37Rv) GN=hsaC PE=1 SV=1	300	33582	hsaC	Rv3568c	0.00113007
P9WK47	Putative diacylated glycolipid transporter LprF M. tuberculosis H37Rv GN=lprF	261	26852	lprF	Rv1368	0.00112336
I6Y8S6	Phosphoribosylformylglycinamidine synthase subunit PurS OS=Mycobacterium tuberculosis (strain ATCC 25618 / H37Rv) GN=purS PE=1 SV=1	79	8622	purS	Rv0787A	0.00112276
P9WNN3	Probable enoyl-CoA hydratase echA17 OS=Mycobacterium tuberculosis (strain ATCC 25618 / H37Rv) GN=echA17 PE=1 SV=1	254	26538	echA17	Rv3039c	0.00112133
O53773	Probable transcriptional regulatory protein (Possibly ArsR-family) OS=Mycobacterium tuberculosis (strain ATCC 25618 / H37Rv) GN=Rv0576 PE=1 SV=3	434	46408	Rv0576	Rv0576	0.00111612
P95197	Formate-dependent phosphoribosylglycinamide formyltransferase OS=Mycobacterium tuberculosis (strain ATCC 25618 / H37Rv) GN=purT PE=1 SV=2	419	43678	purT	Rv0389	0.00111374
P9WPY1	Chorismate synthase OS=Mycobacterium tuberculosis (strain ATCC 25618 / H37Rv) GN=aroC PE=1 SV=1	401	41792	aroC	Rv2540c	0.00111214
P9WPC5	ATP-dependent Clp protease proteolytic subunit 1 OS=Mycobacterium tuberculosis (strain ATCC 25618 / H37Rv) GN=clpP1 PE=1 SV=1	200	21708	clpP1	Rv2461c	0.00111119
P9WGE9	Superoxide dismutase [Cu-Zn] M. tuberculosis H37Rv GN=sodC	240	23844	sodC	Rv0432	0.00110873
P9WFV3	Isoleucine--tRNA ligase M. tuberculosis H37Rv GN=ileS	1041	117340	ileS	Rv1536	0.00110766
P9WNX5	Aspartate-semialdehyde dehydrogenase M. tuberculosis H37Rv GN=asd	345	36230	asd	Rv3708c	0.00110124
O06145	Benzoylsuccinyl-CoA thiolase OS=Mycobacterium tuberculosis (strain ATCC 25618 / H37Rv) GN=Rv1628c PE=1 SV=1	163	17754	Rv1628c	Rv1628c	0.00110039
P9WKJ7	Ketol-acid reductoisomerase (NADP(+)) OS=Mycobacterium tuberculosis (strain ATCC 25618 / H37Rv) GN=ilvC PE=1 SV=2	337	36535	ilvC	Rv3001c	0.0010996
I6XF60	Conserved alanine and arginine rich protein OS=Mycobacterium tuberculosis (strain ATCC 25618 / H37Rv) GN=Rv2731 PE=1 SV=1	450	49796	Rv2731	Rv2731	0.00109506
O07726	Conserved protein M. tuberculosis H37Rv GN=Rv1906c PE=1 SV=3	156	15537	Rv1906c	Rv1906c	0.00108345
I6Y4U4	Probable oxidoreductase OS=Mycobacterium tuberculosis (strain ATCC 25618 / H37Rv) GN=Rv0794c PE=1 SV=1	499	52476	Rv0794c	Rv0794c	0.00108133
P9WFI5	Putative S-adenosyl-L-methionine-dependent methyltransferase Rv0731c OS=Mycobacterium tuberculosis (strain ATCC 25618 / H37Rv) GN=Rv0731c PE=1 SV=1	318	34950	Rv0731c	Rv0731c	0.00108008
P96264	Probable lipoprotein aminopeptidase LpqL M. tuberculosis H37Rv GN=lpqL	500	52042	lpqL	Rv0418	0.00107917
P9WH29	30S ribosomal protein S7 M. tuberculosis H37Rv GN=rpsG	156	17600	rpsG	Rv0683	0.00107715
O33272	Membrane protein M. tuberculosis H37Rv GN=LH57_16190 PE=1 SV=3	255	26862	Rv2969c	Rv2969c	0.00107636
Q10782	Ketoacyl reductase M. tuberculosis H37Rv GN=Rv1544	267	28200	Rv1544	Rv1544	0.00107042
I6X562	Uncharacterized protein OS=Mycobacterium tuberculosis (strain ATCC 25618 / H37Rv) GN=Rv2708c PE=1 SV=1	82	8962	Rv2708c	Rv2708c	0.00106969
I6YGL1	Possible hydrolase OS=Mycobacterium tuberculosis (strain ATCC 25618 / H37Rv) GN=Rv3591c PE=1 SV=1	257	28542	Rv3591c	Rv3591c	0.00106799
P9WFW3	Aspartate--tRNA(Asp/Asn) ligase M. tuberculosis H37Rv GN=aspS	594	64981	aspS	Rv2572c	0.0010652
P9WFX3	Anthranilate synthase component 1 OS=Mycobacterium tuberculosis (strain ATCC 25618 / H37Rv) GN=trpE PE=1 SV=1	516	55849	trpE	Rv1609	0.00106004
P9WGZ7	Ribonuclease PH OS=Mycobacterium tuberculosis (strain ATCC 25618 / H37Rv) GN=rph PE=1 SV=1	259	27351	rph	Rv1340	0.00105974
O53287	Conserved protein OS=Mycobacterium tuberculosis (strain ATCC 25618 / H37Rv) GN=Rv3040c PE=1 SV=1	288	31485	Rv3040c	Rv3040c	0.00105915
O86317	Conserved protein OS=Mycobacterium tuberculosis (strain ATCC 25618 / H37Rv) GN=Rv2680 PE=1 SV=1	210	22573	Rv2680	Rv2680	0.00105827
P9WQ79	4-aminobutyrate aminotransferase OS=Mycobacterium tuberculosis (strain ATCC 25618 / H37Rv) GN=gabT PE=1 SV=1	449	46813	gabT	Rv2589	0.00105799
O07236	Possible conserved exported protein M. tuberculosis H37Rv GN=Rv0309	218	22529	Rv0309	Rv0309	0.00105787
P9WIV5	NADH-quinone oxidoreductase subunit E OS=Mycobacterium tuberculosis (strain ATCC 25618 / H37Rv) GN=nuoE PE=1 SV=1	252	27198	nuoE	Rv3149	0.00105593
P95228	Acyl-CoA dehydrogenase M. tuberculosis H37Rv GN=fadE6	731	78477	fadE6	Rv0271c	0.0010462
O06159	Dihydrolipoyllysine-residue acyltransferase component of branched-chain alpha-ketoacid dehydrogenase complex M. tuberculosis H37Rv GN=bkdC PE=1 SV=2	393	41061	bkdC	Rv2495c	0.0010432
P9WHD7	50S ribosomal protein L15 OS=Mycobacterium tuberculosis (strain ATCC 25618 / H37Rv) GN=rplO PE=1 SV=1	146	15533	rplO	Rv0723	0.00104289
O53409	Conserved protein OS=Mycobacterium tuberculosis (strain ATCC 25618 / H37Rv) GN=Rv1061 PE=1 SV=1	287	32038	Rv1061	Rv1061	0.0010405
P9WJ01	Hydrolase Rv0480c M. tuberculosis H37Rv GN=Rv0480c	280	28995	Rv0480c	Rv0480c	0.0010401
P0CL62	Probable endoribonuclease MazF7 OS=Mycobacterium tuberculosis (strain ATCC 25618 / H37Rv) GN=mazF7 PE=1 SV=1	136	14235	mazF7	Rv2063A	0.00103628
P9WPR9	Uncharacterized protein Rv1488 M. tuberculosis H37Rv GN=Rv1488	381	41282	Rv1488	Rv1488	0.001036
O06310	Conserved protein OS=Mycobacterium tuberculosis (strain ATCC 25618 / H37Rv) GN=Rv0360c PE=1 SV=1	145	15329	Rv0360c	Rv0360c	0.00102974
P9WPT5	Probable manganese/zinc-exporting P-type ATPase M. tuberculosis H37Rv GN=ctpC	718	76495	ctpC	Rv3270	0.00102948
I6YEB6	3-ketoacyl-ACP reductase OS=Mycobacterium tuberculosis (strain ATCC 25618 / H37Rv) GN=Rv2766c PE=1 SV=1	260	27140	Rv2766c	Rv2766c	0.00102722
I6X5G8	Uncharacterized protein OS=Mycobacterium tuberculosis (strain ATCC 25618 / H37Rv) GN=Rv2828c PE=1 SV=1; Additional IDs concatenated into MaxParsimony group: P71627; Additional IDs concatenated into MaxParsimony group: P71627	181	19583	Rv2828c	Rv2828c	0.00102638	Rv2825c (Rv2825c)
P9WGH9	ECF RNA polymerase sigma factor SigH M. tuberculosis H37Rv GN=sigH	216	24225	sigH	Rv3223c	0.00102432
P9WIV9	NADH-quinone oxidoreductase subunit G M. tuberculosis H37Rv GN=nuoG	806	85424	nuoG	Rv3151	0.00102283
O06298	Membrane protein M. tuberculosis H37Rv GN=Rv0347	328	36597	Rv0347	Rv0347	0.0010216
P9WQF7	Probable acyl-CoA dehydrogenase FadE10 M. tuberculosis H37Rv GN=fadE10	650	70745	fadE10	Rv0873	0.00102117
P9WGL9	Sensory transduction protein regX3 OS=Mycobacterium tuberculosis (strain ATCC 25618 / H37Rv) GN=regX3 PE=1 SV=1	227	24849	regX3	Rv0491	0.00101159
O53780	Probable conserved lipoprotein LpqN M. tuberculosis H37Rv GN=lpqN	228	23682	lpqN	Rv0583c	0.00101147
Q79FX6	Cyclopropane mycolic acid synthase MmaA2 M. tuberculosis H37Rv GN=mmaA2	287	32724	mmaA2	Rv0644c	0.00101131
O06241	Conserved protein OS=Mycobacterium tuberculosis (strain ATCC 25618 / H37Rv) GN=Rv2134c PE=1 SV=1	195	21217	Rv2134c	Rv2134c	0.00101078
O33283	Epoxide hydrolase EphG OS=Mycobacterium tuberculosis (strain ATCC 25618 / H37Rv) GN=ephG PE=1 SV=1	149	16593	ephG	Rv2740	0.00100869
I6Y276	Possible 2-hydroxyhepta-2,4-diene-1,7-dioate isomerase (HHDD isomerase) OS=Mycobacterium tuberculosis (strain ATCC 25618 / H37Rv) GN=Rv2993c PE=1 SV=2	239	25341	Rv2993c	Rv2993c	0.0010082
O06194	Conserved protein OS=Mycobacterium tuberculosis (strain ATCC 25618 / H37Rv) GN=Rv2619c PE=1 SV=1	117	12322	Rv2619c	Rv2619c	0.00100655
P9WJR1	Molybdopterin synthase catalytic subunit 2 OS=Mycobacterium tuberculosis (strain ATCC 25618 / H37Rv) GN=moaE2 PE=1 SV=1	141	15048	moaE2	Rv0866	0.0010065
Q79FE1	PPE family protein PPE41 M. tuberculosis H37Rv GN=PPE41	194	21943	PPE41	Rv2430c	0.00100586
O53404	Conserved protein OS=Mycobacterium tuberculosis (strain ATCC 25618 / H37Rv) GN=Rv1056 PE=1 SV=1	254	28946	Rv1056	Rv1056	0.000989391
P9WPY5	3-phosphoshikimate 1-carboxyvinyltransferase OS=Mycobacterium tuberculosis (strain ATCC 25618 / H37Rv) GN=aroA PE=1 SV=1	450	46426	aroA	Rv3227	0.000988855
P96257	ABC transporter substrate-binding protein M. tuberculosis H37Rv GN=glnH	328	35406	glnH	Rv0411c	0.000987066
O53531	Beta-lactamase OS=Mycobacterium tuberculosis (strain ATCC 25618 / H37Rv) GN=Rv2257c PE=1 SV=1	272	28385	Rv2257c	Rv2257c	0.000985521
P96274	GCN5 family acetyltransferase OS=Mycobacterium tuberculosis (strain ATCC 25618 / H37Rv) GN=Rv0428c PE=1 SV=3	302	32650	Rv0428c	Rv0428c	0.000980617
P9WKS3	Uncharacterized protein Rv0738 OS=Mycobacterium tuberculosis (strain ATCC 25618 / H37Rv) GN=Rv0738 PE=1 SV=1	182	19148	Rv0738	Rv0738	0.000980109
P9WMM5	Phosphoribosyl isomerase A OS=Mycobacterium tuberculosis (strain ATCC 25618 / H37Rv) GN=priA PE=1 SV=1	244	25632	priA	Rv1603	0.000979481
P9WHS1	CysO-cysteine peptidase OS=Mycobacterium tuberculosis (strain ATCC 25618 / H37Rv) GN=mec PE=1 SV=1	146	16530	mec	Rv1334	0.000978771
P9WN13	Uncharacterized glycosyl hydrolase Rv3401 M. tuberculosis H37Rv GN=Rv3401	786	87316	Rv3401	Rv3401	0.000977395
I6X8R5	Heme-binding protein Rv0203 M. tuberculosis H37Rv GN=Rv0203	136	13901	Rv0203	Rv0203	0.000974673
P9WFT3	Tryptophan--tRNA ligase OS=Mycobacterium tuberculosis (strain ATCC 25618 / H37Rv) GN=trpS PE=1 SV=1	336	36272	trpS	Rv3336c	0.000969419
P9WL19	Uncharacterized protein Rv2923c OS=Mycobacterium tuberculosis (strain ATCC 25618 / H37Rv) GN=Rv2923c PE=1 SV=1	137	14854	Rv2923c	Rv2923c	0.000967559
O06624	Possible Inv protein M. tuberculosis H37Rv GN=Rv1566c PE=1 SV=3	230	23965	Rv1566c	Rv1566c	0.000966249
O69721	Prephenate dehydrogenase OS=Mycobacterium tuberculosis (strain ATCC 25618 / H37Rv) GN=tyrA PE=1 SV=4	323	33099	tyrA	Rv3754	0.000965693
P9WHN3	Adenylosuccinate synthetase OS=Mycobacterium tuberculosis (strain ATCC 25618 / H37Rv) GN=purA PE=1 SV=1	432	46823	purA	Rv0357c	0.000961589
P9WH11	dTDP-4-dehydrorhamnose 3,5-epimerase OS=Mycobacterium tuberculosis (strain ATCC 25618 / H37Rv) GN=rmlC PE=1 SV=1	202	22314	rmlC	Rv3465	0.000961151
P9WIV1	N utilization substance protein B homolog OS=Mycobacterium tuberculosis (strain ATCC 25618 / H37Rv) GN=nusB PE=1 SV=1	156	16740	nusB	Rv2533c	0.000957126
P9WMR7	dITP/XTP pyrophosphatase OS=Mycobacterium tuberculosis (strain ATCC 25618 / H37Rv) GN=Rv1341 PE=1 SV=1	204	21016	Rv1341	Rv1341	0.000956549
P9WGQ5	Uncharacterized oxidoreductase Rv0927c OS=Mycobacterium tuberculosis (strain ATCC 25618 / H37Rv) GN=Rv0927c PE=1 SV=1	263	26746	Rv0927c	Rv0927c	0.000951794
P9WKE3	Ribose-phosphate pyrophosphokinase M. tuberculosis H37Rv GN=prs	326	35477	prs	Rv1017c	0.000944739
P9WN17	Putative glutaredoxin Rv3198.1 OS=Mycobacterium tuberculosis (strain ATCC 25618 / H37Rv) GN=Rv3198.1 PE=1 SV=1	84	8963	Rv3198.1	Rv3198A	0.000944484
P9WKW7	Uncharacterized protein Rv3788 OS=Mycobacterium tuberculosis (strain ATCC 25618 / H37Rv) GN=Rv3788 PE=1 SV=1	161	17406	Rv3788	Rv3788	0.000939619
P96381	Probable transcriptional regulatory protein (Probably TetR-family) OS=Mycobacterium tuberculosis (strain ATCC 25618 / H37Rv) GN=Rv1019 PE=1 SV=3	197	21702	Rv1019	Rv1019	0.000938025
O07196	Conserved protein OS=Mycobacterium tuberculosis (strain ATCC 25618 / H37Rv) GN=Rv2694c PE=1 SV=3	122	13570	Rv2694c	Rv2694c	0.000933053
I6YFP0	Biotin--acetyl-CoA-carboxylase ligase OS=Mycobacterium tuberculosis (strain ATCC 25618 / H37Rv) GN=birA PE=1 SV=1	266	28121	birA	Rv3279c	0.000929968
P9WK35	Riboflavin synthase OS=Mycobacterium tuberculosis (strain ATCC 25618 / H37Rv) GN=ribE PE=1 SV=1	201	21320	ribE	Rv1412	0.000929144
P9WN45	1,4-alpha-glucan branching enzyme GlgB OS=Mycobacterium tuberculosis (strain ATCC 25618 / H37Rv) GN=glgB PE=1 SV=1	731	81729	glgB	Rv1326c	0.000926206
P9WH63	30S ribosomal protein S12 OS=Mycobacterium tuberculosis (strain ATCC 25618 / H37Rv) GN=rpsL PE=1 SV=1	124	13849	rpsL	Rv0682	0.000925935
P9WNM9	Elongation factor G-like protein M. tuberculosis H37Rv GN=Rv0120c	714	75631	Rv0120c	Rv0120c	0.000924128
P9WFH7	Putative S-adenosyl-L-methionine-dependent methyltransferase Rv1896c OS=Mycobacterium tuberculosis (strain ATCC 25618 / H37Rv) GN=Rv1896c PE=1 SV=1	303	33267	Rv1896c	Rv1896c	0.000923763
P9WP17	dCTP deaminase OS=Mycobacterium tuberculosis (strain ATCC 25618 / H37Rv) GN=dcd PE=1 SV=1	190	20870	dcd	Rv0321	0.000923313
I6YHB0	Nucleoid-structuring protein H-NS OS=Mycobacterium tuberculosis (strain ATCC 25618 / H37Rv) GN=hns PE=1 SV=2	134	13823	hns	Rv3852	0.000919358
P9WQN5	Proteasome-associated ATPase M. tuberculosis H37Rv GN=mpa	609	67401	mpa	Rv2115c	0.000918375
I6YGX9	Probable methanol dehydrogenase transcriptional regulatory protein MoxR2 M. tuberculosis H37Rv GN=moxR2	358	37936	moxR2	Rv3692	0.000918087
I6YA29	Conserved alanine and leucine rich protein OS=Mycobacterium tuberculosis (strain ATCC 25618 / H37Rv) GN=Rv2714 PE=1 SV=1	324	35520	Rv2714	Rv2714	0.000915606
P9WL83	Uncharacterized protein Rv2576c M. tuberculosis H37Rv GN=Rv2576c	154	15793	Rv2576c	Rv2576c	0.000915154
I6Y4D2	N-acetylmuramoyl-L-alanine amidase Rv3717 OS=Mycobacterium tuberculosis (strain ATCC 25618 / H37Rv) GN=Rv3717 PE=1 SV=1	241	24836	Rv3717	Rv3717	0.000913985
P9WNV1	DNA ligase A M. tuberculosis H37Rv GN=ligA	691	75289	ligA	Rv3014c	0.000910659
P9WJI5	Arylamine N-acetyltransferase OS=Mycobacterium tuberculosis (strain ATCC 25618 / H37Rv) GN=nat PE=1 SV=1	283	31029	nat	Rv3566c	0.000910659
P9WKV9	Uncharacterized protein Rv0477 M. tuberculosis H37Rv GN=Rv0477	148	15659	Rv0477	Rv0477	0.000908936
P9WPY7	Argininosuccinate lyase M. tuberculosis H37Rv GN=argH	470	49774	argH	Rv1659	0.000903761
O53506	Conserved protein OS=Mycobacterium tuberculosis (strain ATCC 25618 / H37Rv) GN=Rv2172c PE=1 SV=3	301	33039	Rv2172c	Rv2172c	0.000902067
P9WIJ3	Peptide deformylase OS=Mycobacterium tuberculosis (strain ATCC 25618 / H37Rv) GN=def PE=1 SV=1	197	20939	def	Rv0429c	0.000900489
P9WJN3	1D-myo-inositol 2-acetamido-2-deoxy-alpha-D-glucopyranoside deacetylase OS=Mycobacterium tuberculosis (strain ATCC 25618 / H37Rv) GN=mshB PE=1 SV=1	303	31742	mshB	Rv1170	0.000899359
P9WQE9	Phthioceranic/hydroxyphthioceranic acid synthase M. tuberculosis H37Rv GN=pks2	2126	225776	pks2	Rv3825c	0.000895376
O53630	Uncharacterized protein M. tuberculosis H37Rv GN=Rv0108c	69	7591	Rv0108c	Rv0108c	0.00089271
P9WFW1	Cysteine--tRNA ligase OS=Mycobacterium tuberculosis (strain ATCC 25618 / H37Rv) GN=cysS PE=1 SV=1	469	51855	cysS	Rv3580c	0.000889922
P71905	Possible ribonuclease E Rne M. tuberculosis H37Rv GN=rne PE=1 SV=2	953	103390	rne	Rv2444c	0.000889369
P9WJK1	Quinolinate synthase A M. tuberculosis H37Rv GN=nadA	349	37408	nadA	Rv1594	0.000888115
P9WJN1	Mycothiol S-conjugate amidase OS=Mycobacterium tuberculosis (strain ATCC 25618 / H37Rv) GN=mca PE=1 SV=1	288	32732	mca	Rv1082	0.000888019
P9WN61	Aspartyl/glutamyl-tRNA(Asn/Gln) amidotransferase subunit B OS=Mycobacterium tuberculosis (strain ATCC 25618 / H37Rv) GN=gatB PE=1 SV=1	509	54633	gatB	Rv3009c	0.000885826
P9WGY5	DNA-directed RNA polymerase subunit omega M. tuberculosis H37Rv GN=rpoZ	110	11842	rpoZ	Rv1390	0.000882512
P9WM59	Uncharacterized protein Rv1109c M. tuberculosis H37Rv GN=Rv1109c	212	22957	Rv1109c	Rv1109c	0.000880934
O53561	Possible enoyl-CoA hydratase EchA19 (Enoyl hydrase) (Unsaturated acyl-CoA hydratase) (Crotonase) OS=Mycobacterium tuberculosis (strain ATCC 25618 / H37Rv) GN=echA19 PE=1 SV=1	263	28249	echA19	Rv3516	0.000876864
P9WKD3	Beta-lactamase M. tuberculosis H37Rv GN=blaC	307	32568	blaC	Rv2068c	0.000873165
O53641	Probable transcriptional regulatory protein (Possibly TetR-family) OS=Mycobacterium tuberculosis (strain ATCC 25618 / H37Rv) GN=Rv0158 PE=1 SV=1	214	24128	Rv0158	Rv0158	0.000872701
P9WKI5	Uncharacterized oxidoreductase Rv3410c OS=Mycobacterium tuberculosis (strain ATCC 25618 / H37Rv) GN=guaB3 PE=1 SV=1	375	38991	guaB3	Rv3410c	0.000868599
P9WJN9	Transcriptional regulator MraZ OS=Mycobacterium tuberculosis (strain ATCC 25618 / H37Rv) GN=mraZ PE=1 SV=1	143	15912	mraZ	Rv2166c	0.000868374
P9WGA1	Sec-independent protein translocase protein TatA OS=Mycobacterium tuberculosis (strain ATCC 25618 / H37Rv) GN=tatA PE=1 SV=1	83	8941	tatA	Rv2094c	0.000866772
P95034	Putative ferredoxin reductase OS=Mycobacterium tuberculosis (strain ATCC 25618 / H37Rv) GN=Rv0688 PE=1 SV=1	406	43018	Rv0688	Rv0688	0.000861762
P9WFJ9	UPF0336 protein Rv0637 OS=Mycobacterium tuberculosis (strain ATCC 25618 / H37Rv) GN=Rv0637 PE=1 SV=1	166	18930	Rv0637	Rv0637	0.000860847
P9WN51	Aminomethyltransferase M. tuberculosis H37Rv GN=gcvT	367	38318	gcvT	Rv2211c	0.000859345
Q11061	FAD-linked oxidase OS=Mycobacterium tuberculosis (strain ATCC 25618 / H37Rv) GN=Rv1257c PE=1 SV=1	455	47270	Rv1257c	Rv1257c	0.000858862
P9WP35	Cytochrome bc1 complex cytochrome c subunit OS=Mycobacterium tuberculosis (strain ATCC 25618 / H37Rv) GN=qcrC PE=1 SV=1	280	29138	qcrC	Rv2194	0.00085706
I6Y1Q2	DtxR family transcriptional regulator OS=Mycobacterium tuberculosis (strain ATCC 25618 / H37Rv) GN=sirR PE=1 SV=1	228	24951	sirR	Rv2788	0.00085586
I6XWF9	Uncharacterized protein OS=Mycobacterium tuberculosis (strain ATCC 25618 / H37Rv) GN=Rv0863 PE=1 SV=1	93	10111	Rv0863	Rv0863	0.000853082
P9WPK1	Glycerol kinase OS=Mycobacterium tuberculosis (strain ATCC 25618 / H37Rv) GN=glpK PE=1 SV=1	517	55860	glpK	Rv3696c	0.000852109
I6XHH5	2-keto-4-pentenoate hydratase OS=Mycobacterium tuberculosis (strain ATCC 25618 / H37Rv) GN=hsaE PE=1 SV=1	261	27892	hsaE	Rv3536c	0.000851484
P9WN23	Group 2 truncated hemoglobin GlbO OS=Mycobacterium tuberculosis (strain ATCC 25618 / H37Rv) GN=glbO PE=1 SV=1	128	14950	glbO	Rv2470	0.000846913
O53158	Butyryl-CoA dehydrogenase M. tuberculosis H37Rv GN=fadE15	609	65924	fadE15	Rv1467c	0.00084636
P9WJG9	NADH-quinone oxidoreductase subunit I M. tuberculosis H37Rv GN=nuoI	211	23466	nuoI	Rv3153	0.000845402
P9WHT1	Probable M18 family aminopeptidase 2 OS=Mycobacterium tuberculosis (strain ATCC 25618 / H37Rv) GN=apeB PE=1 SV=1	433	46013	apeB	Rv0800	0.000844453
P9WLX9	Uncharacterized protein Rv1419 M. tuberculosis H37Rv GN=Rv1419	157	16853	Rv1419	Rv1419	0.000844303
O33273	Uncharacterized protein OS=Mycobacterium tuberculosis (strain ATCC 25618 / H37Rv) GN=Rv0333 PE=1 SV=1	124	13074	Rv0333	Rv0333	0.000842507
Q50631	Oxidoreductase OS=Mycobacterium tuberculosis (strain ATCC 25618 / H37Rv) GN=fadD9 PE=1 SV=1	1168	127328	fadD9	Rv2590	0.000841674
P9WK29	Uncharacterized protein Rv1899c M. tuberculosis H37Rv GN=Rv1899c	359	36936	Rv1899c	Rv1899c	0.000840039
P9WPB7	Cyclopropane mycolic acid synthase 1 OS=Mycobacterium tuberculosis (strain ATCC 25618 / H37Rv) GN=cmaA1 PE=1 SV=1	287	32461	cmaA1	Rv3392c	0.000839583
P9WQF9	Acyl-[acyl-carrier-protein] dehydrogenase MbtN OS=Mycobacterium tuberculosis (strain ATCC 25618 / H37Rv) GN=mbtN PE=1 SV=1	386	41180	mbtN	Rv1346	0.00083875
P9WML5	Putative phenylalanine aminotransferase OS=Mycobacterium tuberculosis (strain ATCC 25618 / H37Rv) GN=pat PE=1 SV=1	353	38040	pat	Rv3772	0.0008376
Q6MX39	S-adenosylmethionine-dependent methyltransferase UmaA OS=Mycobacterium tuberculosis (strain ATCC 25618 / H37Rv) GN=umaA PE=1 SV=1	286	33096	umaA	Rv0469	0.000835641
P9WPH1	Riboflavin biosynthesis protein RibD OS=Mycobacterium tuberculosis (strain ATCC 25618 / H37Rv) GN=ribD PE=1 SV=1	339	35367	ribD	Rv1409	0.000834368
O33186	Protein YcaR in KDO2-Lipid A biosynthesis cluster OS=Mycobacterium tuberculosis (strain ATCC 25618 / H37Rv) GN=Rv1684 PE=1 SV=1	74	8290	Rv1684	Rv1684	0.000832392
P9WQE1	Phthiocerol synthesis polyketide synthase type I PpsE M. tuberculosis H37Rv GN=ppsE	1488	158745	ppsE	Rv2935	0.000831221
P9WM49	Uncharacterized protein Rv1265 M. tuberculosis H37Rv GN=Rv1265	226	25230	Rv1265	Rv1265	0.000830714
P9WPB1	Mycolic acid methyltransferase MmaA1 OS=Mycobacterium tuberculosis (strain ATCC 25618 / H37Rv) GN=mmaA1 PE=1 SV=1	286	33149	mmaA1	Rv0645c	0.000828764
O06291	Probable serine protease HtrA (DEGP protein) M. tuberculosis H37Rv GN=htrA PE=1 SV=3	528	54190	htrA	Rv1223	0.00082594
P9WNY7	Deoxyguanosinetriphosphate triphosphohydrolase-like protein OS=Mycobacterium tuberculosis (strain ATCC 25618 / H37Rv) GN=dgt PE=1 SV=1	431	46912	dgt	Rv2344c	0.000825467
I6Y8U3	Uncharacterized protein OS=Mycobacterium tuberculosis (strain ATCC 25618 / H37Rv) GN=Rv0807 PE=1 SV=1	129	13480	Rv0807	Rv0807	0.0008251
O07427	Monoacylglycerol lipase M. tuberculosis H37Rv GN=Rv0183 PE=1 SV=2	279	30262	Rv0183	Rv0183	0.000823053
I6X4D6	Uncharacterized protein OS=Mycobacterium tuberculosis (strain ATCC 25618 / H37Rv) GN=Rv2474c PE=1 SV=1	217	23302	Rv2474c	Rv2474c	0.000822027
P9WIV7	NADH-quinone oxidoreductase subunit F OS=Mycobacterium tuberculosis (strain ATCC 25618 / H37Rv) GN=nuoF PE=1 SV=1	445	48102	nuoF	Rv3150	0.000819471
P9WJ33	Antitoxin VapB32 M. tuberculosis H37Rv GN=vapB32	65	6973	vapB32	Rv1113	0.000818753
P9WKP5	Uncharacterized protein Rv0898c OS=Mycobacterium tuberculosis (strain ATCC 25618 / H37Rv) GN=Rv0898c PE=1 SV=1	87	9920	Rv0898c	Rv0898c	0.000815616
P9WHF5	Putative thiosulfate sulfurtransferase SseB OS=Mycobacterium tuberculosis (strain ATCC 25618 / H37Rv) GN=sseB PE=1 SV=1	284	29400	sseB	Rv2291	0.000815489
P9WJ69	Anti-sigma factor RshA OS=Mycobacterium tuberculosis (strain ATCC 25618 / H37Rv) GN=rshA PE=1 SV=1	101	11290	rshA	Rv3221A	0.000814724
P9WH71	Ribonucleoside-diphosphate reductase subunit beta nrdF2 OS=Mycobacterium tuberculosis (strain ATCC 25618 / H37Rv) GN=nrdF2 PE=1 SV=1	324	36992	nrdF2	Rv3048c	0.000812173
P9WJM9	L-cysteine:1D-myo-inositol 2-amino-2-deoxy-alpha-D-glucopyranoside ligase OS=Mycobacterium tuberculosis (strain ATCC 25618 / H37Rv) GN=mshC PE=1 SV=1	414	45595	mshC	Rv2130c	0.000809387
P9WQ69	Probable cysteine desulfurase OS=Mycobacterium tuberculosis (strain ATCC 25618 / H37Rv) GN=csd PE=1 SV=1	417	44596	csd	Rv1464	0.000808281
I6XEI0	Possible conserved membrane protein OS=Mycobacterium tuberculosis (strain ATCC 25618 / H37Rv) GN=Rv2520c PE=1 SV=1	75	8374	Rv2520c	Rv2520c	0.00080818
O53509	DNA-binding protein Rv2175c OS=Mycobacterium tuberculosis (strain ATCC 25618 / H37Rv) GN=Rv2175c PE=1 SV=3	146	15743	Rv2175c	Rv2175c	0.000806619
I6X7P2	Uncharacterized protein OS=Mycobacterium tuberculosis (strain ATCC 25618 / H37Rv) GN=Rv3572 PE=1 SV=1	176	18742	Rv3572	Rv3572	0.000806347
P9WQF5	3-isopropylmalate dehydratase large subunit M. tuberculosis H37Rv GN=leuC	473	50185	leuC	Rv2988c	0.000801149
P9WKJ5	Dihydroxy-acid dehydratase OS=Mycobacterium tuberculosis (strain ATCC 25618 / H37Rv) GN=ilvD PE=1 SV=1	575	59352	ilvD	Rv0189c	0.000797009
O53577	Acyl-CoA dehydrogenase OS=Mycobacterium tuberculosis (strain ATCC 25618 / H37Rv) GN=fadE35 PE=1 SV=1	593	65322	fadE35	Rv3797	0.000793579
L7N672	HDIG domain-containing protein OS=Mycobacterium tuberculosis (strain ATCC 25618 / H37Rv) GN=pcnA PE=1 SV=1	480	53087	pcnA	Rv3907c	0.000793564
P9WFK7	N-acetyltransferase Eis M. tuberculosis H37Rv GN=eis PE=1 SV=2	402	43804	eis	Rv2416c	0.000791866
P9WQA7	Uncharacterized oxidoreductase Rv2298 M. tuberculosis H37Rv GN=Rv2298	323	34986	Rv2298	Rv2298	0.000791794
I6Y4A5	Beta-lactamase OS=Mycobacterium tuberculosis (strain ATCC 25618 / H37Rv) GN=Rv0634c PE=1 SV=1	237	25928	Rv0634c	Rv0634c	0.000788008
O07178	Peptidase OS=Mycobacterium tuberculosis (strain ATCC 25618 / H37Rv) GN=Rv0457c PE=1 SV=2	673	74464	Rv0457c	Rv0457c	0.000787849
P9WJJ3	Glutamine-dependent NAD(+) synthetase M. tuberculosis H37Rv GN=nadE	679	74683	nadE	Rv2438c	0.000786681
O53444	Carbohydrate degradation protein M. tuberculosis H37Rv GN=Rv1096	291	31109	Rv1096	Rv1096	0.000785733
P9WFP9	UPF0047 protein Rv2556c M. tuberculosis H37Rv GN=Rv2556c PE=1 SV=2	133	14355	Rv2556c	Rv2556c	0.000785495
P9WJM5	Peptide methionine sulfoxide reductase MsrA OS=Mycobacterium tuberculosis (strain ATCC 25618 / H37Rv) GN=msrA PE=1 SV=1	182	20485	msrA	Rv0137c	0.000785168
P95208	Acyl-CoA dehydrogenase OS=Mycobacterium tuberculosis (strain ATCC 25618 / H37Rv) GN=fadE7 PE=1 SV=3	395	42297	fadE7	Rv0400c	0.000784689
P95257	SecB-like chaperone Rv1957 M. tuberculosis H37Rv GN=secBL	181	20106	secBL	Rv1957	0.000784073
O33332	Lipid-transfer protein M. tuberculosis H37Rv GN=ltp1	401	42904	ltp1	Rv2790c	0.00078403
P9WPZ7	Acetylornithine aminotransferase OS=Mycobacterium tuberculosis (strain ATCC 25618 / H37Rv) GN=argD PE=1 SV=1	400	40910	argD	Rv1655	0.000781073
I6X8S7	Aldehyde dehydrogenase OS=Mycobacterium tuberculosis (strain ATCC 25618 / H37Rv) GN=Rv0223c PE=1 SV=1	487	51157	Rv0223c	Rv0223c	0.000780138
I6Y1W3	Probable short-chain type dehydrogenase/reductase OS=Mycobacterium tuberculosis (strain ATCC 25618 / H37Rv) GN=Rv2857c PE=1 SV=1	258	26804	Rv2857c	Rv2857c	0.000777379
P9WII5	Endoribonuclease MazF4 OS=Mycobacterium tuberculosis (strain ATCC 25618 / H37Rv) GN=mazF4 PE=1 SV=1	105	11410	mazF4	Rv1495	0.00077432
I6Y1G8	Methyltransferase OS=Mycobacterium tuberculosis (strain ATCC 25618 / H37Rv) GN=Rv2675c PE=1 SV=1	250	27545	Rv2675c	Rv2675c	0.000772676
P9WFM7	UPF0109 protein Rv2908c OS=Mycobacterium tuberculosis (strain ATCC 25618 / H37Rv) GN=Rv2908c PE=1 SV=1	80	8521	Rv2908c	Rv2908c	0.000769962
L0T5V6	Ribonuclease VapC51 OS=Mycobacterium tuberculosis (strain ATCC 25618 / H37Rv) GN=vapC51 PE=1 SV=2	137	15025	vapC51	Rv0229c	0.00076974
P9WLP9	Uncharacterized protein Rv1989c OS=Mycobacterium tuberculosis (strain ATCC 25618 / H37Rv) GN=Rv1989c PE=1 SV=1	186	20281	Rv1989c	Rv1989c	0.000768283
P95137	Conserved protein M. tuberculosis H37Rv GN=Rv2955c PE=1 SV=4	321	35950	Rv2955c	Rv2955c	0.000767564
I6XEK2	Conserved protein OS=Mycobacterium tuberculosis (strain ATCC 25618 / H37Rv) GN=Rv2548A PE=1 SV=1	124	13975	Rv2548A	Rv2548A	0.000767011
P9WME3	Putative HTH-type transcriptional regulator Rv1287 OS=Mycobacterium tuberculosis (strain ATCC 25618 / H37Rv) GN=Rv1287 PE=1 SV=1	161	17209	Rv1287	Rv1287	0.00076518
P9WL01	Uncharacterized protein Rv3292 OS=Mycobacterium tuberculosis (strain ATCC 25618 / H37Rv) GN=Rv3292 PE=1 SV=1	415	45332	Rv3292	Rv3292	0.000764691
P9WKG1	4-hydroxy-3-methylbut-2-enyl diphosphate reductase 1 OS=Mycobacterium tuberculosis (strain ATCC 25618 / H37Rv) GN=ispH1 PE=1 SV=1	335	36297	ispH2	Rv1110	0.000763432
P9WP01	Purine nucleoside phosphorylase OS=Mycobacterium tuberculosis (strain ATCC 25618 / H37Rv) GN=punA PE=1 SV=1	268	27572	punA	Rv3307	0.000763051
P9WQ67	Uncharacterized protein Rv3778c M. tuberculosis H37Rv GN=Rv3778c	398	41852	Rv3778c	Rv3778c	0.000760194
O06240	Conserved protein OS=Mycobacterium tuberculosis (strain ATCC 25618 / H37Rv) GN=Rv2135c PE=1 SV=1	236	25122	Rv2135c	Rv2135c	0.000760014
P9WPA9	Cytidylate kinase OS=Mycobacterium tuberculosis (strain ATCC 25618 / H37Rv) GN=cmk PE=1 SV=1	230	24177	cmk	Rv1712	0.000758461
O53291	Fe3+-citrate ABC transporter substrate-binding protein M. tuberculosis H37Rv GN=fecB	359	36910	fecB	Rv3044	0.000756329
O53443	ATP-binding protein OS=Mycobacterium tuberculosis (strain ATCC 25618 / H37Rv) GN=phoH2 PE=1 SV=1	433	46914	phoH2	Rv1095	0.000754522
P95189	Histidinol-phosphatase OS=Mycobacterium tuberculosis (strain ATCC 25618 / H37Rv) GN=hisN PE=1 SV=2	260	27693	hisN	Rv3137	0.000754306
P9WQ37	Long-chain-fatty-acid--CoA ligase FadD13 M. tuberculosis H37Rv GN=fadD13	503	54459	fadD13	Rv3089	0.000753367
P9WQE3	Phthiocerol synthesis polyketide synthase type I PpsD OS=Mycobacterium tuberculosis (strain ATCC 25618 / H37Rv) GN=ppsD PE=1 SV=1	1827	193315	ppsD	Rv2934	0.000753051
P9WK21	Methionine aminopeptidase 1 OS=Mycobacterium tuberculosis (strain ATCC 25618 / H37Rv) GN=map-1 PE=1 SV=1	266	27277	map-1	Rv0734	0.000748383
I6XHI4	Steroid 3-ketoacyl-CoA thiolase OS=Mycobacterium tuberculosis (strain ATCC 25618 / H37Rv) GN=fadA5 PE=1 SV=1	391	41329	fadA5	Rv3546	0.000744831
O06569	Antibiotic biosynthesis monooxygenase OS=Mycobacterium tuberculosis (strain ATCC 25618 / H37Rv) GN=Rv1117 PE=1 SV=1	107	12050	Rv1117	Rv1117	0.000741464
O06428	Geranylgeranyl pyrophosphate synthase M. tuberculosis H37Rv GN=grcC1	335	35560	grcC1	Rv0562	0.000741358
P9WMK5	4-hydroxy-2-oxovalerate aldolase M. tuberculosis H37Rv GN=Rv3534c	346	36442	Rv3534c	Rv3534c	0.000739161
P9WP41	Probable cutinase cut2 M. tuberculosis H37Rv GN=cut2	230	23926	cut2	Rv2301	0.000739138
P9WLG9	Uncharacterized protein Rv2239c OS=Mycobacterium tuberculosis (strain ATCC 25618 / H37Rv) GN=Rv2239c PE=1 SV=1	158	16963	Rv2239c	Rv2239c	0.000739132
P9WKE9	Guanylate kinase OS=Mycobacterium tuberculosis (strain ATCC 25618 / H37Rv) GN=gmk PE=1 SV=1	208	22095	gmk	Rv1389	0.000736758
P9WFU1	Phenylalanine--tRNA ligase beta subunit M. tuberculosis H37Rv GN=pheT	831	88374	pheT	Rv1650	0.000735892
P9WI79	Serine/threonine-protein kinase PknD M. tuberculosis H37Rv GN=pknD	664	69545	pknD	Rv0931c	0.000733958
P95185	NADPH:quinone oxidoreductase OS=Mycobacterium tuberculosis (strain ATCC 25618 / H37Rv) GN=fadB4 PE=1 SV=1	323	33853	fadB4	Rv3141	0.000733828
L0TBR2	Possible flavoprotein OS=Mycobacterium tuberculosis (strain ATCC 25618 / H37Rv) GN=Rv2251 PE=1 SV=1	475	49782	Rv2251	Rv2251	0.000731365
P9WMP5	Delta-aminolevulinic acid dehydratase M. tuberculosis H37Rv GN=hemB	329	34871	hemB	Rv0512	0.000729413
P95270	Conserved protein OS=Mycobacterium tuberculosis (strain ATCC 25618 / H37Rv) GN=Rv1944c PE=1 SV=1	196	20795	Rv1944c	Rv1944c	0.000729085
P9WJF3	Cell wall synthesis protein CwsA OS=Mycobacterium tuberculosis (strain ATCC 25618 / H37Rv) GN=cwsA PE=1 SV=1	145	15671	cwsA	Rv0008c	0.000727271
P9WHD1	50S ribosomal protein L18 OS=Mycobacterium tuberculosis (strain ATCC 25618 / H37Rv) GN=rplR PE=1 SV=1	122	13184	rplR	Rv0720	0.000727034
P9WF67	Ribonuclease VapC35 OS=Mycobacterium tuberculosis (strain ATCC 25618 / H37Rv) GN=vapC35 PE=1 SV=1	135	14521	vapC35	Rv1962c	0.000726369
P9WM45	Protein Rv1269c M. tuberculosis H37Rv GN=Rv1269c	124	12550	Rv1269c	Rv1269c	0.000723239
P9WML9	Imidazoleglycerol-phosphate dehydratase OS=Mycobacterium tuberculosis (strain ATCC 25618 / H37Rv) GN=hisB PE=1 SV=1	210	22770	hisB	Rv1601	0.000720375
P9WIC7	Glucosyl-3-phosphoglycerate phosphatase OS=Mycobacterium tuberculosis (strain ATCC 25618 / H37Rv) GN=gpgP PE=1 SV=1	223	24174	gpgP	Rv2419c	0.00072036
P9WPA5	Phosphopantetheine adenylyltransferase OS=Mycobacterium tuberculosis (strain ATCC 25618 / H37Rv) GN=coaD PE=1 SV=1	161	17628	coaD	Rv2965c	0.000719251
P9WJZ5	Uncharacterized protein Rv2003c OS=Mycobacterium tuberculosis (strain ATCC 25618 / H37Rv) GN=Rv2003c PE=1 SV=1	285	31049	Rv2003c	Rv2003c	0.000717535
P9WJZ7	Putative O-methyltransferase Rv1220c M. tuberculosis H37Rv GN=Rv1220c PE=1 SV=2	224	23033	Rv1220c	Rv1220c	0.000717144
O50460	Acetoin dehydrogenase M. tuberculosis H37Rv GN=Rv1245c	276	29215	Rv1245c	Rv1245c	0.000714141
P9WP15	Deazaflavin-dependent nitroreductase M. tuberculosis H37Rv GN=ddn	151	17371	ddn	Rv3547	0.0007114
O53777	Conserved protein M. tuberculosis H37Rv GN=Rv0580c PE=1 SV=3	163	18035	Rv0580c	Rv0580c	0.000710426
P9WHM9	Phosphoribosylamine--glycine ligase OS=Mycobacterium tuberculosis (strain ATCC 25618 / H37Rv) GN=purD PE=1 SV=1	422	43509	purD	Rv0772	0.000707638
P9WFX1	Salicylate synthase OS=Mycobacterium tuberculosis (strain ATCC 25618 / H37Rv) GN=mbtI PE=1 SV=1	450	48754	mbtI	Rv2386c	0.0007074
P9WLF7	Uncharacterized protein Rv2271 OS=Mycobacterium tuberculosis (strain ATCC 25618 / H37Rv) GN=Rv2271 PE=1 SV=1	99	11535	Rv2271	Rv2271	0.000706819
I6Y340	Acyl dehydratase OS=Mycobacterium tuberculosis (strain ATCC 25618 / H37Rv) GN=Rv0216 PE=1 SV=1	337	35789	Rv0216	Rv0216	0.000703343
P9WLR5	Uncharacterized protein Rv1829 M. tuberculosis H37Rv GN=Rv1829	164	18115	Rv1829	Rv1829	0.000700097
P9WPZ9	N-acetyl-gamma-glutamyl-phosphate reductase OS=Mycobacterium tuberculosis (strain ATCC 25618 / H37Rv) GN=argC PE=1 SV=1	352	36304	argC	Rv1652	0.000699966
P9WQ45	Putative fatty-acid--CoA ligase fadD25 OS=Mycobacterium tuberculosis (strain ATCC 25618 / H37Rv) GN=fadD25 PE=1 SV=1	583	63142	fadD25	Rv1521	0.000698162
I6YF16	Conserved protein OS=Mycobacterium tuberculosis (strain ATCC 25618 / H37Rv) GN=Rv3046c PE=1 SV=1	124	13383	Rv3046c	Rv3046c	0.000691514
P9WJK7	Probable methylmalonyl-CoA mutase small subunit M. tuberculosis H37Rv GN=mutA	615	64744	mutA	Rv1492	0.00069068
P9WIB7	Phthiodiolone/phenolphthiodiolone dimycocerosates ketoreductase OS=Mycobacterium tuberculosis (strain ATCC 25618 / H37Rv) GN=Rv2951c PE=1 SV=1	381	41348	Rv2951c	Rv2951c	0.000690667
P96821	Probable transcriptional regulatory protein (Possibly TetR-family) OS=Mycobacterium tuberculosis (strain ATCC 25618 / H37Rv) GN=Rv0144 PE=1 SV=2	280	30643	Rv0144	Rv0144	0.00068989
P0DN33	Uncharacterized protein Rv0609B OS=Mycobacterium tuberculosis (strain ATCC 25618 / H37Rv) GN=Rv0609B PE=1 SV=1	65	7110	Rv0609B	Rv0609B	0.000689859
P9WJR7	Cyclic pyranopterin monophosphate synthase 2 OS=Mycobacterium tuberculosis (strain ATCC 25618 / H37Rv) GN=moaC2 PE=1 SV=1	167	17598	moaC2	Rv0864	0.00068752
O06543	Carnitine dehydratase OS=Mycobacterium tuberculosis (strain ATCC 25618 / H37Rv) GN=mcr PE=1 SV=3	360	38685	mcr	Rv1143	0.000687143
O07238	Uncharacterized protein OS=Mycobacterium tuberculosis (strain ATCC 25618 / H37Rv) GN=Rv0311 PE=1 SV=1	409	44611	Rv0311	Rv0311	0.000686757
I6YDK7	Methylcrotonoyl-CoA carboxylase OS=Mycobacterium tuberculosis (strain ATCC 25618 / H37Rv) GN=accD1 PE=1 SV=1	529	56778	accD1	Rv2502c	0.000684664
P95186	Acyl-CoA dehydrogenase M. tuberculosis H37Rv GN=fadE23	401	43344	fadE23	Rv3140	0.000682018
I6XEI5	Putative peptidoglycan hydrolase Rv2525c M. tuberculosis H37Rv GN=Rv2525c	240	25370	Rv2525c	Rv2525c	0.000681628
P95187	Butyryl-CoA dehydrogenase M. tuberculosis H37Rv GN=fadE24	468	49646	fadE24	Rv3139	0.000680192
P9WHN9	Phosphotriesterase homology protein OS=Mycobacterium tuberculosis (strain ATCC 25618 / H37Rv) GN=php PE=1 SV=1	326	35886	php	Rv0230c	0.000678693
P9WPG9	Probable CDP-diacylglycerol pyrophosphatase M. tuberculosis H37Rv GN=cdh	260	28608	cdh	Rv2289	0.000678511
O06348	Probable short-chain type dehydrogenase/reductase OS=Mycobacterium tuberculosis (strain ATCC 25618 / H37Rv) GN=Rv3485c PE=1 SV=1	314	33194	Rv3485c	Rv3485c	0.000677948
I6Y0X6	ATPase OS=Mycobacterium tuberculosis (strain ATCC 25618 / H37Rv) GN=Rv2510c PE=1 SV=1	533	56547	Rv2510c	Rv2510c	0.000675836
P9WML3	Uncharacterized HIT-like protein Rv0759c OS=Mycobacterium tuberculosis (strain ATCC 25618 / H37Rv) GN=Rv0759c PE=1 SV=1	133	14667	Rv0759c	Rv0759c	0.000674298
P9WJR3	Molybdopterin synthase catalytic subunit 1 OS=Mycobacterium tuberculosis (strain ATCC 25618 / H37Rv) GN=moaE1 PE=1 SV=1	147	15920	moaE1	Rv3119	0.000667073
P71744	Probable sulfate-binding lipoprotein SubI OS=Mycobacterium tuberculosis (strain ATCC 25618 / H37Rv) GN=subI PE=1 SV=1	356	37418	subI	Rv2400c	0.000665805
P9WQ01	Acetylglutamate kinase M. tuberculosis H37Rv GN=argB	294	30937	argB	Rv1654	0.000663728
P71965	Possible exported alanine and valine rich protein OS=Mycobacterium tuberculosis (strain ATCC 25618 / H37Rv) GN=Rv2668 PE=1 SV=1	173	18346	Rv2668	Rv2668	0.000663676
L7N6B0	Beta-glucosidase OS=Mycobacterium tuberculosis (strain ATCC 25618 / H37Rv) GN=lpqI PE=1 SV=1	388	39519	lpqI	Rv0237	0.000661683
P9WPX1	Homoserine dehydrogenase M. tuberculosis H37Rv GN=hom	441	45553	hom	Rv1294	0.000655923
P9WG49	DNA topoisomerase 1 M. tuberculosis H37Rv GN=topA	934	102336	topA	Rv3646c	0.000655792
P9WIS1	3-methyl-2-oxobutanoate dehydrogenase subunit beta M. tuberculosis H37Rv GN=bkdB	348	38064	bkdB	Rv2496c	0.000654209
P9WGC9	Putative threonylcarbamoyl-AMP synthase OS=Mycobacterium tuberculosis (strain ATCC 25618 / H37Rv) GN=Rv1301 PE=1 SV=1	217	22571	Rv1301	Rv1301	0.000653996
P9WII9	Pyridoxal 5'-phosphate synthase subunit PdxS OS=Mycobacterium tuberculosis (strain ATCC 25618 / H37Rv) GN=pdxS PE=1 SV=1	299	31365	pdxS	Rv2606c	0.000652629
P9WQ47	Probable long-chain-fatty-acid--CoA ligase FadD23 OS=Mycobacterium tuberculosis (strain ATCC 25618 / H37Rv) GN=fadD23 PE=1 SV=1	584	62841	fadD23	Rv3826	0.000652244
P71741	Trehalase OS=Mycobacterium tuberculosis (strain ATCC 25618 / H37Rv) GN=Rv2402 PE=1 SV=2	680	76518	Rv2402	Rv2402	0.000652193
O07434	Copper-sensing transcriptional repressor RicR OS=Mycobacterium tuberculosis (strain ATCC 25618 / H37Rv) GN=ricR PE=1 SV=1	96	10365	ricR	Rv0190	0.00065188
P95272	Probable endoribonuclease MazF5 OS=Mycobacterium tuberculosis (strain ATCC 25618 / H37Rv) GN=mazF5 PE=1 SV=4	109	11820	mazF5	Rv1942c	0.000650996
P9WNW9	Histidinol dehydrogenase M. tuberculosis H37Rv GN=hisD PE=1 SV=2	447	46302	hisD	Rv1599	0.000649318
P9WGC1	Uncharacterized protein Rv1339 OS=Mycobacterium tuberculosis (strain ATCC 25618 / H37Rv) GN=Rv1339 PE=1 SV=1	273	29154	Rv1339	Rv1339	0.000646201
P9WH49	30S ribosomal protein S18 1 OS=Mycobacterium tuberculosis (strain ATCC 25618 / H37Rv) GN=rpsR1 PE=1 SV=1	84	9543	rpsR1	Rv0055	0.000645267
P72040	Conserved protein OS=Mycobacterium tuberculosis (strain ATCC 25618 / H37Rv) GN=Rv3773c PE=1 SV=1	194	20725	Rv3773c	Rv3773c	0.00064516
O07752	Glutamine synthetase OS=Mycobacterium tuberculosis (strain ATCC 25618 / H37Rv) GN=glnA3 PE=1 SV=1	450	46720	glnA3	Rv1878	0.000642804
I6XG43	5,10-methylene tetrahydromethanopterin reductase OS=Mycobacterium tuberculosis (strain ATCC 25618 / H37Rv) GN=Rv3079c PE=1 SV=1	275	30064	Rv3079c	Rv3079c	0.000641502
P9WIE3	Putative peroxiredoxin Rv2238c OS=Mycobacterium tuberculosis (strain ATCC 25618 / H37Rv) GN=Rv2238c PE=1 SV=1	153	16819	ahpE	Rv2238c	0.000640914
P9WIV3	Transcription termination/antitermination protein NusA M. tuberculosis H37Rv GN=nusA	347	37642	nusA	Rv2841c	0.000640453
P9WH37	30S ribosomal protein S3 M. tuberculosis H37Rv GN=rpsC	274	30020	rpsC	Rv0707	0.000640253
P9WLL7	Uncharacterized protein Rv2074 M. tuberculosis H37Rv GN=Rv2074	137	15024	Rv2074	Rv2074	0.000640253
P9WPX5	Probable L-asparaginase OS=Mycobacterium tuberculosis (strain ATCC 25618 / H37Rv) GN=ansA PE=1 SV=1	315	31741	ansA	Rv1538c	0.000639832
P9WPV5	ATP synthase subunit b M. tuberculosis H37Rv GN=atpF	171	18325	atpF	Rv1306	0.000639698
O53680	Conserved protein OS=Mycobacterium tuberculosis (strain ATCC 25618 / H37Rv) GN=Rv0274 PE=1 SV=3	193	21082	Rv0274	Rv0274	0.000638311
P9WHC9	50S ribosomal protein L19 OS=Mycobacterium tuberculosis (strain ATCC 25618 / H37Rv) GN=rplS PE=1 SV=1	113	13013	rplS	Rv2904c	0.000636655
O69720	Conserved protein OS=Mycobacterium tuberculosis (strain ATCC 25618 / H37Rv) GN=Rv3753c PE=1 SV=1	166	17917	Rv3753c	Rv3753c	0.000635267
P9WH73	Ribonucleoside-diphosphate reductase subunit beta nrdF1 OS=Mycobacterium tuberculosis (strain ATCC 25618 / H37Rv) GN=nrdF1 PE=1 SV=1	322	36590	nrdF1	Rv1981c	0.000635086
I6Y4U9	Conserved protein OS=Mycobacterium tuberculosis (strain ATCC 25618 / H37Rv) GN=Rv0799c PE=1 SV=1	335	36048	Rv0799c	Rv0799c	0.000632514
P63907	Adenosine deaminase OS=Mycobacterium tuberculosis (strain ATCC 25618 / H37Rv) GN=add PE=1 SV=1	365	39743	add	Rv3313c	0.000631823
P9WPZ1	Probable GTPase Rv1496 OS=Mycobacterium tuberculosis (strain ATCC 25618 / H37Rv) GN=Rv1496 PE=1 SV=1	334	36256	Rv1496	Rv1496	0.000631463
P9WIU5	Peptidoglycan-binding protein ArfA M. tuberculosis H37Rv GN=arfA	326	33574	arfA	Rv0899	0.00063031
O53608	Oxidoreductase M. tuberculosis H37Rv GN=Rv0063	479	49301	Rv0063	Rv0063	0.000629591
P9WIS3	3-methyl-2-oxobutanoate dehydrogenase subunit alpha OS=Mycobacterium tuberculosis (strain ATCC 25618 / H37Rv) GN=bkdA PE=1 SV=1	367	40616	bkdA	Rv2497c	0.00062838
I6X654	Acyl-CoA dehydrogenase OS=Mycobacterium tuberculosis (strain ATCC 25618 / H37Rv) GN=fadE22 PE=1 SV=1	721	76741	fadE22	Rv3061c	0.000626726
P9WF09	Toxin RelK OS=Mycobacterium tuberculosis (strain ATCC 25618 / H37Rv) GN=relK PE=1 SV=1	85	10102	relK	Rv3358	0.000626105
P9WIU1	Oligoribonuclease OS=Mycobacterium tuberculosis (strain ATCC 25618 / H37Rv) GN=orn PE=1 SV=1	215	23442	orn	Rv2511	0.000625686
I6Y8F2	Enoyl-CoA hydratase OS=Mycobacterium tuberculosis (strain ATCC 25618 / H37Rv) GN=echA4 PE=1 SV=1	312	33541	echA4	Rv0673	0.000625436
P71839	Conserved protein OS=Mycobacterium tuberculosis (strain ATCC 25618 / H37Rv) GN=Rv0786c PE=1 SV=2	129	13949	Rv0786c	Rv0786c	0.000622637
P9WQ75	Branched-chain-amino-acid aminotransferase OS=Mycobacterium tuberculosis (strain ATCC 25618 / H37Rv) GN=ilvE PE=1 SV=1	368	39666	ilvE	Rv2210c	0.000621327
P9WNN5	Probable enoyl-CoA hydratase echA14 OS=Mycobacterium tuberculosis (strain ATCC 25618 / H37Rv) GN=echA14 PE=1 SV=1	256	26280	echA14	Rv2486	0.000619817
P9WN57	GTP cyclohydrolase 1 OS=Mycobacterium tuberculosis (strain ATCC 25618 / H37Rv) GN=folE PE=1 SV=1	202	22395	folE	Rv3609c	0.000619609
O06803	Conserved protein OS=Mycobacterium tuberculosis (strain ATCC 25618 / H37Rv) GN=Rv1770 PE=1 SV=1	428	45973	Rv1770	Rv1770	0.000619419
P9WFE7	Urease subunit gamma OS=Mycobacterium tuberculosis (strain ATCC 25618 / H37Rv) GN=ureA PE=1 SV=1	100	11090	ureA	Rv1848	0.00061597
P96873	Acetyl-CoA synthetase OS=Mycobacterium tuberculosis (strain ATCC 25618 / H37Rv) GN=Rv3268 PE=1 SV=1	229	23723	Rv3268	Rv3268	0.000615431
P9WFQ7	UPF0001 protein Rv2148c OS=Mycobacterium tuberculosis (strain ATCC 25618 / H37Rv) GN=Rv2148c PE=1 SV=1	258	27693	Rv2148c	Rv2148c	0.000615013
P9WPA1	Type III pantothenate kinase OS=Mycobacterium tuberculosis (strain ATCC 25618 / H37Rv) GN=coaX PE=1 SV=1	272	29305	coaX	Rv3600c	0.000614159
P9WHR3	Carboxylesterase A M. tuberculosis H37Rv GN=caeA	520	55924	caeA	Rv2224c	0.000614064
O06578	Conserved protein OS=Mycobacterium tuberculosis (strain ATCC 25618 / H37Rv) GN=Rv1126c PE=1 SV=1	201	22197	Rv1126c	Rv1126c	0.000612905
O50443	1-pyrroline-5-carboxylate dehydrogenase OS=Mycobacterium tuberculosis (strain ATCC 25618 / H37Rv) GN=rocA PE=1 SV=1	543	58841	rocA	Rv1187	0.000608917
O86353	Carboxymethylenebutenolidase OS=Mycobacterium tuberculosis (strain ATCC 25618 / H37Rv) GN=Rv2054 PE=1 SV=1	237	25183	Rv2054	Rv2054	0.000607106
P71672	Probable transcriptional regulatory protein OS=Mycobacterium tuberculosis (strain ATCC 25618 / H37Rv) GN=Rv1404 PE=1 SV=1	160	17521	Rv1404	Rv1404	0.000606727
P95151	Conserved protein OS=Mycobacterium tuberculosis (strain ATCC 25618 / H37Rv) GN=Rv1864c PE=1 SV=2	251	27240	Rv1864c	Rv1864c	0.000606622
I6YEU0	Pyruvate carboxylase OS=Mycobacterium tuberculosis (strain ATCC 25618 / H37Rv) GN=pca PE=1 SV=1	1127	120424	pca	Rv2967c	0.000606449
O53432	Conserved protein OS=Mycobacterium tuberculosis (strain ATCC 25618 / H37Rv) GN=Rv1084 PE=1 SV=1	673	71050	Rv1084	Rv1084	0.000606258
P9WK37	Lipoprotein LpqB M. tuberculosis H37Rv GN=lpqB	587	61681	lpqB	Rv3244c	0.000606093
O53669	Fumarate reductase M. tuberculosis H37Rv GN=Rv0247c	248	28626	Rv0247c	Rv0247c	0.000606029
I6XFB7	Probable membrane protein OS=Mycobacterium tuberculosis (strain ATCC 25618 / H37Rv) GN=Rv2799 PE=1 SV=1	209	22888	Rv2799	Rv2799	0.000603562
P9WK27	Maf-like protein Rv3282 M. tuberculosis H37Rv GN=Rv3282	222	23010	Rv3282	Rv3282	0.000601527
L7N692	Conserved protein OS=Mycobacterium tuberculosis (strain ATCC 25618 / H37Rv) GN=Rv1489 PE=1 SV=1	118	12306	Rv1489	Rv1489	0.000601344
I6Y8F7	HTH-type transcriptional regulator MmpR5 OS=Mycobacterium tuberculosis (strain ATCC 25618 / H37Rv) GN=mmpR5 PE=1 SV=1	165	18379	mmpR5	Rv0678	0.000600262
O53740	Conserved protein M. tuberculosis H37Rv GN=Rv0455c PE=1 SV=3	148	16640	Rv0455c	Rv0455c	0.000599312
P96818	Uncharacterized protein OS=Mycobacterium tuberculosis (strain ATCC 25618 / H37Rv) GN=Rv0141c PE=1 SV=1	136	15490	Rv0141c	Rv0141c	0.000597821
O53512	Phospho-2-dehydro-3-deoxyheptonate aldolase AroG M. tuberculosis H37Rv GN=aroG	462	50641	aroG	Rv2178c	0.000596225
P9WMI5	HTH-type transcriptional repressor SmtB OS=Mycobacterium tuberculosis (strain ATCC 25618 / H37Rv) GN=smtB PE=1 SV=1	135	14421	smtB	Rv2358	0.000594964
P9WH51	30S ribosomal protein S17 OS=Mycobacterium tuberculosis (strain ATCC 25618 / H37Rv) GN=rpsQ PE=1 SV=1	135	14741	rpsQ	Rv0710	0.000594964
P9WGQ1	Putative oxidoreductase Rv1856c OS=Mycobacterium tuberculosis (strain ATCC 25618 / H37Rv) GN=Rv1856c PE=1 SV=2	223	23058	Rv1856c	Rv1856c	0.00059442
P9WGZ9	Ribonuclease J OS=Mycobacterium tuberculosis (strain ATCC 25618 / H37Rv) GN=rnj PE=1 SV=1	558	59533	rnj	Rv2752c	0.000592549
P9WP85	Nicotinate-nucleotide--dimethylbenzimidazole phosphoribosyltransferase OS=Mycobacterium tuberculosis (strain ATCC 25618 / H37Rv) GN=cobT PE=1 SV=1	361	36411	cobT	Rv2207	0.000592408
I6Y897	Tetratricopeptide repeat family protein OS=Mycobacterium tuberculosis (strain ATCC 25618 / H37Rv) GN=Rv0613c PE=1 SV=1	855	92753	Rv0613c	Rv0613c	0.000591897
P9WP03	Deoxyribose-phosphate aldolase OS=Mycobacterium tuberculosis (strain ATCC 25618 / H37Rv) GN=deoC PE=1 SV=1	224	22068	deoC	Rv0478	0.000591766
P9WL47	Uncharacterized protein Rv2658c OS=Mycobacterium tuberculosis (strain ATCC 25618 / H37Rv) GN=Rv2658c PE=1 SV=1	120	13314	Rv2658c	Rv2658c	0.000591321
O69719	tRNA-specific adenosine deaminase OS=Mycobacterium tuberculosis (strain ATCC 25618 / H37Rv) GN=tadA PE=1 SV=1	152	15877	tadA	Rv3752c	0.000590011
O06307	Conserved protein OS=Mycobacterium tuberculosis (strain ATCC 25618 / H37Rv) GN=Rv0356c PE=1 SV=1	214	22911	Rv0356c	Rv0356c	0.00058946
P9WLP1	Universal stress protein Rv1996 M. tuberculosis H37Rv GN=Rv1996	317	33880	Rv1996	Rv1996	0.000589142
I6X9S5	Probable bifunctional acylase GgtA: cephalosporin acylase (GL-7ACA acylase) + gamma-glutamyltranspeptidase (GGT) OS=Mycobacterium tuberculosis (strain ATCC 25618 / H37Rv) GN=ggtA PE=1 SV=1	512	54593	ggtA	Rv0773c	0.000589012
P96221	Uncharacterized protein OS=Mycobacterium tuberculosis (strain ATCC 25618 / H37Rv) GN=Rv3856c PE=1 SV=1	335	36701	Rv3856c	Rv3856c	0.000588367
P9WH25	30S ribosomal protein S9 OS=Mycobacterium tuberculosis (strain ATCC 25618 / H37Rv) GN=rpsI PE=1 SV=1	151	16436	rpsI	Rv3442c	0.000587405
P9WN53	Probable glycine dehydrogenase (decarboxylating) M. tuberculosis H37Rv GN=gcvP	941	99511	gcvP	Rv1832	0.000585996
P9WG47	DNA gyrase subunit A M. tuberculosis H37Rv GN=gyrA	838	92274	gyrA	Rv0006	0.000582735
O53370	Succinate dehydrogenase flavoprotein subunit OS=Mycobacterium tuberculosis (strain ATCC 25618 / H37Rv) GN=sdhA PE=1 SV=1	590	64826	sdhA	Rv3318	0.000582143
P9WHD5	50S ribosomal protein L16 OS=Mycobacterium tuberculosis (strain ATCC 25618 / H37Rv) GN=rplP PE=1 SV=1	138	15692	rplP	Rv0708	0.00058203
P9WJC1	ESX-1 secretion-associated protein EspK OS=Mycobacterium tuberculosis (strain ATCC 25618 / H37Rv) GN=espK PE=1 SV=1	729	74492	espK	Rv3879c	0.000581323
I6XG13	AsnC family transcriptional regulator OS=Mycobacterium tuberculosis (strain ATCC 25618 / H37Rv) GN=Rv3050c PE=1 SV=1	246	27619	Rv3050c	Rv3050c	0.000580897
P9WPU9	ATP synthase gamma chain M. tuberculosis H37Rv GN=atpG	305	33890	atpG	Rv1309	0.000578403
P95206	Possible secreted protein M. tuberculosis H37Rv GN=Rv0398c	213	21655	Rv0398c	Rv0398c	0.000578376
P9WH17	Ribosome maturation factor RimP OS=Mycobacterium tuberculosis (strain ATCC 25618 / H37Rv) GN=rimP PE=1 SV=1	183	19565	rimP	Rv2842c	0.000576253
P9WGH7	ECF RNA polymerase sigma factor SigK M. tuberculosis H37Rv GN=sigK	187	21035	sigK	Rv0445c	0.000574446
O07169	Probable fatty-acid-CoA ligase FadD7 (Fatty-acid-CoA synthetase) (Fatty-acid-CoA synthase) OS=Mycobacterium tuberculosis (strain ATCC 25618 / H37Rv) GN=fadD7 PE=1 SV=4	525	55159	fadD7	Rv0119	0.000574426
P9WPW3	Probable succinyl-CoA:3-ketoacid coenzyme A transferase subunit B OS=Mycobacterium tuberculosis (strain ATCC 25618 / H37Rv) GN=scoB PE=1 SV=1	218	22898	scoB	Rv2503c	0.000574133
O53489	Probable lipoprotein LppI OS=Mycobacterium tuberculosis (strain ATCC 25618 / H37Rv) GN=lppI PE=1 SV=1	218	22202	lppI	Rv2046	0.000574133
P9WNQ9	ESX-5 secretion system ATPase EccB5 M. tuberculosis H37Rv GN=eccB5	506	53721	eccB5	Rv1782	0.000573607
P9WJL1	UDP-N-acetylmuramoyl-tripeptide--D-alanyl-D-alanine ligase OS=Mycobacterium tuberculosis (strain ATCC 25618 / H37Rv) GN=murF PE=1 SV=1	510	51633	murF	Rv2157c	0.000572965
P9WFE3	Urease accessory protein UreG OS=Mycobacterium tuberculosis (strain ATCC 25618 / H37Rv) GN=ureG PE=1 SV=1	224	23348	ureG	Rv1852	0.000567536
O33263	Probable oxidoreductase M. tuberculosis H37Rv GN=Rv2129c PE=1 SV=3	293	31331	Rv2129c	Rv2129c	0.000566785
I6X4J0	Uncharacterized protein OS=Mycobacterium tuberculosis (strain ATCC 25618 / H37Rv) GN=Rv2522c PE=1 SV=1	470	49325	Rv2522c	Rv2522c	0.000566159
O53673	Heat shock protein Hsp (Heat-stress-induced ribosome-binding protein A) M. tuberculosis H37Rv GN=hsp	159	17786	hsp	Rv0251c	0.000564036
I6Y6S3	Conserved protein OS=Mycobacterium tuberculosis (strain ATCC 25618 / H37Rv) GN=Rv0052 PE=1 SV=2	187	20387	Rv0052	Rv0052	0.000563927
P9WKT7	Putative DNA-binding protein Rv0500A OS=Mycobacterium tuberculosis (strain ATCC 25618 / H37Rv) GN=Rv0500A PE=1 SV=1	78	8508	Rv0500A	Rv0500A	0.000562274
P95229	Alpha/beta hydrolase OS=Mycobacterium tuberculosis (strain ATCC 25618 / H37Rv) GN=Rv0272c PE=1 SV=1	377	41077	Rv0272c	Rv0272c	0.000562048
P9WIJ5	Pyrrolidone-carboxylate peptidase OS=Mycobacterium tuberculosis (strain ATCC 25618 / H37Rv) GN=pcp PE=1 SV=1	222	23193	pcp	Rv0319	0.000559358
P9WFT1	Tyrosine--tRNA ligase M. tuberculosis H37Rv GN=tyrS	424	46330	tyrS	Rv1689	0.000559025
P9WPB3	Cyclopropane mycolic acid synthase 3 OS=Mycobacterium tuberculosis (strain ATCC 25618 / H37Rv) GN=pcaA PE=1 SV=1	287	33028	pcaA	Rv0470c	0.000556295
P9WQH3	Acetaldehyde dehydrogenase OS=Mycobacterium tuberculosis (strain ATCC 25618 / H37Rv) GN=mhpF PE=1 SV=1	303	32009	mhpF	Rv3535c	0.00055457
I6WXS6	Putative antitoxin VapB51 OS=Mycobacterium tuberculosis (strain ATCC 25618 / H37Rv) GN=vapB51 PE=1 SV=1	64	6973	vapB51	Rv0229A	0.000554364
P9WHL3	Dihydroorotase OS=Mycobacterium tuberculosis (strain ATCC 25618 / H37Rv) GN=pyrC PE=1 SV=1	430	45192	pyrC	Rv1381	0.000553511
I6XA34	Conserved protein OS=Mycobacterium tuberculosis (strain ATCC 25618 / H37Rv) GN=Rv0911 PE=1 SV=1	257	27627	Rv0911	Rv0911	0.000552207
P9WKL1	Isocitrate dehydrogenase [NADP] OS=Mycobacterium tuberculosis (strain ATCC 25618 / H37Rv) GN=icd PE=1 SV=1	409	45514	icd	Rv3339c	0.000551829
O07807	Acyltransferase M. tuberculosis H37Rv GN=Rv3816c	259	28454	Rv3816c	Rv3816c	0.00055174
P9WFM1	GTP cyclohydrolase 1 type 2 homolog OS=Mycobacterium tuberculosis (strain ATCC 25618 / H37Rv) GN=Rv2230c PE=1 SV=1	379	39598	Rv2230c	Rv2230c	0.000551297
I6Y0L1	Peptide synthetase MbtE (Peptide synthase) OS=Mycobacterium tuberculosis (strain ATCC 25618 / H37Rv) GN=mbtE PE=1 SV=2	1682	183283	mbtE	Rv2380c	0.000551073
O07206	Uncharacterized protein OS=Mycobacterium tuberculosis (strain ATCC 25618 / H37Rv) GN=Rv2705c PE=1 SV=1	129	14087	Rv2705c	Rv2705c	0.000550066
I6X540	Conserved protein OS=Mycobacterium tuberculosis (strain ATCC 25618 / H37Rv) GN=Rv2683 PE=1 SV=1	165	17730	Rv2683	Rv2683	0.000549486
I6Y204	D-alanyl-D-alanine carboxypeptidase OS=Mycobacterium tuberculosis (strain ATCC 25618 / H37Rv) GN=dacB2 PE=1 SV=1	291	29747	dacB2	Rv2911	0.000548649
P9WFI3	Putative S-adenosyl-L-methionine-dependent methyltransferase Rv0830 M. tuberculosis H37Rv GN=Rv0830	301	33416	Rv0830	Rv0830	0.000548453
P9WFW7	Alanine--tRNA ligase M. tuberculosis H37Rv GN=alaS	904	97357	alaS	Rv2555c	0.000547282
Q6MX34	Probable uroporphyrin-III C-methyltransferase HemD (Uroporphyrinogen III methylase) (Urogen III methylase) (SUMT) (Urogen III methylase) (UROM) OS=Mycobacterium tuberculosis (strain ATCC 25618 / H37Rv) GN=hemD PE=1 SV=1	565	58836	hemD	Rv0511	0.000546847
P9WM37	Uncharacterized protein Rv1289 M. tuberculosis H37Rv GN=Rv1289	210	23550	Rv1289	Rv1289	0.000546742
P9WFE1	Uroporphyrinogen decarboxylase OS=Mycobacterium tuberculosis (strain ATCC 25618 / H37Rv) GN=hemE PE=1 SV=1	357	37606	hemE	Rv2678c	0.000543845
P9WGJ9	Transcriptional regulatory protein EmbR M. tuberculosis H37Rv GN=embR	388	41933	embR	Rv1267c	0.000543579
O53494	Amidohydrolase M. tuberculosis H37Rv GN=Rv2052c	534	55854	Rv2052c	Rv2052c	0.000543531
P9WL85	Uncharacterized protein Rv2575 M. tuberculosis H37Rv GN=Rv2575	293	30806	Rv2575	Rv2575	0.000541547
P9WLL9	Uncharacterized protein Rv2067c M. tuberculosis H37Rv GN=Rv2067c	407	45930	Rv2067c	Rv2067c	0.000541205
I6XI06	Conserved protein OS=Mycobacterium tuberculosis (strain ATCC 25618 / H37Rv) GN=Rv3705c PE=1 SV=1	214	22359	Rv3705c	Rv3705c	0.000541119
O53619	Conserved protein OS=Mycobacterium tuberculosis (strain ATCC 25618 / H37Rv) GN=Rv0074 PE=1 SV=1	411	42791	Rv0074	Rv0074	0.000540723
P9WFY7	tRNA (guanine-N(1)-)-methyltransferase OS=Mycobacterium tuberculosis (strain ATCC 25618 / H37Rv) GN=trmD PE=1 SV=1	230	25166	trmD	Rv2906c	0.000539902
P9WIC5	Chorismate pyruvate-lyase OS=Mycobacterium tuberculosis (strain ATCC 25618 / H37Rv) GN=Rv2949c PE=1 SV=1	199	22587	Rv2949c	Rv2949c	0.000539806
P9WP13	F420H(2)-dependent quinone reductase Rv1261c M. tuberculosis H37Rv GN=Rv1261c	149	16756	Rv1261c	Rv1261c	0.000539061
O07237	Bile acid 7-alpha dehydratase OS=Mycobacterium tuberculosis (strain ATCC 25618 / H37Rv) GN=Rv0310c PE=1 SV=1	163	18242	Rv0310c	Rv0310c	0.000538127
O53572	Probable conserved membrane protein M. tuberculosis H37Rv GN=Rv3587c PE=1 SV=3	264	27099	Rv3587c	Rv3587c	0.000537565
I6Y3Q7	Amidohydrolase OS=Mycobacterium tuberculosis (strain ATCC 25618 / H37Rv) GN=Rv3510c PE=1 SV=1	278	31068	Rv3510c	Rv3510c	0.000537093
O53289	Phosphoserine phosphatase SerB2 M. tuberculosis H37Rv GN=serB2	409	43059	serB2	Rv3042c	0.000536154
P9WN65	dTDP-glucose 4,6-dehydratase M. tuberculosis H37Rv GN=rmlB	331	37558	rmlB	Rv3464	0.000535941
I6Y3N9	Conserved protein OS=Mycobacterium tuberculosis (strain ATCC 25618 / H37Rv) GN=Rv0397A PE=1 SV=1	82	8505	Rv0397A	Rv0397A	0.000534846
P9WN15	Uncharacterized glycosyl hydrolase Rv2006 M. tuberculosis H37Rv GN=Rv2006	1327	145784	Rv2006	Rv2006	0.000534729
P95072	Possible protease IV SppA (Endopeptidase IV) (Signal peptide peptidase) M. tuberculosis H37Rv GN=sppA	623	65936	sppA	Rv0724	0.000534702
P9WFK3	UPF0336 protein Rv0504c M. tuberculosis H37Rv GN=Rv0504c	166	18360	Rv0504c	Rv0504c	0.000534327
P9WIT3	L-gulono-1,4-lactone dehydrogenase M. tuberculosis H37Rv GN=Rv1771	428	48045	Rv1771	Rv1771	0.000534225
P9WFA7	Ribonuclease VapC10 OS=Mycobacterium tuberculosis (strain ATCC 25618 / H37Rv) GN=vapC10 PE=1 SV=1	133	14952	vapC10	Rv1397c	0.000533523
P9WQD1	Acetyl-coenzyme A synthetase M. tuberculosis H37Rv GN=acsA	651	71476	acsA	Rv3667	0.000529106
O53699	Trehalose 2-sulfotransferase M. tuberculosis H37Rv GN=stf0	267	29775	stf0	Rv0295c	0.000527841
P9WJH1	NADH-quinone oxidoreductase subunit B OS=Mycobacterium tuberculosis (strain ATCC 25618 / H37Rv) GN=nuoB PE=1 SV=1	184	20219	nuoB	Rv3146	0.000527588
O06392	Possible thioredoxin protein (Thiol-disulfide interchange protein) M. tuberculosis H37Rv GN=Rv0526	216	23218	Rv0526	Rv0526	0.000527002
P9WHQ9	Hypoxanthine-guanine phosphoribosyltransferase OS=Mycobacterium tuberculosis (strain ATCC 25618 / H37Rv) GN=hpt PE=1 SV=1	202	22251	hpt	Rv3624c	0.00052692
P9WGP3	Protein translocase subunit SecA 2 M. tuberculosis H37Rv GN=secA2	808	88952	secA2	Rv1821	0.000525703
P9WNG5	Malonyl CoA-acyl carrier protein transacylase OS=Mycobacterium tuberculosis (strain ATCC 25618 / H37Rv) GN=fabD PE=1 SV=1	302	30788	fabD	Rv2243	0.000525408
P9WFB7	Ribonuclease VapC3 OS=Mycobacterium tuberculosis (strain ATCC 25618 / H37Rv) GN=vapC3 PE=1 SV=1	137	14700	vapC3	Rv0549c	0.000525124
P9WHS9	Putative succinyl-diaminopimelate desuccinylase DapE OS=Mycobacterium tuberculosis (strain ATCC 25618 / H37Rv) GN=dapE PE=1 SV=1	354	37273	dapE	Rv1202	0.000524787
O53931	Conserved protein OS=Mycobacterium tuberculosis (strain ATCC 25618 / H37Rv) GN=Rv1780 PE=1 SV=1	187	20457	Rv1780	Rv1780	0.000524384
P9WHH1	Thioredoxin reductase OS=Mycobacterium tuberculosis (strain ATCC 25618 / H37Rv) GN=trxB PE=1 SV=1	335	35643	trxB	Rv3913	0.00052367
O06216	Conserved protein OS=Mycobacterium tuberculosis (strain ATCC 25618 / H37Rv) GN=Rv2161c PE=1 SV=1	288	30768	Rv2161c	Rv2161c	0.000521858
I6YAW3	Methionine synthase OS=Mycobacterium tuberculosis (strain ATCC 25618 / H37Rv) GN=Rv3015c PE=1 SV=1	337	34244	Rv3015c	Rv3015c	0.000520562
O53352	Exonuclease OS=Mycobacterium tuberculosis (strain ATCC 25618 / H37Rv) GN=Rv3259 PE=1 SV=3	139	15649	Rv3259	Rv3259	0.000517569
O53749	4-carboxymuconolactone decarboxylase M. tuberculosis H37Rv GN=Rv0464c	190	21305	Rv0464c	Rv0464c	0.000516104
P9WIZ1	Transcriptional repressor NrdR OS=Mycobacterium tuberculosis (strain ATCC 25618 / H37Rv) GN=nrdR PE=1 SV=1	154	17177	nrdR	Rv2718c	0.000515173
P9WQH9	Putative acetyl-coenzyme A carboxylase carboxyl transferase subunit beta OS=Mycobacterium tuberculosis (strain ATCC 25618 / H37Rv) GN=accD3 PE=1 SV=1	495	51772	accD3	Rv0904c	0.000514679
I6X235	ADP-ribose pyrophosphatase OS=Mycobacterium tuberculosis (strain ATCC 25618 / H37Rv) GN=Rv1700 PE=1 SV=1	207	22893	Rv1700	Rv1700	0.000514192
I6Y551	Apocarotenoid-15,15'-oxygenase OS=Mycobacterium tuberculosis (strain ATCC 25618 / H37Rv) GN=Rv0913c PE=1 SV=1	502	56639	Rv0913c	Rv0913c	0.00051338
P9WQ51	Long-chain-fatty-acid--CoA/3-oxocholest-4-en-26-oate--CoA ligase M. tuberculosis H37Rv GN=fadD19 ; Additional IDs concatenated into MaxParsimony group: I6YGC8; Additional IDs concatenated into MaxParsimony group: I6YGC8	548	59741	fadD19	Rv3515c	0.000512562	Rv3513c (fadD18)
P9WN95	Cell division protein FtsZ OS=Mycobacterium tuberculosis (strain ATCC 25618 / H37Rv) GN=ftsZ PE=1 SV=1	379	38756	ftsZ	Rv2150c	0.000512276
P9WFE9	Urease subunit beta OS=Mycobacterium tuberculosis (strain ATCC 25618 / H37Rv) GN=ureB PE=1 SV=1	104	11190	ureB	Rv1849	0.00051172
P9WGS1	Uncharacterized oxidoreductase Rv1543 M. tuberculosis H37Rv GN=Rv1543	341	36821	Rv1543	Rv1543	0.000511572
P96202	Phthiocerol synthesis polyketide synthase type I PpsC OS=Mycobacterium tuberculosis (strain ATCC 25618 / H37Rv) GN=ppsC PE=1 SV=2; Additional IDs concatenated into MaxParsimony group: P9WQE7, P9WQE5	2188	230622	ppsC	Rv2933	0.000510785	Rv2931 (ppsA) Rv2932 (ppsB)
P9WHG5	Toxin ParE2 OS=Mycobacterium tuberculosis (strain ATCC 25618 / H37Rv) GN=parE2 PE=1 SV=1	105	12313	parE2	Rv2142c	0.000506847
P9WKW3	Uncharacterized protein Rv0441c OS=Mycobacterium tuberculosis (strain ATCC 25618 / H37Rv) GN=Rv0441c PE=1 SV=1	142	15036	Rv0441c	Rv0441c	0.000506634
O07255	Dehydrogenase OS=Mycobacterium tuberculosis (strain ATCC 25618 / H37Rv) GN=Rv0331 PE=1 SV=1	388	40788	Rv0331	Rv0331	0.000505463
P9WLW5	Uncharacterized protein Rv1507c OS=Mycobacterium tuberculosis (strain ATCC 25618 / H37Rv) GN=Rv1507c PE=1 SV=1	231	27091	Rv1507c	Rv1507c	0.000501296
O05295	Acyl-CoA synthetase OS=Mycobacterium tuberculosis (strain ATCC 25618 / H37Rv) GN=fadD36 PE=1 SV=1	473	49520	fadD36	Rv1193	0.000501113
O53356	Conserved protein OS=Mycobacterium tuberculosis (strain ATCC 25618 / H37Rv) GN=Rv3304 PE=1 SV=3	159	17489	Rv3304	Rv3304	0.000498973
O53240	Conserved protein OS=Mycobacterium tuberculosis (strain ATCC 25618 / H37Rv) GN=LH57_16315 PE=1 SV=1	163	18204	Rv2991	Rv2991	0.000498795
O07406	Oxidoreductase OS=Mycobacterium tuberculosis (strain ATCC 25618 / H37Rv) GN=Rv0161 PE=1 SV=2	449	47356	Rv0161	Rv0161	0.000498287
O53362	Conserved protein OS=Mycobacterium tuberculosis (strain ATCC 25618 / H37Rv) GN=Rv3311 PE=1 SV=1	420	45732	Rv3311	Rv3311	0.00049748
P9WF69	Ribonuclease VapC33 OS=Mycobacterium tuberculosis (strain ATCC 25618 / H37Rv) GN=vapC33 PE=1 SV=1	143	15905	vapC33	Rv1242	0.000496214
P9WP19	Diaminopimelate epimerase OS=Mycobacterium tuberculosis (strain ATCC 25618 / H37Rv) GN=dapF PE=1 SV=1	289	29698	dapF	Rv2726c	0.000494466
P0DMM3	Uncharacterized protein Rv3202A OS=Mycobacterium tuberculosis (strain ATCC 25618 / H37Rv) GN=Rv3202A PE=1 SV=1	72	7384	Rv3202A	Rv3202A	0.000492768
O53564	Acetoacetate decarboxylase OS=Mycobacterium tuberculosis (strain ATCC 25618 / H37Rv) GN=Rv3519 PE=1 SV=1	236	25960	Rv3519	Rv3519	0.000490675
P9WHR9	Serine protease Rv3671c M. tuberculosis H37Rv GN=Rv3671c	397	40721	Rv3671c	Rv3671c	0.000489049
I6WXK4	Phosphotyrosine protein phosphatase OS=Mycobacterium tuberculosis (strain ATCC 25618 / H37Rv) GN=ptbB PE=1 SV=1	276	30154	ptbB	Rv0153c	0.000487401
O06829	Conserved protein OS=Mycobacterium tuberculosis (strain ATCC 25618 / H37Rv) GN=Rv1429 PE=1 SV=1	422	46899	Rv1429	Rv1429	0.000486922
O33341	Putative glutamine amidotransferase Rv2859c OS=Mycobacterium tuberculosis (strain ATCC 25618 / H37Rv) GN=Rv2859c PE=1 SV=1	308	32442	Rv2859c	Rv2859c	0.000484778
P9WHL7	Phosphoribosylformylglycinamidine synthase subunit PurL OS=Mycobacterium tuberculosis (strain ATCC 25618 / H37Rv) GN=purL PE=1 SV=2	766	80802	purL	Rv0803	0.000483767
P9WIT9	Ornithine carbamoyltransferase OS=Mycobacterium tuberculosis (strain ATCC 25618 / H37Rv) GN=argF PE=1 SV=1	307	33057	argF	Rv1656	0.000483154
I6YG46	Glutamate decarboxylase OS=Mycobacterium tuberculosis (strain ATCC 25618 / H37Rv) GN=gadB PE=1 SV=1	460	50780	gadB	Rv3432c	0.000483124
O07754	Conserved protein M. tuberculosis H37Rv GN=Rv1875	147	15979	Rv1875	Rv1875	0.000482711
P9WH45	30S ribosomal protein S19 OS=Mycobacterium tuberculosis (strain ATCC 25618 / H37Rv) GN=rpsS PE=1 SV=1	93	10804	rpsS	Rv0705	0.00048216
P96831	Probable acyl-CoA dehydrogenase FadE2 OS=Mycobacterium tuberculosis (strain ATCC 25618 / H37Rv) GN=fadE2 PE=1 SV=3	403	44343	fadE2	Rv0154c	0.000481768
P9WL03	Uncharacterized protein Rv0313 OS=Mycobacterium tuberculosis (strain ATCC 25618 / H37Rv) GN=Rv0313 PE=1 SV=1	128	13948	Rv0313	Rv0313	0.000481227
P9WHK5	Uridylate kinase OS=Mycobacterium tuberculosis (strain ATCC 25618 / H37Rv) GN=pyrH PE=1 SV=1	261	27430	pyrH	Rv2883c	0.000479544
O07408	4-hydroxybenzoyl-CoA thioesterase OS=Mycobacterium tuberculosis (strain ATCC 25618 / H37Rv) GN=Rv0163 PE=1 SV=1	151	16607	Rv0163	Rv0163	0.000476437
P72062	Conserved protein OS=Mycobacterium tuberculosis (strain ATCC 25618 / H37Rv) GN=Rv3796 PE=1 SV=2	375	39444	Rv3796	Rv3796	0.00047568
P9WM51	Uncharacterized protein Rv1260 OS=Mycobacterium tuberculosis (strain ATCC 25618 / H37Rv) GN=Rv1260 PE=1 SV=1	372	41329	Rv1260	Rv1260	0.000474228
P9WJD3	ESX-1 secretion-associated protein EspE OS=Mycobacterium tuberculosis (strain ATCC 25618 / H37Rv) GN=espE PE=1 SV=1	402	42069	espE	Rv3864	0.000473181
P9WJ53	Putative antitoxin VapB12 OS=Mycobacterium tuberculosis (strain ATCC 25618 / H37Rv) GN=vapB12 PE=1 SV=1	75	8226	vapB12	Rv1721c	0.000473057
P9WG57	Flavin-dependent thymidylate synthase OS=Mycobacterium tuberculosis (strain ATCC 25618 / H37Rv) GN=thyX PE=1 SV=1	250	27591	thyX	Rv2754c	0.000471066
P9WK59	Putative lipoprotein LpqT M. tuberculosis H37Rv GN=lpqT	226	24081	lpqT	Rv1016c	0.000470964
P9WQE7	Phthiocerol synthesis polyketide synthase type I PpsA M. tuberculosis H37Rv GN=ppsA	1876	198835	ppsA	Rv2931	0.000469135
P9WHM1	N5-carboxyaminoimidazole ribonucleotide mutase OS=Mycobacterium tuberculosis (strain ATCC 25618 / H37Rv) GN=purE PE=1 SV=1	174	17675	purE	Rv3275c	0.000467262
O50459	Lipoprotein LpqZ M. tuberculosis H37Rv GN=lpqZ	286	29602	lpqZ	Rv1244	0.00046692
P9WLW9	Uncharacterized protein Rv1498c OS=Mycobacterium tuberculosis (strain ATCC 25618 / H37Rv) GN=Rv1498c PE=1 SV=2	269	30021	Rv1498c	Rv1498c	0.000465282
O06418	Amidohydrolase OS=Mycobacterium tuberculosis (strain ATCC 25618 / H37Rv) GN=Rv0552 PE=1 SV=3	534	57340	Rv0552	Rv0552	0.000465084
P9WNZ1	Coenzyme A biosynthesis bifunctional protein CoaBC OS=Mycobacterium tuberculosis (strain ATCC 25618 / H37Rv) GN=coaBC PE=1 SV=1	418	43577	coaBC	Rv1391	0.00046448
P9WF95	Ribonuclease VapC17 OS=Mycobacterium tuberculosis (strain ATCC 25618 / H37Rv) GN=vapC17 PE=1 SV=1	133	15175	vapC17	Rv2527	0.000463135
O05856	Conserved protein OS=Mycobacterium tuberculosis (strain ATCC 25618 / H37Rv) GN=Rv3210c PE=1 SV=1	231	25121	Rv3210c	Rv3210c	0.00046077
P71875	3-ketosteroid-9-alpha-monooxygenase, oxygenase component OS=Mycobacterium tuberculosis (strain ATCC 25618 / H37Rv) GN=kshA PE=1 SV=2	386	44268	kshA	Rv3526	0.000459576
P9WGM5	Probable transcriptional regulatory protein NarL OS=Mycobacterium tuberculosis (strain ATCC 25618 / H37Rv) GN=narL PE=1 SV=1	216	22916	narL	Rv0844c	0.00045398
O86374	Phosphomannomutase OS=Mycobacterium tuberculosis (strain ATCC 25618 / H37Rv) GN=manB PE=1 SV=1	465	49041	pmmA	Rv3257c	0.000453567
O53346	Possible transmembrane cation transporter OS=Mycobacterium tuberculosis (strain ATCC 25618 / H37Rv) GN=Rv3200c PE=1 SV=1	355	38132	Rv3200c	Rv3200c	0.000452508
P9WNR3	ESX-3 secretion system ATPase EccB3 M. tuberculosis H37Rv GN=eccB3	538	55943	eccB3	Rv0283	0.000452486
P9WIY3	Probable 8-oxo-dGTP diphosphatase 1 OS=Mycobacterium tuberculosis (strain ATCC 25618 / H37Rv) GN=mutT1 PE=1 SV=1	317	34780	mutT1	Rv2985	0.000450791
P96227	Conserved protein OS=Mycobacterium tuberculosis (strain ATCC 25618 / H37Rv) GN=Rv3850 PE=1 SV=1	218	23811	Rv3850	Rv3850	0.000449815
O06300	Uncharacterized protein OS=Mycobacterium tuberculosis (strain ATCC 25618 / H37Rv) GN=Rv0349 PE=1 SV=1	219	24703	Rv0349	Rv0349	0.000447762
P9WGV5	Trans-acting enoyl reductase M. tuberculosis H37Rv GN=Rv2953	418	45104	Rv2953	Rv2953	0.000446789
P9WHN1	Phosphoribosylaminoimidazole-succinocarboxamide synthase OS=Mycobacterium tuberculosis (strain ATCC 25618 / H37Rv) GN=purC PE=1 SV=1	297	32930	purC	Rv0780	0.000446315
P95059	Arylsulfatase OS=Mycobacterium tuberculosis (strain ATCC 25618 / H37Rv) GN=atsA PE=1 SV=1	787	86214	atsA	Rv0711	0.000445818
P9WIB9	Secreted chorismate mutase M. tuberculosis H37Rv GN=Rv1885c	199	21945	Rv1885c	Rv1885c	0.00044572
P9WHW5	PP2C-family Ser/Thr phosphatase M. tuberculosis H37Rv GN=pstP	514	53812	pstP	Rv0018c	0.000444841
P9WM97	Uncharacterized protein Rv0028 OS=Mycobacterium tuberculosis (strain ATCC 25618 / H37Rv) GN=Rv0028 PE=1 SV=1	101	10904	Rv0028	Rv0028	0.000443969
P9WL27	Uncharacterized protein Rv2901c OS=Mycobacterium tuberculosis (strain ATCC 25618 / H37Rv) GN=Rv2901c PE=1 SV=1	101	12226	Rv2901c	Rv2901c	0.000443969
P9WFB9	Ribonuclease VapC2 OS=Mycobacterium tuberculosis (strain ATCC 25618 / H37Rv) GN=vapC2 PE=1 SV=1	141	15746	vapC2	Rv0301	0.000443833
P9WHA1	50S ribosomal protein L31 OS=Mycobacterium tuberculosis (strain ATCC 25618 / H37Rv) GN=rpmE PE=1 SV=1	80	8753	rpmE	Rv1298	0.000443491
I6YB54	1,4-beta-xylanase OS=Mycobacterium tuberculosis (strain ATCC 25618 / H37Rv) GN=Rv3096 PE=1 SV=1	379	43162	Rv3096	Rv3096	0.000440769
P9WPR5	Carotenoid cleavage oxygenase OS=Mycobacterium tuberculosis (strain ATCC 25618 / H37Rv) GN=Rv0654 PE=1 SV=1	501	54944	Rv0654	Rv0654	0.000439661
P9WQ25	Glycogen operon protein GlgX homolog OS=Mycobacterium tuberculosis (strain ATCC 25618 / H37Rv) GN=glgX PE=1 SV=1	721	81081	glgX	Rv1564c	0.000438784
P9WNV7	Chaperone protein DnaJ 2 M. tuberculosis H37Rv GN=dnaJ2	382	40489	dnaJ2	Rv2373c	0.000437307
P9WQ83	Putative cystathionine beta-lyase OS=Mycobacterium tuberculosis (strain ATCC 25618 / H37Rv) GN=Rv2294 PE=1 SV=1	407	44283	Rv2294	Rv2294	0.000435863
P9WKD5	Laccase domain protein Rv2149c M. tuberculosis H37Rv GN=Rv2149c	250	25965	Rv2149c	Rv2149c	0.000433619
P9WM73	Uncharacterized protein Rv0088 M. tuberculosis H37Rv GN=Rv0088	224	24649	Rv0088	Rv0088	0.000433376
L7N6B2	Iron ABC transporter substrate-binding protein OS=Mycobacterium tuberculosis (strain ATCC 25618 / H37Rv) GN=Rv0265c PE=1 SV=1	330	35284	Rv0265c	Rv0265c	0.000433032
P9WIU7	Diaminopimelate decarboxylase M. tuberculosis H37Rv GN=lysA	447	47458	lysA	Rv1293	0.000432146
P9WFN3	Putative lipoprotein LppC M. tuberculosis H37Rv GN=lppC PE=1 SV=2	201	19798	lppC	Rv1911c	0.000431499
P9WH13	Glucose-1-phosphate thymidylyltransferase M. tuberculosis H37Rv GN=rmlA	288	31492	rmlA	Rv0334	0.000431172
P9WKR3	Uncharacterized protein Rv0877 OS=Mycobacterium tuberculosis (strain ATCC 25618 / H37Rv) GN=Rv0877 PE=1 SV=1	262	27469	Rv0877	Rv0877	0.000430721
P9WI51	Ribulose-phosphate 3-epimerase OS=Mycobacterium tuberculosis (strain ATCC 25618 / H37Rv) GN=rpe PE=1 SV=1	229	23774	rpe	Rv1408	0.000428209
P9WMN3	Bifunctional protein GlmU OS=Mycobacterium tuberculosis (strain ATCC 25618 / H37Rv) GN=glmU PE=1 SV=1	495	51584	glmU	Rv1018c	0.000428065
I6Y120	Probable shikimate 5-dehydrogenase AroE (5-dehydroshikimate reductase) OS=Mycobacterium tuberculosis (strain ATCC 25618 / H37Rv) GN=aroE PE=1 SV=1	269	27208	aroE	Rv2552c	0.000426825
P9WMN7	Probable adenylyltransferase/sulfurtransferase MoeZ M. tuberculosis H37Rv GN=moeZ	392	42173	moeZ	Rv3206c	0.000426151
P9WIQ1	UDP-galactopyranose mutase M. tuberculosis H37Rv GN=glf	399	45814	glf	Rv3809c	0.00042607
P9WPK9	Putative glutamate--cysteine ligase 2 OS=Mycobacterium tuberculosis (strain ATCC 25618 / H37Rv) GN=Rv0433 PE=1 SV=1	376	42295	Rv0433	Rv0433	0.000424619
I6YG83	Conserved protein OS=Mycobacterium tuberculosis (strain ATCC 25618 / H37Rv) GN=Rv3472 PE=1 SV=1	168	18568	Rv3472	Rv3472	0.000422372
P9WPZ5	Probable N-succinyldiaminopimelate aminotransferase DapC M. tuberculosis H37Rv GN=dapC	397	42209	dapC	Rv0858c	0.000420784
P9WI99	Putative aminoglycoside phosphotransferase OS=Mycobacterium tuberculosis (strain ATCC 25618 / H37Rv) GN=Rv3168 PE=1 SV=1	378	42561	Rv3168	Rv3168	0.000419771
P9WN77	Glycerol-3-phosphate dehydrogenase [NAD(P)+] OS=Mycobacterium tuberculosis (strain ATCC 25618 / H37Rv) GN=gpsA PE=1 SV=1	334	33992	gpsA	Rv2982c	0.000419012
P9WN73	Glucose-6-phosphate 1-dehydrogenase 2 OS=Mycobacterium tuberculosis (strain ATCC 25618 / H37Rv) GN=zwf2 PE=1 SV=1	514	57343	zwf2	Rv1447c	0.000417982
P9WFF1	Urease subunit alpha OS=Mycobacterium tuberculosis (strain ATCC 25618 / H37Rv) GN=ureC PE=1 SV=1	577	60825	ureC	Rv1850	0.000417609
O50411	Ribonuclease VapC46 OS=Mycobacterium tuberculosis (strain ATCC 25618 / H37Rv) GN=vapC46 PE=1 SV=3	130	14317	vapC46	Rv3384c	0.000416942
P9WIT7	Aspartate carbamoyltransferase M. tuberculosis H37Rv GN=pyrB	319	33819	pyrB	Rv1380	0.000415535
I6Y8I5	Conserved protein OS=Mycobacterium tuberculosis (strain ATCC 25618 / H37Rv) GN=Rv0712 PE=1 SV=1	299	32744	Rv0712	Rv0712	0.000415309
O06619	Conserved protein OS=Mycobacterium tuberculosis (strain ATCC 25618 / H37Rv) GN=Rv1571 PE=1 SV=1	169	18100	Rv1571	Rv1571	0.000414054
O05876	Conserved protein OS=Mycobacterium tuberculosis (strain ATCC 25618 / H37Rv) GN=Rv3231c PE=1 SV=1	169	17797	Rv3231c	Rv3231c	0.000414054
P9WHA5	50S ribosomal protein L2 OS=Mycobacterium tuberculosis (strain ATCC 25618 / H37Rv) GN=rplB PE=1 SV=1	280	30577	rplB	Rv0704	0.000413569
P9WQA1	Glutamyl-tRNA(Gln) amidotransferase subunit A OS=Mycobacterium tuberculosis (strain ATCC 25618 / H37Rv) GN=gatA PE=1 SV=1	494	51420	gatA	Rv3011c	0.000411972
P9WNU5	DNA polymerase I M. tuberculosis H37Rv GN=polA	904	98472	polA	Rv1629	0.000409918
I6X811	ABC transporter substrate-binding protein OS=Mycobacterium tuberculosis (strain ATCC 25618 / H37Rv) GN=dppA PE=1 SV=1	541	58382	dppA	Rv3666c	0.000408972
P9WMN1	ATP phosphoribosyltransferase OS=Mycobacterium tuberculosis (strain ATCC 25618 / H37Rv) GN=hisG PE=1 SV=1	284	30481	hisG	Rv2121c	0.000407744
O06401	S-methyl-5'-thioadenosine phosphorylase OS=Mycobacterium tuberculosis (strain ATCC 25618 / H37Rv) GN=mtnP PE=1 SV=1	264	27964	mtnP	Rv0535	0.000406899
P9WKL5	Uncharacterized protein Rv0560c OS=Mycobacterium tuberculosis (strain ATCC 25618 / H37Rv) GN=Rv0560c PE=1 SV=1	241	25945	Rv0560c	Rv0560c	0.000406887
P9WM25	Uncharacterized protein Rv1332 OS=Mycobacterium tuberculosis (strain ATCC 25618 / H37Rv) GN=Rv1332 PE=1 SV=1	218	24054	Rv1332	Rv1332	0.000406872
I6XU97	Hydrolase OS=Mycobacterium tuberculosis (strain ATCC 25618 / H37Rv) GN=Rv0045c PE=1 SV=1	298	32131	Rv0045c	Rv0045c	0.000406802
P9WHL9	N5-carboxyaminoimidazole ribonucleotide synthase OS=Mycobacterium tuberculosis (strain ATCC 25618 / H37Rv) GN=purK PE=1 SV=1	429	45695	purK	Rv3276c	0.000406634
P9WMP3	Porphobilinogen deaminase OS=Mycobacterium tuberculosis (strain ATCC 25618 / H37Rv) GN=hemC PE=1 SV=1	309	31938	hemC	Rv0510	0.000401869
P9WH39	30S ribosomal protein S2 M. tuberculosis H37Rv GN=rpsB	287	31089	rpsB	Rv2890c	0.000400055
O50394	Putative tRNA (cytidine(34)-2'-O)-methyltransferase OS=Mycobacterium tuberculosis (strain ATCC 25618 / H37Rv) GN=spoU PE=1 SV=1	154	16517	spoU	Rv3366	0.000399981
P9WN19	Glutamate synthase [NADPH] small chain OS=Mycobacterium tuberculosis (strain ATCC 25618 / H37Rv) GN=gltD PE=1 SV=1	488	53452	gltD	Rv3858c	0.000399869
P9WFN5	UPF0098 protein Rv1910c M. tuberculosis H37Rv GN=Rv1910c	201	20298	Rv1910c	Rv1910c	0.000399603
P9WM93	Uncharacterized protein Rv0034 OS=Mycobacterium tuberculosis (strain ATCC 25618 / H37Rv) GN=Rv0034 PE=1 SV=1	131	13968	Rv0034	Rv0034	0.000398744
P9WFA5	Ribonuclease VapC11 OS=Mycobacterium tuberculosis (strain ATCC 25618 / H37Rv) GN=vapC11 PE=1 SV=1	134	14651	vapC11	Rv1561	0.000397156
O05833	Cytidine deaminase OS=Mycobacterium tuberculosis (strain ATCC 25618 / H37Rv) GN=Rv2365c PE=4 SV=1	113	11131	Rv2365c	Rv2365c	0.000396822
P9WHI3	Recombination protein RecR OS=Mycobacterium tuberculosis (strain ATCC 25618 / H37Rv) GN=recR PE=1 SV=1	203	22119	recR	Rv3715c	0.000395666
I6YAY5	Uncharacterized protein OS=Mycobacterium tuberculosis (strain ATCC 25618 / H37Rv) GN=Rv3033 PE=1 SV=1	182	19272	Rv3033	Rv3033	0.000395286
P9WPZ3	Arginine biosynthesis bifunctional protein ArgJ OS=Mycobacterium tuberculosis (strain ATCC 25618 / H37Rv) GN=argJ PE=1 SV=1	404	41147	argJ	Rv1653	0.00039519
P9WG45	DNA gyrase subunit B M. tuberculosis H37Rv GN=gyrB	675	74091	gyrB	Rv0005	0.000394214
Q79FW0	Probable amino acid aminotransferase OS=Mycobacterium tuberculosis (strain ATCC 25618 / H37Rv) GN=Rv0812 PE=1 SV=1	289	31123	Rv0812	Rv0812	0.000393884
O53498	Cobalamin biosynthesis protein CobN OS=Mycobacterium tuberculosis (strain ATCC 25618 / H37Rv) GN=cobN PE=1 SV=4	1194	129210	cobN	Rv2062c	0.000392483
P71540	Enoyl-CoA hydratase OS=Mycobacterium tuberculosis (strain ATCC 25618 / H37Rv) GN=echA7 PE=1 SV=1	269	27604	echA7	Rv0971c	0.000392024
P9WF25	Antitoxin RelJ OS=Mycobacterium tuberculosis (strain ATCC 25618 / H37Rv) GN=relJ PE=1 SV=1	91	10194	relJ	Rv3357	0.000389882
P96267	Alpha/beta hydrolase OS=Mycobacterium tuberculosis (strain ATCC 25618 / H37Rv) GN=Rv0421c PE=1 SV=1	209	21738	Rv0421c	Rv0421c	0.000389013
P9WID3	Putative ATP-dependent 6-phosphofructokinase isozyme 2 OS=Mycobacterium tuberculosis (strain ATCC 25618 / H37Rv) GN=pfkB PE=1 SV=1	339	35401	pfkB	Rv2029c	0.000388118
P9WIM3	Putative esterase Rv1847 OS=Mycobacterium tuberculosis (strain ATCC 25618 / H37Rv) GN=Rv1847 PE=1 SV=1	140	15098	Rv1847	Rv1847	0.00038716
P9WPX9	3-dehydroquinate synthase M. tuberculosis H37Rv GN=aroB	362	38119	aroB	Rv2538c	0.000386603
I6YAE2	Probable conserved transmembrane alanine rich protein OS=Mycobacterium tuberculosis (strain ATCC 25618 / H37Rv) GN=Rv2843 PE=1 SV=1	181	17767	Rv2843	Rv2843	0.000386603
P9WIK3	Probable phosphoadenosine phosphosulfate reductase OS=Mycobacterium tuberculosis (strain ATCC 25618 / H37Rv) GN=cysH PE=1 SV=1	254	27423	cysH	Rv2392	0.000386062
P9WJQ7	Molybdopterin molybdenumtransferase 1 OS=Mycobacterium tuberculosis (strain ATCC 25618 / H37Rv) GN=moeA1 PE=1 SV=1	426	44337	moeA1	Rv0994	0.000385213
P9WQ81	Adenosylmethionine-8-amino-7-oxononanoate aminotransferase OS=Mycobacterium tuberculosis (strain ATCC 25618 / H37Rv) GN=bioA PE=1 SV=1	437	46319	bioA	Rv1568	0.000384519
P9WP05	DegV domain-containing protein Rv2417c OS=Mycobacterium tuberculosis (strain ATCC 25618 / H37Rv) GN=Rv2417c PE=1 SV=1	280	28488	Rv2417c	Rv2417c	0.000383648
L0TBY6	Possible flavoprotein OS=Mycobacterium tuberculosis (strain ATCC 25618 / H37Rv) GN=Rv2250A PE=1 SV=1	139	15459	Rv2250A	Rv2250A	0.00038287
O06816	Uncharacterized protein OS=Mycobacterium tuberculosis (strain ATCC 25618 / H37Rv) GN=Rv1443c PE=1 SV=1	161	18316	Rv1443c	Rv1443c	0.00038259
P9WK11	2-succinyl-5-enolpyruvyl-6-hydroxy-3-cyclohexene-1-carboxylate synthase OS=Mycobacterium tuberculosis (strain ATCC 25618 / H37Rv) GN=menD PE=1 SV=1	554	57836	menD	Rv0555	0.000382477
I6XD65	Nicotinamidase/pyrazinamidase OS=Mycobacterium tuberculosis (strain ATCC 25618 / H37Rv) GN=pncA PE=1 SV=1	186	19605	pncA	Rv2043c	0.000381498
P9WGT1	3-alpha-(or 20-beta)-hydroxysteroid dehydrogenase OS=Mycobacterium tuberculosis (strain ATCC 25618 / H37Rv) GN=fabG3 PE=1 SV=1	260	27030	fabG3	Rv2002	0.000380936
O53534	Zn-dependent hydrolase M. tuberculosis H37Rv GN=Rv2260 PE=1 SV=3	211	22138	Rv2260	Rv2260	0.000380664
P71650	Endoribonuclease MazF9 OS=Mycobacterium tuberculosis (strain ATCC 25618 / H37Rv) GN=mazF9 PE=1 SV=2	118	12891	mazF9	Rv2801c	0.000380007
P95148	Acetyl-CoA acetyltransferase M. tuberculosis H37Rv GN=Rv1867	494	53560	Rv1867	Rv1867	0.000378053
P9WQ63	Phenyloxazoline synthase MbtB M. tuberculosis H37Rv GN=mbtB	1414	151634	mbtB	Rv2383c	0.000377763
P9WPX3	Aspartokinase M. tuberculosis H37Rv GN=ask	421	44462	ask	Rv3709c	0.000376896
O69670	Gamma-glutamyl-hercynylcysteine sulfoxide hydrolase OS=Mycobacterium tuberculosis (strain ATCC 25618 / H37Rv) GN=egtC PE=1 SV=1	233	24627	egtC	Rv3702c	0.000376458
P72043	Probable oxidoreductase OS=Mycobacterium tuberculosis (strain ATCC 25618 / H37Rv) GN=Rv3777 PE=1 SV=2	328	33963	Rv3777	Rv3777	0.000375591
P9WKE1	Thymidylate kinase OS=Mycobacterium tuberculosis (strain ATCC 25618 / H37Rv) GN=tmk PE=1 SV=1	214	22635	tmk	Rv3247c	0.000375328
I6XHY3	Beta-lactamase OS=Mycobacterium tuberculosis (strain ATCC 25618 / H37Rv) GN=Rv3677c PE=1 SV=1	264	28490	Rv3677c	Rv3677c	0.000375164
O53147	Conserved protein OS=Mycobacterium tuberculosis (strain ATCC 25618 / H37Rv) GN=Rv1455 PE=1 SV=3	287	31427	Rv1455	Rv1455	0.00037429
P9WIM1	Protein PafB M. tuberculosis H37Rv GN=pafB	332	35300	pafB	Rv2096c	0.000374029
I6WZ30	Conserved threonine rich protein OS=Mycobacterium tuberculosis (strain ATCC 25618 / H37Rv) GN=Rv0679c PE=1 SV=1	165	16586	Rv0679c	Rv0679c	0.000373315
P9WKG7	4-diphosphocytidyl-2-C-methyl-D-erythritol kinase OS=Mycobacterium tuberculosis (strain ATCC 25618 / H37Rv) GN=ispE PE=1 SV=1	306	31382	ispE	Rv1011	0.000372001
I6Y8Y0	Carnitine dehydratase OS=Mycobacterium tuberculosis (strain ATCC 25618 / H37Rv) GN=far PE=1 SV=1	359	38059	far	Rv0855	0.000371975
P9WMK7	DNA-binding protein HU homolog M. tuberculosis H37Rv GN=hup	214	22187	hup	Rv2986c	0.000370732
P9WIY1	Putative 8-oxo-dGTP diphosphatase 2 OS=Mycobacterium tuberculosis (strain ATCC 25618 / H37Rv) GN=mutT2 PE=1 SV=1	141	15160	mutT2	Rv1160	0.000370464
P96218	Glutamate synthase [NADPH] large chain OS=Mycobacterium tuberculosis (strain ATCC 25618 / H37Rv) GN=gltB PE=1 SV=3	1527	165943	gltB	Rv3859c	0.000366267
L7N675	PPE family protein PPE18 M. tuberculosis H37Rv GN=PPE18 ; Additional IDs concatenated into MaxParsimony group: P9WI25; Additional IDs concatenated into MaxParsimony group: P9WI25	391	39158	PPE18	Rv1196	0.000365475	Rv1361c (PPE19)
P72005	Uncharacterized protein M. tuberculosis H37Rv GN=Rv1748	243	27085	Rv1748	Rv1748	0.000365013
P9WPE3	CinA-like protein OS=Mycobacterium tuberculosis (strain ATCC 25618 / H37Rv) GN=cinA PE=1 SV=1	430	45512	cinA	Rv1901	0.000364433
P9WHB5	50S ribosomal protein L25 OS=Mycobacterium tuberculosis (strain ATCC 25618 / H37Rv) GN=rplY PE=1 SV=1	215	22441	rplY	Rv1015c	0.000364433
O33181	Uncharacterized protein OS=Mycobacterium tuberculosis (strain ATCC 25618 / H37Rv) GN=Rv1778c PE=1 SV=3	149	15828	Rv1778c	Rv1778c	0.000363775
P9WFJ5	UPF0603 protein Rv2345 M. tuberculosis H37Rv GN=Rv2345	660	70030	Rv2345	Rv2345	0.000363601
P9WKJ1	3'-phosphoadenosine 5'-phosphate phosphatase OS=Mycobacterium tuberculosis (strain ATCC 25618 / H37Rv) GN=cysQ PE=1 SV=1	267	28447	cysQ	Rv2131c	0.000363582
P9WQ43	Long-chain-fatty-acid--AMP ligase FadD26 OS=Mycobacterium tuberculosis (strain ATCC 25618 / H37Rv) GN=fadD26 PE=1 SV=1	583	63044	fadD26	Rv2930	0.000363451
O53903	Acyl-CoA synthetase OS=Mycobacterium tuberculosis (strain ATCC 25618 / H37Rv) GN=fadD24 PE=1 SV=1	584	62829	fadD24	Rv1529	0.000362829
I6YGS0	Epoxide hydrolase A OS=Mycobacterium tuberculosis (strain ATCC 25618 / H37Rv) GN=ephA PE=1 SV=1	322	35097	ephA	Rv3617	0.00036268
P9WF55	Ribonuclease VapC43 OS=Mycobacterium tuberculosis (strain ATCC 25618 / H37Rv) GN=vapC43 PE=1 SV=1	147	16596	vapC43	Rv2872	0.000362033
P9WM27	Uncharacterized protein Rv1322 OS=Mycobacterium tuberculosis (strain ATCC 25618 / H37Rv) GN=Rv1322 PE=1 SV=1	98	11334	Rv1322	Rv1322	0.000362033
P71668	Lipase OS=Mycobacterium tuberculosis (strain ATCC 25618 / H37Rv) GN=lipI PE=1 SV=1	320	34053	lipI	Rv1400c	0.000361873
P9WGQ9	Uncharacterized oxidoreductase Rv0769 OS=Mycobacterium tuberculosis (strain ATCC 25618 / H37Rv) GN=Rv0769 PE=1 SV=1	248	25966	Rv0769	Rv0769	0.00036162
P9WK71	Putative lipoprotein LppO M. tuberculosis H37Rv GN=lppO	171	17342	lppO	Rv2290	0.000360216
P9WH21	Putative Rieske 2Fe-2S iron-sulfur protein Rv3818 OS=Mycobacterium tuberculosis (strain ATCC 25618 / H37Rv) GN=Rv3818 PE=1 SV=1	516	57647	Rv3818	Rv3818	0.000360028
P9WGT3	3-oxoacyl-[acyl-carrier-protein] reductase FabG1 OS=Mycobacterium tuberculosis (strain ATCC 25618 / H37Rv) GN=fabG1 PE=1 SV=1	247	25697	fabG1	Rv1483	0.000359102
O53803	Uncharacterized protein Rv0740 OS=Mycobacterium tuberculosis (strain ATCC 25618 / H37Rv) GN=Rv0740 PE=1 SV=2	202	22531	Rv0740	Rv0740	0.000356149
P96817	Conserved protein M. tuberculosis H37Rv GN=Rv0140	126	13766	Rv0140	Rv0140	0.00035588
P71750	Gamma-glutamyltransferase M. tuberculosis H37Rv GN=ggtB PE=1 SV=2	643	66560	ggtB	Rv2394	0.000355596
P9WN79	Glycerol-3-phosphate dehydrogenase 2 OS=Mycobacterium tuberculosis (strain ATCC 25618 / H37Rv) GN=glpD2 PE=1 SV=1	585	62778	glpD2	Rv3302c	0.000355484
O06553	Putative pyridoxine/pyridoxamine 5'-phosphate oxidase OS=Mycobacterium tuberculosis (strain ATCC 25618 / H37Rv) GN=Rv1155 PE=1 SV=1	147	16301	Rv1155	Rv1155	0.000355343
P9WQE5	Phthiocerol synthesis polyketide synthase type I PpsB OS=Mycobacterium tuberculosis (strain ATCC 25618 / H37Rv) GN=ppsB PE=1 SV=1	1538	162528	ppsB	Rv2932	0.000354364
O53505	Protein LppM M. tuberculosis H37Rv GN=lppM PE=1 SV=3	227	23846	lppM	Rv2171	0.000353833
P9WIS5	Multifunctional 2-oxoglutarate metabolism enzyme M. tuberculosis H37Rv GN=kgd	1231	135902	kgd	Rv1248c	0.000351865
I6YEE1	Metallophosphoesterase OS=Mycobacterium tuberculosis (strain ATCC 25618 / H37Rv) GN=Rv2795c PE=1 SV=1	324	37601	Rv2795c	Rv2795c	0.000351335
O06563	GTP-binding protein TypA M. tuberculosis H37Rv GN=typA PE=1 SV=2	628	67580	typA	Rv1165	0.000349183
P9WFR9	Thymidylate synthase ThyA OS=Mycobacterium tuberculosis (strain ATCC 25618 / H37Rv) GN=thyA PE=1 SV=1	263	29853	thyA	Rv2764c	0.000348474
P9WPQ3	Acetyl-/propionyl-coenzyme A carboxylase alpha chain OS=Mycobacterium tuberculosis (strain ATCC 25618 / H37Rv) GN=accA1 PE=1 SV=1	654	70592	accA1	Rv2501c	0.000348111
P9WIH1	PE family immunomodulator PE15 M. tuberculosis H37Rv GN=PE15	102	9862	PE15	Rv1386	0.000347836
O53850	D-alanyl-D-alanine dipeptidase M. tuberculosis H37Rv GN=lpqR	256	27321	lpqR	Rv0838	0.000346477
P9WFY9	tRNA (guanine-N(7)-)-methyltransferase OS=Mycobacterium tuberculosis (strain ATCC 25618 / H37Rv) GN=trmB PE=1 SV=1	263	28547	trmB	Rv0208c	0.000344735
P9WNE1	F420-dependent glucose-6-phosphate dehydrogenase M. tuberculosis H37Rv GN=fgd1	336	36989	fgd1	Rv0407	0.000344641
P9WK19	Methionine aminopeptidase 2 OS=Mycobacterium tuberculosis (strain ATCC 25618 / H37Rv) GN=map PE=1 SV=1	285	30891	map	Rv2861c	0.000344069
I6X5C9	Riboflavin biosynthesis protein OS=Mycobacterium tuberculosis (strain ATCC 25618 / H37Rv) GN=ribF PE=1 SV=1	331	36090	ribF	Rv2786c	0.000343905
P9WKW9	Uncharacterized protein Rv3786c M. tuberculosis H37Rv GN=Rv3786c	407	44944	Rv3786c	Rv3786c	0.000343858
P9WG95	L-threonine dehydratase biosynthetic IlvA OS=Mycobacterium tuberculosis (strain ATCC 25618 / H37Rv) GN=ilvA PE=1 SV=1	429	45041	ilvA	Rv1559	0.000343461
P9WHV9	Polyphosphate kinase OS=Mycobacterium tuberculosis (strain ATCC 25618 / H37Rv) GN=ppk PE=1 SV=1	742	83039	ppk	Rv2984	0.000343351
P9WNX7	Putative succinate-semialdehyde dehydrogenase [NADP(+)] 2 OS=Mycobacterium tuberculosis (strain ATCC 25618 / H37Rv) GN=gabD2 PE=1 SV=1	518	55324	gabD2	Rv1731	0.000342464
P9WJK5	Probable methylmalonyl-CoA mutase large subunit OS=Mycobacterium tuberculosis (strain ATCC 25618 / H37Rv) GN=mutB PE=1 SV=1	750	80604	mutB	Rv1493	0.000342311
O06389	Conserved protein OS=Mycobacterium tuberculosis (strain ATCC 25618 / H37Rv) GN=Rv0523c PE=1 SV=3	131	14827	Rv0523c	Rv0523c	0.000342297
O06611	PhiRv1 phage protein OS=Mycobacterium tuberculosis (strain ATCC 25618 / H37Rv) GN=Rv1579c PE=4 SV=1	104	11234	Rv1579c	Rv1579c	0.000341147
P9WJB7	Nucleoid-associated protein EspR M. tuberculosis H37Rv GN=espR	132	14709	espR	Rv3849	0.000339703
O53408	Uncharacterized protein OS=Mycobacterium tuberculosis (strain ATCC 25618 / H37Rv) GN=Rv1060 PE=1 SV=1	157	16867	Rv1060	Rv1060	0.000338974
P9WPW7	Argininosuccinate synthase OS=Mycobacterium tuberculosis (strain ATCC 25618 / H37Rv) GN=argG PE=1 SV=1	398	43682	argG	Rv1658	0.000337996
P9WMR1	Probable helicase HelY M. tuberculosis H37Rv GN=helY	906	99606	helY	Rv2092c	0.000337768
I6YGX2	Penicillin-binding protein OS=Mycobacterium tuberculosis (strain ATCC 25618 / H37Rv) GN=ponA2 PE=1 SV=1	810	84636	ponA2	Rv3682	0.000337641
P96832	NAD(P) transhydrogenase subunit alpha OS=Mycobacterium tuberculosis (strain ATCC 25618 / H37Rv) GN=pntAa PE=1 SV=1	366	37694	pntAa	Rv0155	0.000336596
P9WFZ5	Trehalose-phosphate phosphatase OS=Mycobacterium tuberculosis (strain ATCC 25618 / H37Rv) GN=otsB PE=1 SV=1	391	41720	otsB	Rv3372	0.000336501
P9WJC7	ESX-3 secretion-associated protein EspG3 OS=Mycobacterium tuberculosis (strain ATCC 25618 / H37Rv) GN=espG3 PE=1 SV=1	295	31559	espG3	Rv0289	0.00033574
O69725	Glycine/betaine ABC transporter substrate-binding protein M. tuberculosis H37Rv GN=proX	315	33358	proX	Rv3759c	0.000334776
P9WKG5	2-C-methyl-D-erythritol 2,4-cyclodiphosphate synthase OS=Mycobacterium tuberculosis (strain ATCC 25618 / H37Rv) GN=ispF PE=1 SV=1	159	16458	ispF	Rv3581c	0.00033471
I6Y1V1	Conserved alanine rich protein OS=Mycobacterium tuberculosis (strain ATCC 25618 / H37Rv) GN=Rv2844 PE=1 SV=1	162	16940	Rv2844	Rv2844	0.000334583
I6X7W8	Monooxygenase OS=Mycobacterium tuberculosis (strain ATCC 25618 / H37Rv) GN=Rv3618 PE=1 SV=1	395	43277	Rv3618	Rv3618	0.000333094
I6YCP0	Uncharacterized protein OS=Mycobacterium tuberculosis (strain ATCC 25618 / H37Rv) GN=Rv3651 PE=1 SV=1	345	37967	Rv3651	Rv3651	0.0003328
O53751	Acyl-ACP thioesterase OS=Mycobacterium tuberculosis (strain ATCC 25618 / H37Rv) GN=Rv0466 PE=1 SV=1	264	30185	Rv0466	Rv0466	0.000332253
P95291	Probable conserved lipoprotein OS=Mycobacterium tuberculosis (strain ATCC 25618 / H37Rv) GN=Rv1922 PE=1 SV=1	371	39062	Rv1922	Rv1922	0.000332059
P9WIC3	Prephenate dehydratase OS=Mycobacterium tuberculosis (strain ATCC 25618 / H37Rv) GN=pheA PE=1 SV=1	321	33633	pheA	Rv3838c	0.000331582
O06299	Possible transcriptional regulatory protein OS=Mycobacterium tuberculosis (strain ATCC 25618 / H37Rv) GN=Rv0348 PE=1 SV=1	217	24251	Rv0348	Rv0348	0.00033153
O53410	Patatin OS=Mycobacterium tuberculosis (strain ATCC 25618 / H37Rv) GN=Rv1062 PE=1 SV=3	285	29279	Rv1062	Rv1062	0.000330266
P9WKP3	Uncharacterized protein Rv0906 OS=Mycobacterium tuberculosis (strain ATCC 25618 / H37Rv) GN=Rv0906 PE=1 SV=1	372	40641	Rv0906	Rv0906	0.000328523
O69687	Probable fatty acid methyltransferase Rv3720 M. tuberculosis H37Rv GN=Rv3720 PE=1 SV=4	427	47600	Rv3720	Rv3720	0.000327752
O53413	Cysteine dioxygenase OS=Mycobacterium tuberculosis (strain ATCC 25618 / H37Rv) GN=Rv1065 PE=1 SV=1	188	20634	Rv1065	Rv1065	0.000327644
O86340	Conserved protein M. tuberculosis H37Rv GN=Rv2061c PE=1 SV=3	134	14814	Rv2061c	Rv2061c	0.000327294
P9WPF3	Alpha-pyrone synthesis polyketide synthase-like Pks11 OS=Mycobacterium tuberculosis (strain ATCC 25618 / H37Rv) GN=pks11 PE=1 SV=1	353	37639	pks11	Rv1665	0.000325258
P9WLJ5	Uncharacterized protein Rv2091c M. tuberculosis H37Rv GN=Rv2091c	244	26020	Rv2091c	Rv2091c	0.00032515
O33182	Phosphate ABC transporter substrate-binding protein OS=Mycobacterium tuberculosis (strain ATCC 25618 / H37Rv) GN=Rv1680 PE=1 SV=1	274	30214	Rv1680	Rv1680	0.000323716
O05581	Acetyltransferase Pat OS=Mycobacterium tuberculosis (strain ATCC 25618 / H37Rv) GN=Rv0998 PE=1 SV=2	333	35626	Rv0998	Rv0998	0.000322587
P9WHF3	Transcription termination factor Rho M. tuberculosis H37Rv GN=rho	602	65133	rho	Rv1297	0.000322513
P9WKC9	Probable diacyglycerol O-acyltransferase tgs1 M. tuberculosis H37Rv GN=tgs1	463	50721	tgs1	Rv3130c	0.000322488
P71969	Possible secreted protease M. tuberculosis H37Rv GN=Rv2672	528	54016	Rv2672	Rv2672	0.00032011
I6YC03	Epoxide hydrolase B OS=Mycobacterium tuberculosis (strain ATCC 25618 / H37Rv) GN=ephB PE=1 SV=1	356	39297	ephB	Rv1938	0.000319754
P9WQA9	Alanine racemase OS=Mycobacterium tuberculosis (strain ATCC 25618 / H37Rv) GN=alr PE=1 SV=1	386	40926	alr	Rv3423c	0.000319155
P9WHL5	Phosphoribosylformylglycinamidine synthase subunit PurQ OS=Mycobacterium tuberculosis (strain ATCC 25618 / H37Rv) GN=purQ PE=1 SV=1	224	23633	purQ	Rv0788	0.000316779
Q6MWX1	PE family protein PPE60 OS=Mycobacterium tuberculosis (strain ATCC 25618 / H37Rv) GN=PPE60 PE=1 SV=1	393	39414	PPE60	Rv3478	0.000313471
P9WKJ9	Translation initiation factor IF-3 OS=Mycobacterium tuberculosis (strain ATCC 25618 / H37Rv) GN=infC PE=1 SV=1	201	22333	infC	Rv1641	0.000311346
P9WJM7	Mycothiol acetyltransferase OS=Mycobacterium tuberculosis (strain ATCC 25618 / H37Rv) GN=mshD PE=1 SV=1	315	33599	mshD	Rv0819	0.000311301
I6Y0W5	Acyl-CoA dehydrogenase OS=Mycobacterium tuberculosis (strain ATCC 25618 / H37Rv) GN=fadE19 PE=1 SV=1	394	41916	fadE19	Rv2500c	0.000310179
P9WHP1	Phosphate acetyltransferase M. tuberculosis H37Rv GN=pta	690	72949	pta	Rv0408	0.000308515
P9WGM9	Response regulator MprA M. tuberculosis H37Rv GN=mprA	230	25894	mprA	Rv0981	0.000308515
O53157	Conserved protein M. tuberculosis H37Rv GN=Rv1466 PE=1 SV=2	115	12384	Rv1466	Rv1466	0.000308515
P9WKE7	Homoserine kinase OS=Mycobacterium tuberculosis (strain ATCC 25618 / H37Rv) GN=thrB PE=1 SV=1	316	32346	thrB	Rv1296	0.000307203
O07243	Muconolactone delta-isomerase M. tuberculosis H37Rv GN=Rv0316	204	22332	Rv0316	Rv0316	0.000306767
O05900	Conserved protein OS=Mycobacterium tuberculosis (strain ATCC 25618 / H37Rv) GN=Rv0907 PE=1 SV=2	532	56736	Rv0907	Rv0907	0.000305653
P9WMU7	Uncharacterized protein Rv2212 OS=Mycobacterium tuberculosis (strain ATCC 25618 / H37Rv) GN=Rv2212 PE=1 SV=1	378	39775	Rv2212	Rv2212	0.000303746
P9WHS7	Probable dipeptidase PepE OS=Mycobacterium tuberculosis (strain ATCC 25618 / H37Rv) GN=pepE PE=1 SV=1	375	39440	pepE	Rv2089c	0.000303553
P9WNY5	Probable 3-hydroxyisobutyrate dehydrogenase OS=Mycobacterium tuberculosis (strain ATCC 25618 / H37Rv) GN=mmsB PE=1 SV=1	294	29679	mmsB	Rv0751c	0.000301695
I6XI16	Conserved protein OS=Mycobacterium tuberculosis (strain ATCC 25618 / H37Rv) GN=Rv3718c PE=1 SV=1	147	15662	Rv3718c	Rv3718c	0.000298349
P96272	Membrane protein OS=Mycobacterium tuberculosis (strain ATCC 25618 / H37Rv) GN=Rv0426c PE=1 SV=1	147	13930	Rv0426c	Rv0426c	0.000298349
P9WNU9	Pup deamidase/depupylase OS=Mycobacterium tuberculosis (strain ATCC 25618 / H37Rv) GN=dop PE=1 SV=1	505	55179	dop	Rv2112c	0.000297614
P9WJF9	CRISPR type III-associated RAMP protein Csm3 OS=Mycobacterium tuberculosis (strain ATCC 25618 / H37Rv) GN=csm3 PE=1 SV=1	236	25773	csm3	Rv2821c	0.000296505
P9WN21	Fructose-1,6-bisphosphatase class 2 OS=Mycobacterium tuberculosis (strain ATCC 25618 / H37Rv) GN=glpX PE=1 SV=1	362	38084	glpX	Rv1099c	0.000294027
O53521	Long-chain-fatty-acid--CoA ligase FadD15 M. tuberculosis H37Rv GN=fadD15 PE=1 SV=3	600	64035	fadD15	Rv2187	0.000294022
P9WI85	Putative quercetin 2,3-dioxygenase Rv0181c OS=Mycobacterium tuberculosis (strain ATCC 25618 / H37Rv) GN=Rv0181c PE=1 SV=1	244	26286	Rv0181c	Rv0181c	0.000290814
O86312	Probable transcriptional regulatory protein OS=Mycobacterium tuberculosis (strain ATCC 25618 / H37Rv) GN=Rv1219c PE=1 SV=1	212	23181	Rv1219c	Rv1219c	0.000290552
P9WJE1	ESX-1 secretion-associated protein EspA M. tuberculosis H37Rv GN=espA	392	39888	espA	Rv3616c	0.000290389
I6Y4Z4	Possible fatty-acid-CoA ligase FadD16 (Fatty-acid-CoA synthetase) (Fatty-acid-CoA synthase) OS=Mycobacterium tuberculosis (strain ATCC 25618 / H37Rv) GN=fadD16 PE=1 SV=1	278	30108	Rv0852	Rv0852	0.000288921
P9WQ05	Arginine deiminase OS=Mycobacterium tuberculosis (strain ATCC 25618 / H37Rv) GN=arcA PE=1 SV=1	402	43089	arcA	Rv1001	0.000288058
P9WNG3	3-oxoacyl-[acyl-carrier-protein] synthase 3 OS=Mycobacterium tuberculosis (strain ATCC 25618 / H37Rv) GN=fabH PE=1 SV=1	335	34873	fabH	Rv0533c	0.000286844
P71857	Acyl-CoA dehydrogenase FadE28 OS=Mycobacterium tuberculosis (strain ATCC 25618 / H37Rv) GN=fadE28 PE=1 SV=3	339	35469	fadE28	Rv3544c	0.000286361
O53979	Conserved protein OS=Mycobacterium tuberculosis (strain ATCC 25618 / H37Rv) GN=Rv1978 PE=1 SV=3	282	30584	Rv1978	Rv1978	0.000284823
P9WHM5	Phosphoribosylglycinamide formyltransferase OS=Mycobacterium tuberculosis (strain ATCC 25618 / H37Rv) GN=purN PE=1 SV=1	215	22416	purN	Rv0956	0.000281923
O07234	Uncharacterized protein OS=Mycobacterium tuberculosis (strain ATCC 25618 / H37Rv) GN=Rv0307c PE=1 SV=1	160	17182	Rv0307c	Rv0307c	0.000280255
O05592	Uncharacterized protein M. tuberculosis H37Rv GN=Rv1006	567	61298	Rv1006	Rv1006	0.000279847
P9WM23	Uncharacterized aminopeptidase Rv1333 OS=Mycobacterium tuberculosis (strain ATCC 25618 / H37Rv) GN=Rv1333 PE=1 SV=1	344	33953	Rv1333	Rv1333	0.00027934
P95286	Probable short-chain type dehydrogenase/reductase OS=Mycobacterium tuberculosis (strain ATCC 25618 / H37Rv) GN=Rv1928c PE=1 SV=1	255	27031	Rv1928c	Rv1928c	0.000278269
P9WQ49	Putative fatty-acid--CoA ligase FadD21 OS=Mycobacterium tuberculosis (strain ATCC 25618 / H37Rv) GN=fadD21 PE=1 SV=1	578	62757	fadD21	Rv1185c	0.000277924
P9WML7	Histidinol-phosphate aminotransferase M. tuberculosis H37Rv GN=hisC	380	40581	hisC	Rv1600	0.000274923
P9WG39	Acetolactate synthase large subunit IlvG OS=Mycobacterium tuberculosis (strain ATCC 25618 / H37Rv) GN=ilvG PE=1 SV=1	547	57521	ilvG	Rv1820	0.000272965
P9WLQ9	Uncharacterized protein Rv1836c M. tuberculosis H37Rv GN=Rv1836c	677	69677	Rv1836c	Rv1836c	0.000272956
O07783	Toxin VapC4 M. tuberculosis H37Rv GN=vapC4 PE=1 SV=3	130	14112	vapC4	Rv0595c	0.000272918
P96273	Probable exodeoxyribonuclease III protein XthA (Exonuclease III) (EXO III) (AP endonuclease VI) OS=Mycobacterium tuberculosis (strain ATCC 25618 / H37Rv) GN=xthA PE=1 SV=1	291	32108	xthA	Rv0427c	0.000272635
P9WFQ9	Uracil-DNA glycosylase OS=Mycobacterium tuberculosis (strain ATCC 25618 / H37Rv) GN=ung PE=1 SV=1	227	24481	ung	Rv2976c	0.000271352
P9WN35	Anthranilate synthase component 2 OS=Mycobacterium tuberculosis (strain ATCC 25618 / H37Rv) GN=trpG PE=1 SV=1	232	24627	trpG	Rv0013	0.000269743
O53448	Conserved protein M. tuberculosis H37Rv GN=Rv1100	233	24563	Rv1100	Rv1100	0.000268586
I6Y8R4	Esterase OS=Mycobacterium tuberculosis (strain ATCC 25618 / H37Rv) GN=Rv0774c PE=1 SV=1	303	30654	Rv0774c	Rv0774c	0.000268329
P9WNC5	Dihydroneopterin aldolase OS=Mycobacterium tuberculosis (strain ATCC 25618 / H37Rv) GN=folB PE=1 SV=1	133	14552	folB	Rv3607c	0.000266762
P9WFU9	Lysine--tRNA ligase 1 OS=Mycobacterium tuberculosis (strain ATCC 25618 / H37Rv) GN=lysS1 PE=1 SV=1	505	55709	lysS1	Rv3598c	0.000266381
P9WN49	Glutamine--fructose-6-phosphate aminotransferase [isomerizing] OS=Mycobacterium tuberculosis (strain ATCC 25618 / H37Rv) GN=glmS PE=1 SV=1	624	67572	glmS	Rv3436c	0.000266134
O07430	Beta-glucosidase OS=Mycobacterium tuberculosis (strain ATCC 25618 / H37Rv) GN=bglS PE=1 SV=1	691	73520	bglS	Rv0186	0.000266002
P9WFX5	Anthranilate phosphoribosyltransferase M. tuberculosis H37Rv GN=trpD	370	37740	trpD	Rv2192c	0.000265026
P9WGV7	Putative pre-16S rRNA nuclease OS=Mycobacterium tuberculosis (strain ATCC 25618 / H37Rv) GN=Rv2554c PE=1 SV=1	170	18065	Rv2554c	Rv2554c	0.00026377
I6XCB2	Segregation and condensation protein B OS=Mycobacterium tuberculosis (strain ATCC 25618 / H37Rv) GN=scpB PE=1 SV=1	231	25277	scpB	Rv1710	0.000262396
P9WFS1	Thymidine phosphorylase OS=Mycobacterium tuberculosis (strain ATCC 25618 / H37Rv) GN=deoA PE=1 SV=1	427	44486	deoA	Rv3314c	0.00026198
P95202	Possible secreted protein OS=Mycobacterium tuberculosis (strain ATCC 25618 / H37Rv) GN=Rv0394c PE=1 SV=1	239	25279	Rv0394c	Rv0394c	0.000261843
O08343	Uncharacterized metal-dependent hydrolase TatD OS=Mycobacterium tuberculosis (strain ATCC 25618 / H37Rv) GN=tatD PE=1 SV=1	264	29083	tatD	Rv1008	0.000261332
P9WJH5	NADH-quinone oxidoreductase subunit D OS=Mycobacterium tuberculosis (strain ATCC 25618 / H37Rv) GN=nuoD PE=1 SV=1	440	48164	nuoD	Rv3148	0.000260945
I6X9E2	Peptidase M23B OS=Mycobacterium tuberculosis (strain ATCC 25618 / H37Rv) GN=lpqO PE=1 SV=1	316	32887	lpqO	Rv0604	0.000260402
P95125	Lipase OS=Mycobacterium tuberculosis (strain ATCC 25618 / H37Rv) GN=lipN PE=1 SV=1	376	40135	lipN	Rv2970c	0.000258182
P9WPA7	Pantothenate kinase OS=Mycobacterium tuberculosis (strain ATCC 25618 / H37Rv) GN=coaA PE=1 SV=1	312	35657	coaA	Rv1092c	0.000257436
P9WND3	Methionyl-tRNA formyltransferase OS=Mycobacterium tuberculosis (strain ATCC 25618 / H37Rv) GN=fmt PE=1 SV=1	312	32692	fmt	Rv1406	0.000257436
P9WHT3	Probable cytosol aminopeptidase M. tuberculosis H37Rv GN=pepA	515	53481	pepA	Rv2213	0.000257389
P9WFF3	Uracil phosphoribosyltransferase OS=Mycobacterium tuberculosis (strain ATCC 25618 / H37Rv) GN=upp PE=1 SV=1	207	21898	upp	Rv3309c	0.000257096
P9WND1	Dihydropteroate synthase OS=Mycobacterium tuberculosis (strain ATCC 25618 / H37Rv) GN=folP1 PE=1 SV=1	280	28843	folP1	Rv3608c	0.000256936
P9WHK7	CTP synthase OS=Mycobacterium tuberculosis (strain ATCC 25618 / H37Rv) GN=pyrG PE=1 SV=1	586	63635	pyrG	Rv1699	0.000256476
P9WFD9	Universal stress protein Rv2028c M. tuberculosis H37Rv GN=Rv2028c	279	29442	Rv2028c	Rv2028c	0.000254332
O53945	Mycosin-5 OS=Mycobacterium tuberculosis (strain ATCC 25618 / H37Rv) GN=mycP5 PE=1 SV=1	585	60028	mycP5	Rv1796	0.000253553
P9WL67	Uncharacterized protein Rv2627c OS=Mycobacterium tuberculosis (strain ATCC 25618 / H37Rv) GN=Rv2627c PE=1 SV=1	413	46252	Rv2627c	Rv2627c	0.000252956
P9WQH1	Acetate kinase OS=Mycobacterium tuberculosis (strain ATCC 25618 / H37Rv) GN=ackA PE=1 SV=1	385	41318	ackA	Rv0409	0.000252146
P9WI71	Serine/threonine-protein kinase PknH M. tuberculosis H37Rv GN=pknH	626	66754	pknH	Rv1266c	0.000251901
P9WKN5	Uncharacterized protein Rv0953c OS=Mycobacterium tuberculosis (strain ATCC 25618 / H37Rv) GN=Rv0953c PE=1 SV=1	282	30913	Rv0953c	Rv0953c	0.000251626
L7N663	N-acyl-L-amino acid amidohydrolase OS=Mycobacterium tuberculosis (strain ATCC 25618 / H37Rv) GN=amiA1 PE=1 SV=1	389	41227	amiA1	Rv3305c	0.000249553
O05859	Conserved protein OS=Mycobacterium tuberculosis (strain ATCC 25618 / H37Rv) GN=Rv3207c PE=1 SV=1	285	31066	Rv3207c	Rv3207c	0.000248977
P9WLS1	Uncharacterized protein Rv1813c OS=Mycobacterium tuberculosis (strain ATCC 25618 / H37Rv) GN=Rv1813c PE=1 SV=1	143	14981	Rv1813c	Rv1813c	0.000248107
O53501	Ribonuclease VapC37 M. tuberculosis H37Rv GN=vapC37 PE=1 SV=3	144	15662	vapC37	Rv2103c	0.000246384
O06178	Thioesterase OS=Mycobacterium tuberculosis (strain ATCC 25618 / H37Rv) GN=Rv1532c PE=1 SV=1	144	16007	Rv1532c	Rv1532c	0.000246384
P9WGU9	Trehalose-binding lipoprotein LpqY OS=Mycobacterium tuberculosis (strain ATCC 25618 / H37Rv) GN=lpqY PE=1 SV=1	468	49793	lpqY	Rv1235	0.000245333
I6YCA3	Acyl-CoA dehydrogenase FadE26 OS=Mycobacterium tuberculosis (strain ATCC 25618 / H37Rv) GN=fadE26 PE=1 SV=1	400	43785	fadE26	Rv3504	0.000242691
P9WP53	O-phosphoserine sulfhydrylase OS=Mycobacterium tuberculosis (strain ATCC 25618 / H37Rv) GN=cysM PE=1 SV=1	323	34438	cysM	Rv1336	0.000242579
P9WLN9	Uncharacterized protein Rv1998c OS=Mycobacterium tuberculosis (strain ATCC 25618 / H37Rv) GN=Rv1998c PE=1 SV=1	258	27253	Rv1998c	Rv1998c	0.00024256
P9WN87	Transcriptional regulator FurA OS=Mycobacterium tuberculosis (strain ATCC 25618 / H37Rv) GN=furA PE=1 SV=1	147	15892	furA	Rv1909c	0.000241356
O53379	Probable aminotransferase Rv3329 OS=Mycobacterium tuberculosis (strain ATCC 25618 / H37Rv) GN=Rv3329 PE=1 SV=2	466	50843	Rv3329	Rv3329	0.000240055
P9WFL7	UPF0167 protein Rv2295 OS=Mycobacterium tuberculosis (strain ATCC 25618 / H37Rv) GN=Rv2295 PE=1 SV=1	187	20691	Rv2295	Rv2295	0.000239791
P9WK77	Putative lipoprotein LppJ M. tuberculosis H37Rv GN=lppJ	187	20324	lppJ	Rv2080	0.000239791
P95075	Fuculose phosphate aldolase OS=Mycobacterium tuberculosis (strain ATCC 25618 / H37Rv) GN=fucA PE=1 SV=2	218	23066	fucA	Rv0727c	0.000239612
P9WM03	Uncharacterized protein Rv1360 OS=Mycobacterium tuberculosis (strain ATCC 25618 / H37Rv) GN=Rv1360 PE=1 SV=1	340	37252	Rv1360	Rv1360	0.000233343
I6WZD9	Probable oxidoreductase OS=Mycobacterium tuberculosis (strain ATCC 25618 / H37Rv) GN=Rv0765c PE=1 SV=1	275	29064	Rv0765c	Rv0765c	0.000231142
P9WLN3	Uncharacterized protein Rv2004c M. tuberculosis H37Rv GN=Rv2004c	498	54423	Rv2004c	Rv2004c	0.000230554
O53382	N-acetylglucosamine-6-phosphate deacetylase OS=Mycobacterium tuberculosis (strain ATCC 25618 / H37Rv) GN=nagA PE=1 SV=1	383	38805	nagA	Rv3332	0.00022902
L7N6B3	Probable zinc-type alcohol dehydrogenase (E subunit) AdhE1 OS=Mycobacterium tuberculosis (strain ATCC 25618 / H37Rv) GN=adhE1 PE=1 SV=1	383	39365	adhE1	Rv0162c	0.00022902
P9WGW3	Holliday junction ATP-dependent DNA helicase RuvA OS=Mycobacterium tuberculosis (strain ATCC 25618 / H37Rv) GN=ruvA PE=1 SV=1	196	20189	ruvA	Rv2593c	0.00022878
O53406	Long-chain fatty acid--CoA ligase OS=Mycobacterium tuberculosis (strain ATCC 25618 / H37Rv) GN=fadD14 PE=1 SV=1	543	59625	fadD14	Rv1058	0.000226877
I6XI14	Possible cobyric acid synthase CobQ2 OS=Mycobacterium tuberculosis (strain ATCC 25618 / H37Rv) GN=cobQ2 PE=1 SV=1	231	24158	cobQ2	Rv3713	0.000226127
P71840	Uncharacterized protein M. tuberculosis H37Rv GN=Rv0787 PE=1 SV=2	319	34182	Rv0787	Rv0787	0.000225524
P9WIL9	Protein PafC M. tuberculosis H37Rv GN=pafC	316	33764	pafC	Rv2095c	0.000224552
P9WPK3	Carbamoyl-phosphate synthase large chain OS=Mycobacterium tuberculosis (strain ATCC 25618 / H37Rv) GN=carB PE=1 SV=1	1115	118961	carB	Rv1384	0.000223622
O06769	Neutral ceramidase M. tuberculosis H37Rv GN=Rv0669c	637	69490	Rv0669c	Rv0669c	0.00022279
P9WK49	Putative lipoprotein LprE M. tuberculosis H37Rv GN=lprE	202	20442	lprE	Rv1252c	0.000221984
P9WH03	Ribonuclease 3 OS=Mycobacterium tuberculosis (strain ATCC 25618 / H37Rv) GN=rnc PE=1 SV=1	240	25399	rnc	Rv2925c	0.000221746
O06237	Lipoprotein OS=Mycobacterium tuberculosis (strain ATCC 25618 / H37Rv) GN=lppL PE=1 SV=1	358	36837	lppL	Rv2138	0.000221611
P71791	GDP-L-fucose synthase OS=Mycobacterium tuberculosis (strain ATCC 25618 / H37Rv) GN=epiA PE=1 SV=1	322	34537	epiA	Rv1512	0.000217314
P9WPA3	Dephospho-CoA kinase OS=Mycobacterium tuberculosis (strain ATCC 25618 / H37Rv) GN=coaE PE=1 SV=1	407	44669	coaE	Rv1631	0.000215515
P71733	Conserved protein OS=Mycobacterium tuberculosis (strain ATCC 25618 / H37Rv) GN=Rv2410c PE=1 SV=1	325	36021	Rv2410c	Rv2410c	0.000215308
O07751	Amidohydrolase OS=Mycobacterium tuberculosis (strain ATCC 25618 / H37Rv) GN=Rv1879 PE=1 SV=1	378	41865	Rv1879	Rv1879	0.000215089
P9WKP1	Uncharacterized protein Rv0940c OS=Mycobacterium tuberculosis (strain ATCC 25618 / H37Rv) GN=Rv0940c PE=1 SV=1	288	31789	Rv0940c	Rv0940c	0.000213878
P71980	Possible carboxylase OS=Mycobacterium tuberculosis (strain ATCC 25618 / H37Rv) GN=Rv1722 PE=1 SV=2	494	55461	Rv1722	Rv1722	0.00021347
P9WGS9	Decaprenylphosphoryl-2-keto-beta-D-erythro-pentose reductase OS=Mycobacterium tuberculosis (strain ATCC 25618 / H37Rv) GN=dprE2 PE=1 SV=1	254	27469	dprE2	Rv3791	0.000213395
P9WKJ3	Putative acetolactate synthase small subunit M. tuberculosis H37Rv GN=ilvH	168	18187	ilvH	Rv3002c	0.000211186
P9WLH1	Uncharacterized protein Rv2237 OS=Mycobacterium tuberculosis (strain ATCC 25618 / H37Rv) GN=Rv2237 PE=1 SV=1	255	29067	Rv2237	Rv2237	0.000208702
I6YGH7	Acyl-CoA dehydrogenase OS=Mycobacterium tuberculosis (strain ATCC 25618 / H37Rv) GN=fadE31 PE=1 SV=1	377	41332	fadE31	Rv3562	0.000207833
I6XFA6	Lipoprotein LppU OS=Mycobacterium tuberculosis (strain ATCC 25618 / H37Rv) GN=lppU PE=1 SV=1	171	18133	lppU	Rv2784c	0.000207481
O53695	Mycosin-3 M. tuberculosis H37Rv GN=mycP3	461	46127	mycP3	Rv0291	0.000206311
P9WQG7	Putative succinyl-CoA transferase Rv0802c OS=Mycobacterium tuberculosis (strain ATCC 25618 / H37Rv) GN=Rv0802c PE=1 SV=1	218	24983	Rv0802c	Rv0802c	0.000205692
P9WIN5	Phthiocerol/phthiodiolone dimycocerosyl transferase OS=Mycobacterium tuberculosis (strain ATCC 25618 / H37Rv) GN=papA5 PE=1 SV=1	422	45429	papA5	Rv2939	0.000205524
P9WL95	Uncharacterized protein Rv2568c OS=Mycobacterium tuberculosis (strain ATCC 25618 / H37Rv) GN=Rv2568c PE=1 SV=1	341	38003	Rv2568c	Rv2568c	0.000205205
P9WKK1	Translation initiation factor IF-2 M. tuberculosis H37Rv GN=infB	900	94041	infB	Rv2839c	0.000204231
O05784	FAD-linked oxidase M. tuberculosis H37Rv GN=agpS	527	56521	agpS	Rv3107c	0.000203836
O53620	Aminotransferase M. tuberculosis H37Rv GN=Rv0075	390	42766	Rv0075	Rv0075	0.000203427
P9WIK7	Trehalose-2-sulfate acyltransferase papA2 OS=Mycobacterium tuberculosis (strain ATCC 25618 / H37Rv) GN=papA2 PE=1 SV=1	468	52150	papA2	Rv3820c	0.000203225
P9WM53	Type-5 uracil-DNA glycosylase OS=Mycobacterium tuberculosis (strain ATCC 25618 / H37Rv) GN=udgB PE=1 SV=1	268	28500	udgB	Rv1259	0.000202248
P9WNR7	ESX-1 secretion system ATPase EccB1 M. tuberculosis H37Rv GN=eccB1	480	51093	eccB1	Rv3869	0.000202242
P9WH87	50S ribosomal protein L3 OS=Mycobacterium tuberculosis (strain ATCC 25618 / H37Rv) GN=rplC PE=1 SV=1	217	23090	rplC	Rv0701	0.000202108
I6Y9K2	Probable restriction system protein Mrr OS=Mycobacterium tuberculosis (strain ATCC 25618 / H37Rv) GN=mrr PE=1 SV=1	306	33648	mrr	Rv2528c	0.000201297
O86318	Probable acetyl-/propionyl-CoA carboxylase (Beta subunit) AccD2 OS=Mycobacterium tuberculosis (strain ATCC 25618 / H37Rv) GN=accD2 PE=1 SV=1	529	56256	accD2	Rv0974c	0.000201206
I6X5I7	Possible multifunctional enzyme siroheme synthase CysG: uroporphyrin-III C-methyltransferase (Urogen III methylase) (SUMT) (Uroporphyrinogen III methylase) (UROM) + precorrin-2 oxidase + ferrochelatas... OS=Mycobacterium tuberculosis (strain ATCC 25618 / H37Rv) GN=cysG PE=1 SV=1	405	41970	cysG	Rv2847c	0.00020075
P71538	Acetyl-CoA carboxylase subunit alpha OS=Mycobacterium tuberculosis (strain ATCC 25618 / H37Rv) GN=accA2 PE=1 SV=2	667	70745	accA2	Rv0973c	0.000200208
P9WQC1	Probable alcohol dehydrogenase AdhA OS=Mycobacterium tuberculosis (strain ATCC 25618 / H37Rv) GN=adhA PE=1 SV=1	346	36632	adhA	Rv1862	0.000199398
I6Y0R5	Dihydrofolate synthase/folylpolyglutamate synthase OS=Mycobacterium tuberculosis (strain ATCC 25618 / H37Rv) GN=folC PE=1 SV=1	487	50779	folC	Rv2447c	0.000199335
O07755	Uncharacterized protein OS=Mycobacterium tuberculosis (strain ATCC 25618 / H37Rv) GN=Rv1874 PE=1 SV=1	228	24931	Rv1874	Rv1874	0.00019667
P96374	Conserved protein OS=Mycobacterium tuberculosis (strain ATCC 25618 / H37Rv) GN=Rv1026 PE=1 SV=2	319	33664	ppx2	Rv1026	0.000196177
P9WP79	Coenzyme F420:L-glutamate ligase OS=Mycobacterium tuberculosis (strain ATCC 25618 / H37Rv) GN=fbiB PE=1 SV=1	448	47578	fbiB	Rv3262	0.000195792
P9WQ55	Putative fatty-acid--CoA ligase FadD10 OS=Mycobacterium tuberculosis (strain ATCC 25618 / H37Rv) GN=fadD10 PE=1 SV=1	540	56590	fadD10	Rv0099	0.000195286
P9WKG9	2-C-methyl-D-erythritol 4-phosphate cytidylyltransferase OS=Mycobacterium tuberculosis (strain ATCC 25618 / H37Rv) GN=ispD PE=1 SV=1	231	24074	ispD	Rv3582c	0.000194116
O05858	Probable transcriptional regulatory protein (Probably TetR-family) OS=Mycobacterium tuberculosis (strain ATCC 25618 / H37Rv) GN=Rv3208 PE=1 SV=1	228	25166	Rv3208	Rv3208	0.000192357
L0TB61	Conserved transmembrane protein OS=Mycobacterium tuberculosis (strain ATCC 25618 / H37Rv) GN=Rv2037c PE=1 SV=1	324	34689	Rv2037c	Rv2037c	0.000190114
I6X827	Conserved protein OS=Mycobacterium tuberculosis (strain ATCC 25618 / H37Rv) GN=Rv3683 PE=1 SV=1	319	34394	Rv3683	Rv3683	0.000190011
P71615	Bifunctional oligoribonuclease and PAP phosphatase NrnA OS=Mycobacterium tuberculosis (strain ATCC 25618 / H37Rv) GN=nrnA PE=1 SV=2	336	35415	nrnA	Rv2837c	0.000189179
P71738	Conserved protein OS=Mycobacterium tuberculosis (strain ATCC 25618 / H37Rv) GN=Rv2405 PE=1 SV=1	189	21259	Rv2405	Rv2405	0.000187721
P96878	Probable transmembrane carbonic anhydrase (Carbonate dehydratase) (Carbonic dehydratase) OS=Mycobacterium tuberculosis (strain ATCC 25618 / H37Rv) GN=Rv3273 PE=1 SV=2	764	80566	Rv3273	Rv3273	0.000187043
P9WGW7	Ribosomal RNA small subunit methyltransferase I OS=Mycobacterium tuberculosis (strain ATCC 25618 / H37Rv) GN=rsmI PE=1 SV=1	285	29665	rsmI	Rv1003	0.000186733
P9WMS1	Haloalkane dehalogenase 2 M. tuberculosis H37Rv GN=dhmA2	286	32151	dhmA2	Rv1833c	0.00018608
O53901	Mycocerosic acid synthase-like polyketide synthase M. tuberculosis H37Rv GN=pks5 PE=1 SV=2	2108	223889	pks5	Rv1527c	0.000184672
P9WNV9	Chaperone protein DnaJ 1 M. tuberculosis H37Rv GN=dnaJ1	395	41345	dnaJ1	Rv0352	0.000182132
P9WHU5	Peptidoglycan endopeptidase RipB M. tuberculosis H37Rv GN=ripB	241	24624	ripB	Rv1478	0.000181981
O69697	ATP-dependent DNA ligase OS=Mycobacterium tuberculosis (strain ATCC 25618 / H37Rv) GN=Rv3730c PE=1 SV=1	346	38544	Rv3730c	Rv3730c	0.000180868
P9WFU3	Phenylalanine--tRNA ligase alpha subunit OS=Mycobacterium tuberculosis (strain ATCC 25618 / H37Rv) GN=pheS PE=1 SV=1	341	37371	pheS	Rv1649	0.000180636
O53594	Uncharacterized protein OS=Mycobacterium tuberculosis (strain ATCC 25618 / H37Rv) GN=Rv3916c PE=1 SV=1	244	26609	Rv3916c	Rv3916c	0.000179743
P9WHP7	tRNA pseudouridine synthase B M. tuberculosis H37Rv GN=truB	298	31820	truB	Rv2793c	0.000178587
O05582	Uncharacterized protein M. tuberculosis H37Rv GN=Rv0999	252	25970	Rv0999	Rv0999	0.00017794
P96808	Probable acyl-CoA dehydrogenase FadE1 OS=Mycobacterium tuberculosis (strain ATCC 25618 / H37Rv) GN=fadE1 PE=1 SV=1	447	50224	fadE1	Rv0131c	0.000177487
I6WZK7	Multicopper oxidase MmcO OS=Mycobacterium tuberculosis (strain ATCC 25618 / H37Rv) GN=mmcO PE=1 SV=1	504	53796	mmcO	Rv0846c	0.000175989
L7N690	Peptidase M20 OS=Mycobacterium tuberculosis (strain ATCC 25618 / H37Rv) GN=amiB1 PE=1 SV=1	394	40740	amiB1	Rv3306c	0.000175106
O07742	Uncharacterized protein OS=Mycobacterium tuberculosis (strain ATCC 25618 / H37Rv) GN=Rv1890c PE=1 SV=1	203	22143	Rv1890c	Rv1890c	0.000174775
P9WGP7	Epimerase family protein Rv2216 M. tuberculosis H37Rv GN=Rv2216	301	31672	Rv2216	Rv2216	0.00017354
P71635	CRISPR-associated protein Csm6 OS=Mycobacterium tuberculosis (strain ATCC 25618 / H37Rv) GN=csm6 PE=1 SV=5	415	46232	csm6	Rv2818c	0.000173354
L0TC47	Lipase LipV OS=Mycobacterium tuberculosis (strain ATCC 25618 / H37Rv) GN=lipV PE=1 SV=2	261	27868	lipV	Rv3203	0.000171804
P9WHM3	Formyltetrahydrofolate deformylase OS=Mycobacterium tuberculosis (strain ATCC 25618 / H37Rv) GN=purU PE=1 SV=1	310	34006	purU	Rv2964	0.000171674
P9WK23	4-alpha-glucanotransferase OS=Mycobacterium tuberculosis (strain ATCC 25618 / H37Rv) GN=malQ PE=1 SV=1	724	79745	malQ	Rv1781c	0.000171516
P9WJI7	Nicotinate phosphoribosyltransferase pncB2 OS=Mycobacterium tuberculosis (strain ATCC 25618 / H37Rv) GN=pncB2 PE=1 SV=1	463	50509	pncB2	Rv0573c	0.000171353
P9WGD9	Signal recognition particle receptor FtsY M. tuberculosis H37Rv GN=ftsY	422	44031	ftsY	Rv2921c	0.000170479
P95141	4-hydroxyphenylalkanoate adenylyltransferase OS=Mycobacterium tuberculosis (strain ATCC 25618 / H37Rv) GN=fadD29 PE=1 SV=1	619	67447	fadD29	Rv2950c	0.000170362
P9WK15	Lysine N-acyltransferase MbtK OS=Mycobacterium tuberculosis (strain ATCC 25618 / H37Rv) GN=mbtK PE=1 SV=1	210	23799	mbtK	Rv1347c	0.000168949
P9WHI7	DNA repair protein RecN M. tuberculosis H37Rv GN=recN	587	62229	recN	Rv1696	0.000167052
P9WFT7	Serine--tRNA ligase OS=Mycobacterium tuberculosis (strain ATCC 25618 / H37Rv) GN=serS PE=1 SV=1	419	45324	serS	Rv3834c	0.000167005
O53360	Phosphomannomutase OS=Mycobacterium tuberculosis (strain ATCC 25618 / H37Rv) GN=pmmB PE=1 SV=1	534	56196	pmmB	Rv3308	0.000166102
I6Y3Q0	Acyl-CoA dehydrogenase FadE27 OS=Mycobacterium tuberculosis (strain ATCC 25618 / H37Rv) GN=fadE27 PE=1 SV=1	373	39008	fadE27	Rv3505	0.000165139
O06179	Putative monooxygenase Rv1533 OS=Mycobacterium tuberculosis (strain ATCC 25618 / H37Rv) GN=Rv1533 PE=1 SV=1	375	39620	Rv1533	Rv1533	0.000164259
I6XD69	Polyketide synthase Pks12 OS=Mycobacterium tuberculosis (strain ATCC 25618 / H37Rv) GN=pks12 PE=1 SV=1	4151	431607	pks12	Rv2048c	0.000163704
O53664	Dehydratase OS=Mycobacterium tuberculosis (strain ATCC 25618 / H37Rv) GN=htdX PE=1 SV=1	280	30195	htdX	Rv0241c	0.000160146
O33177	Oxidoreductase OS=Mycobacterium tuberculosis (strain ATCC 25618 / H37Rv) GN=Rv1774 PE=1 SV=1	446	48341	Rv1774	Rv1774	0.000156895
P96877	Acyl-CoA transferase OS=Mycobacterium tuberculosis (strain ATCC 25618 / H37Rv) GN=Rv3272 PE=1 SV=1	394	42459	Rv3272	Rv3272	0.000156338
P9WGK1	Hypoxia sensor histidine kinase response regulator DosT OS=Mycobacterium tuberculosis (strain ATCC 25618 / H37Rv) GN=dosT PE=1 SV=1	573	62169	dosT	Rv2027c	0.000154796
P9WKI9	Inositol-1-monophosphatase SuhB OS=Mycobacterium tuberculosis (strain ATCC 25618 / H37Rv) GN=suhB PE=1 SV=1	290	30027	suhB	Rv2701c	0.000154624
O33259	Methionine synthase M. tuberculosis H37Rv GN=metH	1192	130323	metH	Rv2124c	0.000153376
I6YGW2	Peptidase OS=Mycobacterium tuberculosis (strain ATCC 25618 / H37Rv) GN=Rv3668c PE=1 SV=1	232	23120	Rv3668c	Rv3668c	0.000152928
P9WHH3	Mycothione reductase OS=Mycobacterium tuberculosis (strain ATCC 25618 / H37Rv) GN=mtr PE=1 SV=1	459	49946	mtr	Rv2855	0.000152451
P9WJJ9	L-aspartate oxidase OS=Mycobacterium tuberculosis (strain ATCC 25618 / H37Rv) GN=nadB PE=1 SV=1	527	53785	nadB	Rv1595	0.00015241
P9WHP9	tRNA pseudouridine synthase A M. tuberculosis H37Rv GN=truA	297	32620	truA	Rv3455c	0.000150979
O05819	Peptide synthetase MbtF (Peptide synthase) M. tuberculosis H37Rv GN=mbtF	1461	156748	mbtF	Rv2379c	0.000150767
P9WK97	Elongation factor 4 M. tuberculosis H37Rv GN=lepA	653	72396	lepA	Rv2404c	0.000148662
P95223	5-oxoprolinase OS=Mycobacterium tuberculosis (strain ATCC 25618 / H37Rv) GN=oplA PE=1 SV=2	1209	129650	oplA	Rv0266c	0.000148357
L7N6A5	D-alpha-D-mannose-1-phosphate guanylyltransferase ManB (D-alpha-D-heptose-1-phosphate guanylyltransferase) OS=Mycobacterium tuberculosis (strain ATCC 25618 / H37Rv) GN=manB PE=1 SV=1	359	37857	manB	Rv3264c	0.000148242
O07179	Enoyl-CoA hydratase OS=Mycobacterium tuberculosis (strain ATCC 25618 / H37Rv) GN=echA2 PE=1 SV=2	304	33086	echA2	Rv0456c	0.000147503
P9WLH5	Uncharacterized protein Rv2228c OS=Mycobacterium tuberculosis (strain ATCC 25618 / H37Rv) GN=Rv2228c PE=1 SV=1	364	39145	Rv2228c	Rv2228c	0.000146206
P96811	Epoxide hydrolase OS=Mycobacterium tuberculosis (strain ATCC 25618 / H37Rv) GN=ephF PE=1 SV=1	300	33797	ephF	Rv0134	0.000146191
P9WFV5	Histidine--tRNA ligase M. tuberculosis H37Rv GN=hisS	423	45149	hisS	Rv2580c	0.000145619
P9WGR9	Uncharacterized oxidoreductase Rv1350 OS=Mycobacterium tuberculosis (strain ATCC 25618 / H37Rv) GN=fabG2 PE=1 SV=1	247	25871	fabG2	Rv1350	0.000143641
P9WGB3	Cobalamin biosynthesis protein CobIJ OS=Mycobacterium tuberculosis (strain ATCC 25618 / H37Rv) GN=cobIJ PE=1 SV=1	508	53911	cobIJ	Rv2066	0.000141618
I6YGF8	Uncharacterized protein OS=Mycobacterium tuberculosis (strain ATCC 25618 / H37Rv) GN=Rv3542c PE=1 SV=1	311	33972	Rv3542c	Rv3542c	0.00014102
P9WG73	Thiazole synthase OS=Mycobacterium tuberculosis (strain ATCC 25618 / H37Rv) GN=thiG PE=1 SV=1	252	25878	thiG	Rv0417	0.000140791
P9WGK7	Sensor-type histidine kinase PrrB M. tuberculosis H37Rv GN=prrB	446	47829	prrB	Rv0902c	0.000140315
Q50732	Long conserved protein OS=Mycobacterium tuberculosis (strain ATCC 25618 / H37Rv) GN=Rv2566 PE=1 SV=1	1140	124536	Rv2566	Rv2566	0.00014005
P96824	Aldehyde dehydrogenase M. tuberculosis H37Rv GN=Rv0147	506	55035	Rv0147	Rv0147	0.000138291
P9WQ97	Putative amidase AmiB2 OS=Mycobacterium tuberculosis (strain ATCC 25618 / H37Rv) GN=amiB2 PE=1 SV=1	462	49081	amiB2	Rv1263	0.000137584
P9WKV3	L,D-transpeptidase 5 M. tuberculosis H37Rv GN=lprQ	451	47891	lprQ	Rv0483	0.000136579
P9WHQ7	Amidophosphoribosyltransferase OS=Mycobacterium tuberculosis (strain ATCC 25618 / H37Rv) GN=purF PE=1 SV=1	527	56162	purF	Rv0808	0.000134646
P9WMU9	pH-sensitive adenylate cyclase Rv1264 OS=Mycobacterium tuberculosis (strain ATCC 25618 / H37Rv) GN=Rv1264 PE=1 SV=1	397	42232	Rv1264	Rv1264	0.000131575
P9WFP5	UPF0051 protein Rv1462 OS=Mycobacterium tuberculosis (strain ATCC 25618 / H37Rv) GN=Rv1462 PE=1 SV=1	397	42523	Rv1462	Rv1462	0.000131575
P71719	Polyketide synthase OS=Mycobacterium tuberculosis (strain ATCC 25618 / H37Rv) GN=mbtD PE=1 SV=3	1004	105592	mbtD	Rv2381c	0.000131048
P9WLA9	Uncharacterized protein Rv2411c OS=Mycobacterium tuberculosis (strain ATCC 25618 / H37Rv) GN=Rv2411c PE=1 SV=1	551	61383	Rv2411c	Rv2411c	0.000130566
P9WG41	Acetolactate synthase large subunit IlvB1 M. tuberculosis H37Rv GN=ilvB1	618	66123	ilvB1	Rv3003c	0.000129968
O53198	Probable alpha-glucosidase AglA (Maltase) (Glucoinvertase) (Glucosidosucrase) (Maltase-glucoamylase) (Lysosomal alpha-glucosidase) (Acid maltase) M. tuberculosis H37Rv GN=aglA	546	60444	aglA	Rv2471	0.000129961
O07810	Conserved protein OS=Mycobacterium tuberculosis (strain ATCC 25618 / H37Rv) GN=Rv3813c PE=1 SV=1	273	28533	Rv3813c	Rv3813c	0.000129961
O06404	Possible conserved membrane protein OS=Mycobacterium tuberculosis (strain ATCC 25618 / H37Rv) GN=Rv0538 PE=1 SV=1	548	55076	Rv0538	Rv0538	0.000129486
P9WPQ7	Biotin synthase M. tuberculosis H37Rv GN=bioB	349	37550	bioB	Rv1589	0.000128484
O06817	Molybdopterin oxidoreductase M. tuberculosis H37Rv GN=bisC	766	83390	bisC	Rv1442	0.000128015
L7N650	Probable piperideine-6-carboxilic acid dehydrogenase Pcd (Piperideine-6-carboxylate dehydrogenase) OS=Mycobacterium tuberculosis (strain ATCC 25618 / H37Rv) GN=pcd PE=1 SV=1	494	51344	pcd	Rv3293	0.00012469
P9WPF5	Polyketide synthase-like Pks10 OS=Mycobacterium tuberculosis (strain ATCC 25618 / H37Rv) GN=pks10 PE=1 SV=1	353	37146	pks10	Rv1660	0.000124242
I6WZS8	Diacylglycerol kinase OS=Mycobacterium tuberculosis (strain ATCC 25618 / H37Rv) GN=Rv0926c PE=1 SV=1	358	37751	Rv0926c	Rv0926c	0.000122507
P9WL97	Uncharacterized protein Rv2567 OS=Mycobacterium tuberculosis (strain ATCC 25618 / H37Rv) GN=Rv2567 PE=1 SV=1	884	95449	Rv2567	Rv2567	0.000120405
P9WQP7	3 beta-hydroxysteroid dehydrogenase/Delta 5-->4-isomerase OS=Mycobacterium tuberculosis (strain ATCC 25618 / H37Rv) GN=Rv1106c PE=1 SV=1	370	40742	Rv1106c	Rv1106c	0.000118533
P9WL23	Uncharacterized protein Rv2915c OS=Mycobacterium tuberculosis (strain ATCC 25618 / H37Rv) GN=Rv2915c PE=1 SV=1	370	39770	Rv2915c	Rv2915c	0.000118533
P9WKW5	Uncharacterized membrane protein Rv3835 M. tuberculosis H37Rv GN=Rv3835	449	47043	Rv3835	Rv3835	0.000118528
O65931	Probable arylsulfatase AtsB (Aryl-sulfate sulphohydrolase) (Sulfatase) OS=Mycobacterium tuberculosis (strain ATCC 25618 / H37Rv) GN=atsB PE=1 SV=3	970	105680	atsB	Rv3299c	0.000118367
P9WNT7	DNA polymerase III subunit alpha M. tuberculosis H37Rv GN=dnaE1	1184	129323	dnaE1	Rv1547	0.000118201
P9WM55	Uncharacterized protein Rv1148c OS=Mycobacterium tuberculosis (strain ATCC 25618 / H37Rv) GN=Rv1148c PE=1 SV=1	454	49718	Rv1148c	Rv1148c	0.000117222
I6XHH2	Uncharacterized protein OS=Mycobacterium tuberculosis (strain ATCC 25618 / H37Rv) GN=Rv3531c PE=1 SV=1	375	41902	Rv3531c	Rv3531c	0.000116953
P9WGI1	RNA polymerase sigma factor SigA M. tuberculosis H37Rv GN=sigA ; Additional IDs concatenated into MaxParsimony group: P9WGI5; Additional IDs concatenated into MaxParsimony group: P9WGI5	528	57800	sigA	Rv2703	0.000116661	Rv2710 (sigB)
P9WLN7	Uncharacterized protein Rv2000 M. tuberculosis H37Rv GN=Rv2000	537	59895	Rv2000	Rv2000	0.000116537
I6YF40	Conserved protein OS=Mycobacterium tuberculosis (strain ATCC 25618 / H37Rv) GN=Rv3075c PE=1 SV=1	307	33100	Rv3075c	Rv3075c	0.000115568
O06380	Conserved protein M. tuberculosis H37Rv GN=Rv3627c	461	46834	Rv3627c	Rv3627c	0.000115442
P9WIM9	Proline-rich 28 kDa antigen M. tuberculosis H37Rv GN=mtc28	310	31924	mtc28	Rv0040c	0.000114449
I6XF52	Membrane protein OS=Mycobacterium tuberculosis (strain ATCC 25618 / H37Rv) GN=Rv2721c PE=1 SV=1	699	72372	Rv2721c	Rv2721c	0.000112093
P9WGU7	Probable monoacyl phosphatidylinositol tetramannoside-binding protein LpqW M. tuberculosis H37Rv GN=lpqW	635	66130	lpqW	Rv1166	0.000111746
O53585	Galactofuranosyltransferase GlfT2 OS=Mycobacterium tuberculosis (strain ATCC 25618 / H37Rv) GN=glfT2 PE=1 SV=1	637	71507	glfT2	Rv3808c	0.000111395
P9WN43	Glucose-1-phosphate adenylyltransferase OS=Mycobacterium tuberculosis (strain ATCC 25618 / H37Rv) GN=glgC PE=1 SV=1	404	43800	glgC	Rv1213	0.000110992
P9WJL7	UDP-N-acetylmuramate--L-alanine ligase OS=Mycobacterium tuberculosis (strain ATCC 25618 / H37Rv) GN=murC PE=1 SV=1	494	51177	murC	Rv2152c	0.000107731
I6XEK6	Endolytic murein transglycosylase OS=Mycobacterium tuberculosis (strain ATCC 25618 / H37Rv) GN=mltG PE=1 SV=1	417	45474	mltG	Rv2553c	0.000107532
P9WKP7	Uncharacterized protein Rv0897c OS=Mycobacterium tuberculosis (strain ATCC 25618 / H37Rv) GN=Rv0897c PE=1 SV=1	535	56234	Rv0897c	Rv0897c	9.76363e-05
P9WGT5	L-serine dehydratase OS=Mycobacterium tuberculosis (strain ATCC 25618 / H37Rv) GN=sdaA PE=1 SV=1	461	48576	sdaA	Rv0069c	9.72686e-05
P96872	Conserved protein (CPSA-related protein) M. tuberculosis H37Rv GN=Rv3267 PE=1 SV=2	498	51314	Rv3267	Rv3267	9.00419e-05
O33268	FeS-binding protein M. tuberculosis H37Rv GN=Rv0338c	882	95486	Rv0338c	Rv0338c	8.88358e-05
P9WLZ3	Uncharacterized protein Rv1367c OS=Mycobacterium tuberculosis (strain ATCC 25618 / H37Rv) GN=Rv1367c PE=1 SV=2	401	43742	Rv1367c	Rv1367c	8.8477e-05
O05854	Conserved alanine valine rich protein OS=Mycobacterium tuberculosis (strain ATCC 25618 / H37Rv) GN=Rv3212 PE=1 SV=1	407	42506	Rv3212	Rv3212	8.71727e-05
P9WPU3	Potassium-transporting ATPase ATP-binding subunit OS=Mycobacterium tuberculosis (strain ATCC 25618 / H37Rv) GN=kdpB PE=3 SV=1	709	74634	kdpB	Rv1030	8.68787e-05
P9WI81	Serine/threonine-protein kinase PknB M. tuberculosis H37Rv GN=pknB	626	66510	pknB	Rv0014c	8.50143e-05
P9WP77	FO synthase OS=Mycobacterium tuberculosis (strain ATCC 25618 / H37Rv) GN=fbiC PE=1 SV=1	856	92506	fbiC	Rv1173	8.28955e-05
O05458	Mycosin-2 OS=Mycobacterium tuberculosis (strain ATCC 25618 / H37Rv) GN=mycP2 PE=1 SV=1	550	55594	mycP2	Rv3886c	8.15288e-05
O65936	Probable oxidoreductase OS=Mycobacterium tuberculosis (strain ATCC 25618 / H37Rv) GN=Rv1751 PE=1 SV=1	460	50412	Rv1751	Rv1751	7.71289e-05
P9WMV9	Cholesterol oxidase OS=Mycobacterium tuberculosis (strain ATCC 25618 / H37Rv) GN=choD PE=1 SV=1	578	63024	choD	Rv3409c	7.58778e-05
P9WGD7	Signal recognition particle protein M. tuberculosis H37Rv GN=ffh	525	55002	ffh	Rv2916c	6.75796e-05
P9WHJ3	Protein RecA OS=Mycobacterium tuberculosis (strain ATCC 25618 / H37Rv) GN=recA PE=1 SV=1	790	85389	recA	Rv2737c	6.73657e-05
P9WJV5	Trehalose monomycolate exporter MmpL3 M. tuberculosis H37Rv GN=mmpL3	944	100904	mmpL3	Rv0206c	6.62929e-05
O33185	Possible bifunctional enzyme long-chain acyl-CoA synthase and lipase OS=Mycobacterium tuberculosis (strain ATCC 25618 / H37Rv) GN=Rv1683 PE=1 SV=3	999	107395	Rv1683	Rv1683	6.06742e-05
P9WFU7	Lysylphosphatidylglycerol biosynthesis bifunctional protein LysX M. tuberculosis H37Rv GN=lysX	1172	128240	lysX	Rv1640c	5.97057e-05
P9WIQ5	RecBCD enzyme subunit RecC M. tuberculosis H37Rv GN=recC	1097	119501	recC	Rv0631c	5.79435e-05
Q10896	Peptide synthetase M. tuberculosis H37Rv GN=nrp	2512	269409	nrp	Rv0101	4.98252e-05
P9WI73	Serine/threonine-protein kinase PknG OS=Mycobacterium tuberculosis (strain ATCC 25618 / H37Rv) GN=pknG PE=1 SV=1	750	81577	pknG	Rv0410c	4.73057e-05
P9WJV3	Siderophore exporter MmpL4 M. tuberculosis H37Rv GN=mmpL4	967	105234	mmpL4	Rv0450c	4.5354e-05

## Sheet: CFP(1)
List of proteins identified in M. tuberculosis CFP(1) ordered according to NSAF
Locus	Group	Group type	Length	Nº unique peptides	MW	Sequence Count	Spectrum count	NSAF	Coverage	Protein Score	Description	Type
P9WPE5	400	Unique	100	29	10779.6	29	273	0.0236242	0.99	689.258	10 kDa chaperonin OS=Mycobacterium tuberculosis (strain ATCC 25618 / H37Rv) GN=groS PE=1 SV=1	MTB
P9WQF3	1470	Unique	115	34	12498.3	34	237	0.0178338	0.9913	650.156	Meromycolate extension acyl carrier protein OS=Mycobacterium tuberculosis (strain ATCC 25618 / H37Rv) GN=acpM PE=1 SV=1	MTB
P9WPE7	1586	Some	540	139	56674.1	141	1055	0.0169064	0.9537	3391.4	60 kDa chaperonin 2 OS=Mycobacterium tuberculosis (strain ATCC 25618 / H37Rv) GN=groEL2 PE=1 SV=1	MTB
P9WNK7	394	Unique	95	33	9879.8	33	160	0.0145744	0.9895	491.952	6 kDa early secretory antigenic target OS=Mycobacterium tuberculosis (strain ATCC 25618 / H37Rv) GN=esxA PE=1 SV=1	MTB
P9WNK5	1504	Unique	100	33	10769.2	33	166	0.0143649	0.99	500.951	ESAT-6-like protein EsxB OS=Mycobacterium tuberculosis (strain ATCC 25618 / H37Rv) GN=esxB PE=1 SV=1	MTB
P9WK07	1576	Some	759	107	81513.2	108	996	0.0113556	0.8696	3061.06	5-methyltetrahydropteroyltriglutamate--homocysteine methyltransferase OS=Mycobacterium tuberculosis (strain ATCC 25618 / H37Rv) GN=metE PE=1 SV=1	MTB
P9WNJ3	1577	Some	94	2	9917.7	11	100	0.00920589	0.9894	278.285	ESAT-6-like protein EsxN OS=Mycobacterium tuberculosis (strain ATCC 25618 / H37Rv) GN=esxN PE=1 SV=1	MTB
P9WNI7	1577	Some	94	5	9929.7	15	98	0.00902177	0.9894	270.043	ESAT-6-like protein EsxO OS=Mycobacterium tuberculosis (strain ATCC 25618 / H37Rv) GN=esxO PE=1 SV=1; Additional IDs concatenated into MaxParsimony group: P0DOA6, P0DOA7; Additional IDs concatenated into MaxParsimony group: P0DOA6, P0DOA7	MTB
contaminant_KERATIN03	1558	Some	593	80	59464.9	91	593	0.00865354	0.7504	1785.9	; Additional IDs concatenated into MaxParsimony group: contaminant_KERATIN10, contaminant_KERATIN06; Additional IDs concatenated into MaxParsimony group: contaminant_KERATIN10, contaminant_KERATIN06	Contaminant
contaminant_KERATIN22	1557	Some	645	92	65807.4	113	619	0.00830471	0.9612	1861.73	; Additional IDs concatenated into MaxParsimony group: contaminant_KERATIN20, contaminant_KERATIN19; Additional IDs concatenated into MaxParsimony group: contaminant_KERATIN20, contaminant_KERATIN19	Contaminant
P9WMJ9	419	Unique	625	100	66772.3	100	572	0.00791972	0.9328	1746.52	Chaperone protein DnaK OS=Mycobacterium tuberculosis (strain ATCC 25618 / H37Rv) GN=dnaK PE=1 SV=1	MTB
P9WMK1	856	Unique	144	31	16199.2	31	124	0.00745166	0.8958	338.781	Alpha-crystallin OS=Mycobacterium tuberculosis (strain ATCC 25618 / H37Rv) GN=hspX PE=1 SV=1	MTB
P9WNJ7	1561	Some	98	1	10938.1	33	79	0.00697581	0.9592	213.247	ESAT-6-like protein EsxK OS=Mycobacterium tuberculosis (strain ATCC 25618 / H37Rv) GN=esxK PE=1 SV=1; Additional IDs concatenated into MaxParsimony group: P9WNI5, P9WNJ9; Additional IDs concatenated into MaxParsimony group: P9WNI5, P9WNJ9	MTB
P9WNI3	1561	Some	98	3	10998.1	25	69	0.0060928	0.6224	180.156	ESAT-6-like protein EsxW OS=Mycobacterium tuberculosis (strain ATCC 25618 / H37Rv) GN=esxW PE=1 SV=1	MTB
contaminant_KERATIN13	1557	Some	643	80	65436.5	89	444	0.00597538	0.6812	1308.36		Contaminant
P9WHN5	937	Unique	64	6	6922.2	6	42	0.00567888	0.7656	156.443	Prokaryotic ubiquitin-like protein Pup OS=Mycobacterium tuberculosis (strain ATCC 25618 / H37Rv) GN=pup PE=1 SV=1	MTB
contaminant_KERATIN02	1558	Some	622	83	61931.8	84	398	0.00553715	0.8392	1436.11		Contaminant
P9WNJ5	1577	Some	94	5	9903.7	15	60	0.00552353	0.9894	177.333	ESAT-6-like protein EsxL OS=Mycobacterium tuberculosis (strain ATCC 25618 / H37Rv) GN=esxL PE=1 SV=1	MTB
P9WNN1	4	Unique	396	56	43548.5	56	242	0.00528827	0.9091	743.783	Elongation factor Tu OS=Mycobacterium tuberculosis (strain ATCC 25618 / H37Rv) GN=tuf PE=1 SV=1	MTB
P9WQP3	1560	Some	338	33	35645.5	43	189	0.00483881	0.6302	543.063	Diacylglycerol acyltransferase/mycolyltransferase Ag85A OS=Mycobacterium tuberculosis (strain ATCC 25618 / H37Rv) GN=fbpA PE=1 SV=1; Additional IDs concatenated into MaxParsimony group: P9WQP1, P9WQN9; Additional IDs concatenated into MaxParsimony group: P9WQP1, P9WQN9	MTB
P9WPD5	7	Unique	431	50	47930.4	50	240	0.00481867	0.9652	727.024	Citrate synthase 1 OS=Mycobacterium tuberculosis (strain ATCC 25618 / H37Rv) GN=gltA2 PE=1 SV=1	MTB
P9WN39	422	Unique	478	71	53518.3	71	263	0.00476126	0.9582	793.297	Glutamine synthetase OS=Mycobacterium tuberculosis (strain ATCC 25618 / H37Rv) GN=glnA1 PE=1 SV=1	MTB
P9WHF9	18	Unique	277	33	30977.5	33	151	0.00471727	0.9567	412.447	Putative thiosulfate sulfurtransferase OS=Mycobacterium tuberculosis (strain ATCC 25618 / H37Rv) GN=cysA1 PE=1 SV=1	MTB
P9WNZ5	852	Unique	275	42	31321.8	42	143	0.00449984	0.9818	435.897	Putative acyl-[acyl-carrier-protein] desaturase DesA2 OS=Mycobacterium tuberculosis (strain ATCC 25618 / H37Rv) GN=desA2 PE=1 SV=1	MTB
P96874	40	Unique	93	20	9726.2	20	48	0.00446634	0.8817	139.038	Conserved protein OS=Mycobacterium tuberculosis (strain ATCC 25618 / H37Rv) GN=Rv3269 PE=1 SV=1	MTB
P9WNZ7	9	Unique	338	47	38727.6	47	171	0.00437797	0.8728	515.347	Putative acyl-[acyl-carrier-protein] desaturase DesA1 OS=Mycobacterium tuberculosis (strain ATCC 25618 / H37Rv) GN=desA1 PE=1 SV=1	MTB
P9WNG7	396	Unique	266	39	28045.7	39	134	0.0043593	0.9474	442.244	Electron transfer flavoprotein subunit beta OS=Mycobacterium tuberculosis (strain ATCC 25618 / H37Rv) GN=etfB PE=1 SV=1	MTB
P0CG95	1567	All	100	0	10141.1	11	44	0.00380756	0.92	126.668	Uncharacterized protein Rv0814c OS=Mycobacterium tuberculosis (strain ATCC 25618 / H37Rv) GN=sseC2 PE=1 SV=1; Additional IDs concatenated into MaxParsimony group: P0CG96; Additional IDs concatenated into MaxParsimony group: P0CG96	MTB
P9WQP1	1560	Some	325	23	34540.8	34	145	0.00373576	0.5446	411.913	Diacylglycerol acyltransferase/mycolyltransferase Ag85B OS=Mycobacterium tuberculosis (strain ATCC 25618 / H37Rv) GN=fbpB PE=1 SV=1	MTB
P0CG96	1567	All	100	0	10141.1	11	44	0.00368423	0.92	126.668	Uncharacterized protein Rv3118 OS=Mycobacterium tuberculosis (strain ATCC 25618 / H37Rv) GN=sseC1 PE=1 SV=1	MTB
P9WMU1	11	Unique	260	39	28242.1	39	108	0.00359455	0.9654	309.551	Cell wall synthesis protein Wag31 OS=Mycobacterium tuberculosis (strain ATCC 25618 / H37Rv) GN=wag31 PE=1 SV=1	MTB
P9WHE3	29	Unique	130	25	13414.2	25	54	0.00359455	0.9692	157.917	50S ribosomal protein L7/L12 OS=Mycobacterium tuberculosis (strain ATCC 25618 / H37Rv) GN=rplL PE=1 SV=1	MTB
P0DOA6	1577	Some	94	0	9808.6	9	40	0.00356794	0.8298	112.584	ESAT-6-like protein EsxI OS=Mycobacterium tuberculosis (strain ATCC 25618 / H37Rv) GN=esxI PE=2 SV=1	MTB
O53842	851	Unique	271	43	30152.6	43	109	0.00348057	0.9225	313.983	Conserved protein OS=Mycobacterium tuberculosis (strain ATCC 25618 / H37Rv) GN=Rv0831c PE=1 SV=3	MTB
P9WJA3	824	Unique	143	17	15489.7	17	55	0.00332828	0.6993	139.878	Hypoxic response protein 1 OS=Mycobacterium tuberculosis (strain ATCC 25618 / H37Rv) GN=hrp1 PE=1 SV=1	MTB
P9WP75	1181	Unique	67	9	7347.6	9	25	0.00322893	0.8657	67.4326	Probable cold shock protein A OS=Mycobacterium tuberculosis (strain ATCC 25618 / H37Rv) GN=cspA PE=1 SV=1	MTB
P9WIE5	845	Unique	740	83	80536.2	83	275	0.00321584	0.8189	862.932	Catalase-peroxidase OS=Mycobacterium tuberculosis (strain ATCC 25618 / H37Rv) GN=katG PE=1 SV=1	MTB
contaminant_KERATIN21	1557	Some	357	2	39176.6	32	132	0.00319963	0.5434	346.386		Contaminant
P9WNG9	412	Unique	318	28	31653.7	28	117	0.00318385	0.9497	403.077	Electron transfer flavoprotein subunit alpha OS=Mycobacterium tuberculosis (strain ATCC 25618 / H37Rv) GN=etfA PE=1 SV=1	MTB
contaminant_KERATIN17	1557	Some	590	29	62405.1	54	209	0.00306541	0.6017	522.937		Contaminant
P9WLS3	489	Unique	94	10	10581.5	10	33	0.00303794	0.8511	85.7582	Uncharacterized protein Rv1738 OS=Mycobacterium tuberculosis (strain ATCC 25618 / H37Rv) GN=Rv1738 PE=1 SV=1	MTB
P9WGV3	846	Unique	495	73	54271.4	73	172	0.00300689	0.9192	515.208	Adenosylhomocysteinase OS=Mycobacterium tuberculosis (strain ATCC 25618 / H37Rv) GN=ahcY PE=1 SV=1	MTB
contaminant_KERATIN05	1558	Some	471	24	51481.4	53	163	0.00299475	0.7728	418.317		Contaminant
P9WN83	20	Unique	339	33	35915.8	33	117	0.00298662	0.9322	359.322	Glyceraldehyde-3-phosphate dehydrogenase OS=Mycobacterium tuberculosis (strain ATCC 25618 / H37Rv) GN=gap PE=1 SV=1	MTB
P9WIN9	827	Unique	228	17	24821.4	17	78	0.00296042	0.6228	240.046	Immunogenic protein MPT64 OS=Mycobacterium tuberculosis (strain ATCC 25618 / H37Rv) GN=mpt64 PE=1 SV=1	MTB
P9WM83	68	Unique	88	14	9498.9	14	30	0.00295007	0.9659	68.4462	Uncharacterized protein Rv0569 OS=Mycobacterium tuberculosis (strain ATCC 25618 / H37Rv) GN=Rv0569 PE=1 SV=1	MTB
P9WL07	24	Unique	344	33	38478.7	33	114	0.00286774	0.8343	358.448	Uncharacterized protein Rv3127 OS=Mycobacterium tuberculosis (strain ATCC 25618 / H37Rv) GN=Rv3127 PE=1 SV=1	MTB
I6Y778	854	Unique	454	40	46783.5	40	149	0.00284004	0.9097	507.058	3-ketoacyl-ACP reductase OS=Mycobacterium tuberculosis (strain ATCC 25618 / H37Rv) GN=fabG PE=1 SV=1	MTB
P71658	26	Unique	190	27	20804.1	27	62	0.00282379	0.4632	172.225	Putative integration host factor MihF OS=Mycobacterium tuberculosis (strain ATCC 25618 / H37Rv) GN=mihF PE=1 SV=1	MTB
P9WKI3	5	Unique	479	55	49915.7	55	154	0.00278214	0.9207	487.735	Uncharacterized oxidoreductase Rv1843c OS=Mycobacterium tuberculosis (strain ATCC 25618 / H37Rv) GN=guaB1 PE=1 SV=1	MTB
Q6MX43	85	Unique	71	13	7943.1	13	22	0.00268138	0.8028	55.8604	Calcium dodecin OS=Mycobacterium tuberculosis (strain ATCC 25618 / H37Rv) GN=secE2 PE=1 SV=1	MTB
P9WP11	1477	Unique	148	23	16319.3	23	45	0.00263114	0.9392	123.641	F420H(2)-dependent quinone reductase Rv1558 OS=Mycobacterium tuberculosis (strain ATCC 25618 / H37Rv) GN=Rv1558 PE=1 SV=1	MTB
P9WIN7	101	Unique	168	13	16606.6	13	51	0.00262697	0.6726	176.277	Low molecular weight antigen MTB12 OS=Mycobacterium tuberculosis (strain ATCC 25618 / H37Rv) GN=mtb12 PE=1 SV=1	MTB
P9WG35	800	Unique	165	23	16867.5	23	50	0.00262228	0.7818	177.301	Probable thiol peroxidase OS=Mycobacterium tuberculosis (strain ATCC 25618 / H37Rv) GN=tpx PE=1 SV=1	MTB
P9WJA9	44	Unique	162	19	17222.5	19	49	0.00261743	0.9506	157.388	Glycogen accumulation regulator GarA OS=Mycobacterium tuberculosis (strain ATCC 25618 / H37Rv) GN=garA PE=1 SV=1	MTB
O53422	13	Unique	405	40	42610.4	40	122	0.00260674	0.9556	390.438	Acetyl-CoA acetyltransferase OS=Mycobacterium tuberculosis (strain ATCC 25618 / H37Rv) GN=fadA3 PE=1 SV=1	MTB
P9WGE7	1532	Unique	207	16	23001.6	16	62	0.00259188	0.7585	209.547	Superoxide dismutase [Fe] OS=Mycobacterium tuberculosis (strain ATCC 25618 / H37Rv) GN=sodB PE=1 SV=1	MTB
P9WG67	87	Unique	116	13	12518.6	13	34	0.00253638	0.8879	93.0116	Thioredoxin OS=Mycobacterium tuberculosis (strain ATCC 25618 / H37Rv) GN=trxA PE=1 SV=1	MTB
P9WHW3	864	Unique	182	25	19209.5	25	53	0.00251999	0.9286	161.869	Peptidyl-prolyl cis-trans isomerase A OS=Mycobacterium tuberculosis (strain ATCC 25618 / H37Rv) GN=ppiA PE=1 SV=1	MTB
Q6MWZ8	458	Unique	90	13	9408.9	13	26	0.00249991	0.9	69.4924	Conserved protein TB9.4 OS=Mycobacterium tuberculosis (strain ATCC 25618 / H37Rv) GN=TB9.4 PE=1 SV=1	MTB
P9WG55	12	Unique	466	42	50567.7	42	133	0.00246979	0.882	472.915	Trigger factor OS=Mycobacterium tuberculosis (strain ATCC 25618 / H37Rv) GN=tig PE=1 SV=1	MTB
P9WID5	410	Unique	324	28	34432.4	28	91	0.00243047	0.9753	275.843	Adenosine kinase OS=Mycobacterium tuberculosis (strain ATCC 25618 / H37Rv) GN=adoK PE=1 SV=1	MTB
P9WMT5	435	Unique	235	21	24500	21	66	0.00243035	0.9957	196.153	Protein GrpE OS=Mycobacterium tuberculosis (strain ATCC 25618 / H37Rv) GN=grpE PE=1 SV=1	MTB
P9WJJ7	448	Unique	285	22	29914.8	22	79	0.0023987	0.8386	268.427	Nicotinate-nucleotide pyrophosphorylase [carboxylating] OS=Mycobacterium tuberculosis (strain ATCC 25618 / H37Rv) GN=nadC PE=1 SV=1	MTB
P9WNM1	1507	Unique	271	32	28719.2	32	75	0.00239489	0.8524	242.741	Elongation factor Ts OS=Mycobacterium tuberculosis (strain ATCC 25618 / H37Rv) GN=tsf PE=1 SV=1	MTB
P9WQD7	807	Unique	417	24	44231.5	24	114	0.00236571	0.7866	368.964	3-oxoacyl-[acyl-carrier-protein] synthase 2 OS=Mycobacterium tuberculosis (strain ATCC 25618 / H37Rv) GN=kasB PE=1 SV=1	MTB
P9WPJ7	1473	Unique	163	20	18159.2	20	43	0.00228283	0.9325	117.282	Beta-carbonic anhydrase 1 OS=Mycobacterium tuberculosis (strain ATCC 25618 / H37Rv) GN=mtcA1 PE=1 SV=1	MTB
P9WGZ1	1503	Unique	347	43	37665.5	43	90	0.00224443	0.9827	285.63	DNA-directed RNA polymerase subunit alpha OS=Mycobacterium tuberculosis (strain ATCC 25618 / H37Rv) GN=rpoA PE=1 SV=1	MTB
P9WND5	15	Unique	414	38	45295	38	106	0.00221564	0.8406	313.487	Putative L-lactate dehydrogenase OS=Mycobacterium tuberculosis (strain ATCC 25618 / H37Rv) GN=lldD PE=1 SV=1	MTB
P9WPE9	1586	Some	539	51	55825.5	53	136	0.00218345	0.7866	419.699	60 kDa chaperonin 1 OS=Mycobacterium tuberculosis (strain ATCC 25618 / H37Rv) GN=groEL1 PE=1 SV=1	MTB
P75019	43	Unique	274	22	29064.9	22	69	0.00217918	0.8978	209.305	Enoyl-CoA hydratase OS=Mycobacterium tuberculosis (strain ATCC 25618 / H37Rv) GN=echA21 PE=1 SV=1	MTB
contaminant_KERATIN18	1557	Some	562	9	59767.2	43	141	0.00217108	0.4911	366.28		Contaminant
P9WH31	441	Unique	96	16	10909.9	16	24	0.00216338	0.8958	62.3836	30S ribosomal protein S6 OS=Mycobacterium tuberculosis (strain ATCC 25618 / H37Rv) GN=rpsF PE=1 SV=1	MTB
P9WQD9	1484	Unique	416	24	43270.7	24	103	0.00214258	0.9062	337.141	3-oxoacyl-[acyl-carrier-protein] synthase 1 OS=Mycobacterium tuberculosis (strain ATCC 25618 / H37Rv) GN=kasA PE=1 SV=1	MTB
P9WHA7	427	Unique	77	17	8835.6	17	19	0.00213529	0.961	46.1478	50S ribosomal protein L29 OS=Mycobacterium tuberculosis (strain ATCC 25618 / H37Rv) GN=rpmC PE=1 SV=1	MTB
P9WGU1	805	Unique	374	24	38201.3	24	92	0.00212868	0.7701	317.122	Phosphate-binding protein PstS 1 OS=Mycobacterium tuberculosis (strain ATCC 25618 / H37Rv) GN=pstS1 PE=1 SV=1	MTB
P9WFK9	407	Unique	163	27	18048.6	27	40	0.00212357	0.908	107.065	UPF0234 protein Rv0566c OS=Mycobacterium tuberculosis (strain ATCC 25618 / H37Rv) GN=Rv0566c PE=1 SV=1	MTB
P9WNL1	870	Unique	429	30	44915.9	30	105	0.002118	0.6923	334.48	Enolase OS=Mycobacterium tuberculosis (strain ATCC 25618 / H37Rv) GN=eno PE=1 SV=1	MTB
P9WIR7	36	Unique	325	25	32682.6	25	79	0.00210347	0.7262	274.868	Alanine and proline-rich secreted protein Apa OS=Mycobacterium tuberculosis (strain ATCC 25618 / H37Rv) GN=apa PE=1 SV=1	MTB
P9WH43	1482	Unique	481	59	53151.3	59	116	0.00208692	0.8503	337.407	30S ribosomal protein S1 OS=Mycobacterium tuberculosis (strain ATCC 25618 / H37Rv) GN=rpsA PE=1 SV=1	MTB
P9WNP1	871	Unique	243	27	25994.5	27	58	0.00206545	0.7901	173.556	Probable enoyl-CoA hydratase echA6 OS=Mycobacterium tuberculosis (strain ATCC 25618 / H37Rv) GN=echA6 PE=1 SV=1	MTB
P9WFN1	444	Unique	176	20	18604.3	20	42	0.00206505	0.767	109.023	UPF0098 protein Rv2140c OS=Mycobacterium tuberculosis (strain ATCC 25618 / H37Rv) GN=Rv2140c PE=1 SV=1	MTB
P9WKH3	1193	Unique	105	9	11159.7	9	25	0.00206037	0.9333	78.6464	Heme-degrading monooxygenase HmoB OS=Mycobacterium tuberculosis (strain ATCC 25618 / H37Rv) GN=mhuD PE=1 SV=1	MTB
P9WIS9	1501	Unique	930	91	103358	91	221	0.00205638	0.8376	688.557	Pyruvate dehydrogenase E1 component OS=Mycobacterium tuberculosis (strain ATCC 25618 / H37Rv) GN=aceE PE=1 SV=2	MTB
O53166	844	Unique	943	87	102367	87	223	0.00204638	0.9077	744.102	Aconitate hydratase A OS=Mycobacterium tuberculosis (strain ATCC 25618 / H37Rv) GN=acn PE=1 SV=1	MTB
P9WI93	510	Unique	94	10	10355.2	10	22	0.0020253	0.5638	58.279	Putative pterin-4-alpha-carbinolamine dehydratase OS=Mycobacterium tuberculosis (strain ATCC 25618 / H37Rv) GN=Rv1159.1 PE=1 SV=1	MTB
P9WG33	1509	Unique	373	32	40677.9	32	87	0.00201839	0.8445	255.198	Transaldolase OS=Mycobacterium tuberculosis (strain ATCC 25618 / H37Rv) GN=tal PE=1 SV=1	MTB
P9WG61	1519	Unique	304	24	32132.7	24	70	0.00199259	0.8816	233.617	Uncharacterized protein Rv1324 OS=Mycobacterium tuberculosis (strain ATCC 25618 / H37Rv) GN=Rv1324 PE=1 SV=1	MTB
P9WK61	918	Unique	159	9	15119.5	9	36	0.00195929	0.6226	106.232	Lipoprotein LpqH OS=Mycobacterium tuberculosis (strain ATCC 25618 / H37Rv) GN=lpqH PE=1 SV=1	MTB
P9WHF7	868	Unique	297	26	33281.7	26	67	0.00195214	0.9428	207.21	Putative thiosulfate sulfurtransferase SseA OS=Mycobacterium tuberculosis (strain ATCC 25618 / H37Rv) GN=sseA PE=1 SV=1	MTB
P9WPU5	393	Unique	486	43	53043.1	43	109	0.00194081	0.9177	351.089	ATP synthase subunit beta OS=Mycobacterium tuberculosis (strain ATCC 25618 / H37Rv) GN=atpD PE=1 SV=1	MTB
P9WHH9	853	Unique	464	45	49190.4	45	103	0.00192094	0.9504	330.211	Dihydrolipoyl dehydrogenase OS=Mycobacterium tuberculosis (strain ATCC 25618 / H37Rv) GN=lpdC PE=1 SV=1	MTB
contaminant_KERATIN08	1558	Some	469	10	50449.7	30	104	0.00191891	0.5139	240.78		Contaminant
P96890	16	Unique	600	41	63725.9	41	133	0.0019182	0.83	417.831	Acetyl-COA carboxylase OS=Mycobacterium tuberculosis (strain ATCC 25618 / H37Rv) GN=accA3 PE=1 SV=2	MTB
P71590	860	Unique	527	37	56827.9	37	116	0.00190476	0.8065	323.087	FHA domain-containing protein FhaA OS=Mycobacterium tuberculosis (strain ATCC 25618 / H37Rv) GN=fhaA PE=1 SV=1	MTB
P9WIS7	398	Unique	553	42	57034.9	42	121	0.00189345	0.7595	392.271	Dihydrolipoyllysine-residue acetyltransferase component of pyruvate dehydrogenase complex OS=Mycobacterium tuberculosis (strain ATCC 25618 / H37Rv) GN=dlaT PE=1 SV=1	MTB
O53532	28	Unique	353	27	37471.8	27	77	0.0018876	0.7167	279.963	Methyltransferase OS=Mycobacterium tuberculosis (strain ATCC 25618 / H37Rv) GN=Rv2258c PE=1 SV=1	MTB
I6Y8B5	63	Unique	231	21	24321.5	21	50	0.00187306	0.7056	143.093	Enoyl-CoA hydratase OS=Mycobacterium tuberculosis (strain ATCC 25618 / H37Rv) GN=echA3 PE=1 SV=1	MTB
P9WGY1	869	Unique	185	24	20796.9	24	40	0.00187103	0.8	113.32	Ribosome-recycling factor OS=Mycobacterium tuberculosis (strain ATCC 25618 / H37Rv) GN=frr PE=1 SV=1	MTB
P9WKD7	418	Unique	162	22	17248.7	22	35	0.00186959	0.9444	102.155	Ribose-5-phosphate isomerase B OS=Mycobacterium tuberculosis (strain ATCC 25618 / H37Rv) GN=rpiB PE=1 SV=1	MTB
P9WQB7	76	Unique	195	16	21534.8	16	42	0.00186384	0.9436	137.774	Alkyl hydroperoxide reductase subunit C OS=Mycobacterium tuberculosis (strain ATCC 25618 / H37Rv) GN=ahpC PE=1 SV=1	MTB
P9WGM7	1511	Unique	228	26	25245.4	26	49	0.00185975	0.8596	141.474	DNA-binding response regulator MtrA OS=Mycobacterium tuberculosis (strain ATCC 25618 / H37Rv) GN=mtrA PE=1 SV=1	MTB
P9WQC5	404	Unique	346	33	37033.7	33	74	0.00185076	0.8324	240.787	NADP-dependent alcohol dehydrogenase C OS=Mycobacterium tuberculosis (strain ATCC 25618 / H37Rv) GN=adhC PE=1 SV=1	MTB
P9WPQ9	1538	Unique	159	14	18311.1	14	34	0.00185044	0.9686	108.772	Bacterioferritin OS=Mycobacterium tuberculosis (strain ATCC 25618 / H37Rv) GN=bfr PE=1 SV=1	MTB
P9WQC7	405	Unique	375	33	39704	33	80	0.00184609	0.944	275.461	Alcohol dehydrogenase B OS=Mycobacterium tuberculosis (strain ATCC 25618 / H37Rv) GN=adhB PE=1 SV=1	MTB
P9WPJ9	74	Unique	207	16	21760.3	16	44	0.0018394	0.6329	122.286	Carbonic anhydrase 2 OS=Mycobacterium tuberculosis (strain ATCC 25618 / H37Rv) GN=mtcA2 PE=1 SV=1	MTB
P9WIZ7	37	Unique	344	25	37007.1	25	73	0.00183636	0.8459	229.354	Putative NAD(P)H nitroreductase Rv3131 OS=Mycobacterium tuberculosis (strain ATCC 25618 / H37Rv) GN=Rv3131 PE=1 SV=2	MTB
P9WGC5	862	Unique	387	32	40882.3	32	82	0.00183357	0.8269	244.217	Succinate--CoA ligase [ADP-forming] subunit beta OS=Mycobacterium tuberculosis (strain ATCC 25618 / H37Rv) GN=sucC PE=1 SV=1	MTB
I6XHJ3	857	Unique	386	37	40858.7	37	81	0.0018159	0.7098	285.279	Acetyl-CoA acetyltransferase OS=Mycobacterium tuberculosis (strain ATCC 25618 / H37Rv) GN=fadA6 PE=1 SV=1	MTB
P9WQ73	51	Unique	376	21	40190.6	21	78	0.00179515	0.8298	270.265	Phosphoserine aminotransferase OS=Mycobacterium tuberculosis (strain ATCC 25618 / H37Rv) GN=serC PE=1 SV=1	MTB
I6X8D2	1487	Unique	1733	140	186312	140	355	0.00177265	0.8205	1168.05	Polyketide synthase OS=Mycobacterium tuberculosis (strain ATCC 25618 / H37Rv) GN=pks13 PE=1 SV=1	MTB
P9WMF9	426	Unique	217	22	23261.3	22	44	0.00175463	0.7281	127.353	Transcriptional regulatory protein DevR (DosR) OS=Mycobacterium tuberculosis (strain ATCC 25618 / H37Rv) GN=devR PE=1 SV=1	MTB
P9WK17	847	Unique	741	70	80334.8	70	150	0.00175173	0.9298	511.889	Malate synthase G OS=Mycobacterium tuberculosis (strain ATCC 25618 / H37Rv) GN=glcB PE=1 SV=1	MTB
P9WIZ9	806	Unique	331	24	36518.5	24	67	0.00175162	0.855	204.579	Putative NAD(P)H nitroreductase acg OS=Mycobacterium tuberculosis (strain ATCC 25618 / H37Rv) GN=acg PE=1 SV=1	MTB
P9WGI9	403	Unique	438	35	46169	35	88	0.00173861	0.8516	273.894	Serine hydroxymethyltransferase 1 OS=Mycobacterium tuberculosis (strain ATCC 25618 / H37Rv) GN=glyA1 PE=1 SV=2	MTB
P9WJB9	457	Unique	115	15	12173.9	15	23	0.00173071	0.8696	71.8378	ESX-1 secretion-associated protein EspL OS=Mycobacterium tuberculosis (strain ATCC 25618 / H37Rv) GN=espL PE=1 SV=1	MTB
P9WKF5	45	Unique	181	20	20094.5	20	36	0.00172115	0.895	106.828	Adenylate kinase OS=Mycobacterium tuberculosis (strain ATCC 25618 / H37Rv) GN=adk PE=1 SV=1	MTB
P9WNE5	468	Unique	181	14	20411.2	14	36	0.00172115	0.4751	106.685	Ferritin BfrB OS=Mycobacterium tuberculosis (strain ATCC 25618 / H37Rv) GN=bfrB PE=1 SV=1	MTB
P9WHG1	408	Unique	371	31	41429.8	31	73	0.00170272	0.8437	262.765	Peptide chain release factor 2 OS=Mycobacterium tuberculosis (strain ATCC 25618 / H37Rv) GN=prfB PE=1 SV=1	MTB
P9WGM3	414	Unique	205	24	22636.9	24	40	0.00168849	0.8049	122.469	Probable transcriptional regulatory protein pdtaR OS=Mycobacterium tuberculosis (strain ATCC 25618 / H37Rv) GN=pdtaR PE=1 SV=1	MTB
P9WMT9	1534	Unique	164	15	17826	15	32	0.00168849	0.8415	98.2893	Transcription elongation factor GreA OS=Mycobacterium tuberculosis (strain ATCC 25618 / H37Rv) GN=greA PE=1 SV=1	MTB
P9WG25	392	Unique	700	50	75524.1	50	136	0.00168126	0.8214	434.966	Transketolase OS=Mycobacterium tuberculosis (strain ATCC 25618 / H37Rv) GN=tkt PE=1 SV=1	MTB
I6YBZ8	1528	Unique	290	18	30259.5	18	56	0.00167103	0.669	192.359	Dehydrogenase OS=Mycobacterium tuberculosis (strain ATCC 25618 / H37Rv) GN=htdY PE=1 SV=1	MTB
P9WGQ7	1513	Unique	250	26	25753.9	26	48	0.00166148	0.908	151.043	Uncharacterized oxidoreductase Rv1144 OS=Mycobacterium tuberculosis (strain ATCC 25618 / H37Rv) GN=Rv1144 PE=1 SV=1	MTB
O06633	1552	Unique	115	11	12486.3	11	22	0.00165546	0.7913	46.1062	Conserved protein OS=Mycobacterium tuberculosis (strain ATCC 25618 / H37Rv) GN=Rv0801 PE=1 SV=1	MTB
O53611	2	Unique	745	69	82479.6	69	141	0.00163778	0.8295	423.367	Isocitrate dehydrogenase OS=Mycobacterium tuberculosis (strain ATCC 25618 / H37Rv) GN=icd2 PE=1 SV=1	MTB
P9WIH3	8	Unique	606	52	67192	52	113	0.00161361	0.835	339.095	Phosphoenolpyruvate carboxykinase [GTP] OS=Mycobacterium tuberculosis (strain ATCC 25618 / H37Rv) GN=pckG PE=1 SV=1	MTB
P9WQN9	1560	Some	340	19	36730	20	65	0.00160077	0.4853	191.965	Diacylglycerol acyltransferase/mycolyltransferase Ag85C OS=Mycobacterium tuberculosis (strain ATCC 25618 / H37Rv) GN=fbpC PE=1 SV=1	MTB
P9WFC9	460	Unique	146	15	15285.1	15	27	0.00160031	0.8425	81.7896	Universal stress protein Rv1636 OS=Mycobacterium tuberculosis (strain ATCC 25618 / H37Rv) GN=Rv1636 PE=1 SV=1	MTB
P9WQG1	1518	Unique	389	25	41678.9	25	71	0.00157944	0.7044	220.044	Probable acyl-CoA dehydrogenase fadE25 OS=Mycobacterium tuberculosis (strain ATCC 25618 / H37Rv) GN=fadE25 PE=1 SV=1	MTB
O50430	209	Unique	110	5	10856.4	5	20	0.00157337	0.4727	62.86	Low molecular weight T-cell antigen OS=Mycobacterium tuberculosis (strain ATCC 25618 / H37Rv) GN=TB8.4 PE=1 SV=1	MTB
P9WLM1	849	Unique	681	52	74866.1	52	123	0.00156297	0.7885	389.818	Uncharacterized protein Rv2030c OS=Mycobacterium tuberculosis (strain ATCC 25618 / H37Rv) GN=Rv2030c PE=1 SV=1	MTB
P9WG69	863	Unique	389	31	40037.5	31	70	0.00155719	0.9409	248.12	Probable acetyl-CoA acetyltransferase OS=Mycobacterium tuberculosis (strain ATCC 25618 / H37Rv) GN=fadA4 PE=1 SV=1	MTB
P9WNX3	19	Unique	528	39	54503.1	39	94	0.00154059	0.8693	300.781	D-3-phosphoglycerate dehydrogenase OS=Mycobacterium tuberculosis (strain ATCC 25618 / H37Rv) GN=serA PE=1 SV=1	MTB
P9WMN5	1549	Unique	118	11	12518.1	11	21	0.00154004	0.7373	63.5306	Protein Rv2204c OS=Mycobacterium tuberculosis (strain ATCC 25618 / H37Rv) GN=Rv2204c PE=1 SV=1	MTB
P9WK65	78	Unique	233	16	24107.4	16	41	0.00152273	0.7339	139.464	Putative phthiocerol dimycocerosate transporter LppX OS=Mycobacterium tuberculosis (strain ATCC 25618 / H37Rv) GN=lppX PE=1 SV=1	MTB
P9WL15	472	Unique	245	16	26951.3	16	43	0.00151878	0.6	119.891	Uncharacterized protein Rv2927c OS=Mycobacterium tuberculosis (strain ATCC 25618 / H37Rv) GN=Rv2927c PE=1 SV=1	MTB
O53692	1232	Unique	97	6	9753.8	6	17	0.0015166	0.866	61.6945	ESAT-6-like protein EsxG OS=Mycobacterium tuberculosis (strain ATCC 25618 / H37Rv) GN=esxG PE=1 SV=1	MTB
I6WZG6	33	Unique	265	23	28794.8	23	46	0.00150212	0.834	134.448	29 kDa antigen CFP29 OS=Mycobacterium tuberculosis (strain ATCC 25618 / H37Rv) GN=cfp29 PE=1 SV=1	MTB
P9WKE5	1505	Unique	472	37	50649.4	37	81	0.00148503	0.803	245.083	Pyruvate kinase OS=Mycobacterium tuberculosis (strain ATCC 25618 / H37Rv) GN=pyk PE=1 SV=1	MTB
P9WGV1	1520	Unique	403	24	43002.2	24	69	0.00148162	0.9181	220.711	S-adenosylmethionine synthase OS=Mycobacterium tuberculosis (strain ATCC 25618 / H37Rv) GN=metK PE=1 SV=1	MTB
P9WQA3	799	Unique	344	26	36503.5	26	58	0.00145903	0.814	188.413	Fructose-bisphosphate aldolase OS=Mycobacterium tuberculosis (strain ATCC 25618 / H37Rv) GN=fba PE=1 SV=1	MTB
P9WN93	399	Unique	474	40	50092	40	79	0.00144226	0.7764	229.665	Fumarate hydratase class II OS=Mycobacterium tuberculosis (strain ATCC 25618 / H37Rv) GN=fumC PE=1 SV=1	MTB
P9WJD1	911	Unique	103	10	10593.5	10	17	0.00142825	0.8447	43.5439	ESX-1 secretion-associated protein EspF OS=Mycobacterium tuberculosis (strain ATCC 25618 / H37Rv) GN=espF PE=1 SV=1	MTB
P9WL63	30	Unique	374	26	40797	26	61	0.00141141	0.7861	191.454	Uncharacterized protein Rv2629 OS=Mycobacterium tuberculosis (strain ATCC 25618 / H37Rv) GN=Rv2629 PE=1 SV=1	MTB
Q79FX8	1583	Some	301	20	34630.1	21	49	0.00140872	0.7542	139.91	Hydroxymycolate synthase MmaA4 OS=Mycobacterium tuberculosis (strain ATCC 25618 / H37Rv) GN=mmaA4 PE=1 SV=1	MTB
O50383	633	Unique	129	4	12961.4	4	21	0.00140872	0.4031	63.4538	Lipoprotein OS=Mycobacterium tuberculosis (strain ATCC 25618 / H37Rv) GN=Rv3354 PE=1 SV=1	MTB
P9WI57	1502	Unique	752	54	79667.3	54	121	0.00139239	0.7035	374.025	Polyribonucleotide nucleotidyltransferase OS=Mycobacterium tuberculosis (strain ATCC 25618 / H37Rv) GN=pnp PE=1 SV=1	MTB
O53519	469	Unique	144	14	16296.3	14	23	0.00138216	0.7431	62.4658	Conserved protein TB16.3 OS=Mycobacterium tuberculosis (strain ATCC 25618 / H37Rv) GN=TB16.3 PE=1 SV=1	MTB
contaminant_KERATIN12	1558	Some	431	9	47927	26	68	0.00136529	0.4292	148.18		Contaminant
O50433	1208	Unique	108	8	11813.2	8	17	0.00136213	0.4722	41.3194	Ferredoxin OS=Mycobacterium tuberculosis (strain ATCC 25618 / H37Rv) GN=fdxC PE=1 SV=1	MTB
P9WN69	10	Unique	553	47	59919.4	47	87	0.00136141	0.8354	257.751	Glucose-6-phosphate isomerase OS=Mycobacterium tuberculosis (strain ATCC 25618 / H37Rv) GN=pgi PE=1 SV=1	MTB
P9WKS5	536	Unique	83	7	9402.6	7	13	0.00135537	0.5542	38.5201	Uncharacterized protein Rv0634A OS=Mycobacterium tuberculosis (strain ATCC 25618 / H37Rv) GN=Rv0634A PE=1 SV=1	MTB
P9WIP9	111	Unique	199	14	21503.6	14	31	0.00134804	0.4724	88.2284	Heparin-binding hemagglutinin OS=Mycobacterium tuberculosis (strain ATCC 25618 / H37Rv) GN=hbhA PE=1 SV=1	MTB
O53311	14	Unique	382	37	42459.4	37	59	0.00133654	0.8377	172.606	Diguanylate cyclase OS=Mycobacterium tuberculosis (strain ATCC 25618 / H37Rv) GN=Rv3161c PE=1 SV=1	MTB
P9WPD1	1559	Some	848	73	92493.7	76	130	0.0013266	0.9068	391.382	Chaperone protein ClpB OS=Mycobacterium tuberculosis (strain ATCC 25618 / H37Rv) GN=clpB PE=1 SV=1	MTB
I6YEH6	440	Unique	249	21	26596	21	38	0.00132062	0.759	114.332	Enoyl-CoA hydratase OS=Mycobacterium tuberculosis (strain ATCC 25618 / H37Rv) GN=echA16 PE=1 SV=1	MTB
P9WK45	816	Unique	236	19	24514.7	19	36	0.00132003	0.5551	122.165	Lipoarabinomannan carrier protein LprG OS=Mycobacterium tuberculosis (strain ATCC 25618 / H37Rv) GN=lprG PE=1 SV=1	MTB
I6YGW9	840	Unique	151	14	15218.2	14	23	0.00131809	0.8079	61.7102	Conserved protein OS=Mycobacterium tuberculosis (strain ATCC 25618 / H37Rv) GN=Rv3678c PE=1 SV=1	MTB
P9WHP5	81	Unique	270	17	29221.9	17	41	0.00131406	0.6741	144.703	35 kDa protein OS=Mycobacterium tuberculosis (strain ATCC 25618 / H37Rv) GN=Rv2744c PE=1 SV=1	MTB
P9WMJ7	6	Unique	647	53	72898	53	98	0.00131074	0.8578	336.264	Chaperone protein HtpG OS=Mycobacterium tuberculosis (strain ATCC 25618 / H37Rv) GN=htpG PE=1 SV=1	MTB
P9WP21	62	Unique	317	20	32603.7	20	48	0.00131031	0.8076	164.521	2,3,4,5-tetrahydropyridine-2,6-dicarboxylate N-succinyltransferase OS=Mycobacterium tuberculosis (strain ATCC 25618 / H37Rv) GN=dapD PE=1 SV=1	MTB
L7N655	3	Unique	861	69	94208.3	69	129	0.00129652	0.8606	428.503	Aminopeptidase N OS=Mycobacterium tuberculosis (strain ATCC 25618 / H37Rv) GN=pepN PE=1 SV=1	MTB
P9WNM3	433	Unique	187	20	20376.5	20	28	0.00129572	0.8128	75.9561	Elongation factor P OS=Mycobacterium tuberculosis (strain ATCC 25618 / H37Rv) GN=efp PE=1 SV=1	MTB
P9WQH7	859	Unique	548	36	59299.1	36	82	0.00129487	0.7573	269.15	Probable propionyl-CoA carboxylase beta chain 5 OS=Mycobacterium tuberculosis (strain ATCC 25618 / H37Rv) GN=accD5 PE=1 SV=1	MTB
P9WMH1	1546	Unique	230	14	25199.2	14	34	0.00127922	0.6696	98.3234	Iron-dependent repressor IdeR OS=Mycobacterium tuberculosis (strain ATCC 25618 / H37Rv) GN=ideR PE=1 SV=1	MTB
O69689	1495	Unique	435	28	47293.3	28	64	0.00127316	0.6667	175.298	Aminotransferase OS=Mycobacterium tuberculosis (strain ATCC 25618 / H37Rv) GN=Rv3722c PE=1 SV=2	MTB
O05842	91	Unique	282	15	29777.2	15	41	0.00125814	0.4716	115.906	Possible iron-regulated short-chain dehydrogenase/reductase OS=Mycobacterium tuberculosis (strain ATCC 25618 / H37Rv) GN=Rv3224 PE=1 SV=1	MTB
P96404	31	Unique	262	24	27245.3	24	38	0.00125509	0.7672	112.938	Enoyl-CoA hydratase OS=Mycobacterium tuberculosis (strain ATCC 25618 / H37Rv) GN=echA1 PE=1 SV=1	MTB
contaminant_UBIQUITIN08	922	Unique	76	7	8541.6	7	11	0.00125249	0.6842	22.2483		Contaminant
O53672	507	Unique	97	9	10871.5	9	14	0.00124896	0.9072	36.7633	Uncharacterized protein Rv0250c OS=Mycobacterium tuberculosis (strain ATCC 25618 / H37Rv) GN=Rv0250c PE=1 SV=1	MTB
P9WNM7	1496	Unique	701	53	77136.3	53	101	0.0012468	0.8031	319.998	Elongation factor G OS=Mycobacterium tuberculosis (strain ATCC 25618 / H37Rv) GN=fusA PE=1 SV=1	MTB
P9WLA7	497	Unique	167	11	17260	11	24	0.00124362	0.8383	75.1159	Uncharacterized protein Rv2468c OS=Mycobacterium tuberculosis (strain ATCC 25618 / H37Rv) GN=Rv2468c PE=1 SV=1	MTB
P9WNP5	79	Unique	314	18	34649.3	18	45	0.00124016	0.6433	132.206	1,4-dihydroxy-2-naphthoyl-CoA synthase OS=Mycobacterium tuberculosis (strain ATCC 25618 / H37Rv) GN=menB PE=1 SV=1	MTB
I6XY36	971	Unique	70	4	7605.8	4	10	0.00123622	0.7857	34.2127	Conserved protein OS=Mycobacterium tuberculosis (strain ATCC 25618 / H37Rv) GN=Rv1498A PE=1 SV=1	MTB
P9WPB5	810	Unique	302	22	34620	22	43	0.00123213	0.7185	136.202	Cyclopropane mycolic acid synthase 2 OS=Mycobacterium tuberculosis (strain ATCC 25618 / H37Rv) GN=cmaA2 PE=1 SV=1	MTB
O69714	529	Unique	127	8	13513.1	8	18	0.00122649	0.5512	65.2098	Conserved protein OS=Mycobacterium tuberculosis (strain ATCC 25618 / H37Rv) GN=Rv3747 PE=1 SV=1	MTB
P71790	455	Unique	340	19	38300.2	19	48	0.00122168	0.5412	129.925	GDP-mannose 4,6-dehydratase OS=Mycobacterium tuberculosis (strain ATCC 25618 / H37Rv) GN=gmdA PE=1 SV=2	MTB
O53670	858	Unique	646	41	70618.2	41	91	0.001219	0.5805	265.73	Probable succinate dehydrogenase [iron-sulfur subunit] (Succinic dehydrogenase) OS=Mycobacterium tuberculosis (strain ATCC 25618 / H37Rv) GN=sdhA PE=1 SV=1	MTB
I6X7D4	423	Unique	285	27	30613.9	27	40	0.00121453	0.7579	121.298	Conserved protein OS=Mycobacterium tuberculosis (strain ATCC 25618 / H37Rv) GN=Rv3463 PE=1 SV=1	MTB
P9WLH3	808	Unique	245	22	26816.7	22	34	0.0012009	0.7224	102.628	Uncharacterized protein Rv2229c OS=Mycobacterium tuberculosis (strain ATCC 25618 / H37Rv) GN=Rv2229c PE=1 SV=1	MTB
P9WFD7	1566	Some	297	13	31614.5	14	41	0.0011946	0.6128	114.921	Universal stress protein Rv2623 OS=Mycobacterium tuberculosis (strain ATCC 25618 / H37Rv) GN=Rv2623 PE=1 SV=1	MTB
P9WHT9	826	Unique	291	18	30268.4	18	40	0.00118949	0.6701	129.224	Proteasome subunit beta OS=Mycobacterium tuberculosis (strain ATCC 25618 / H37Rv) GN=prcB PE=1 SV=1	MTB
P9WGM1	822	Unique	233	18	24975.2	18	32	0.00118847	0.7253	103.188	Transcriptional regulatory protein PrrA OS=Mycobacterium tuberculosis (strain ATCC 25618 / H37Rv) GN=prrA PE=1 SV=1	MTB
P9WHU1	1467	Unique	248	22	26846.6	22	34	0.00118637	0.7903	105.346	Proteasome subunit alpha OS=Mycobacterium tuberculosis (strain ATCC 25618 / H37Rv) GN=prcA PE=1 SV=1	MTB
P9WI55	884	Unique	162	10	18299.1	10	22	0.00117517	0.3951	59.2783	Inorganic pyrophosphatase OS=Mycobacterium tuberculosis (strain ATCC 25618 / H37Rv) GN=ppa PE=1 SV=1	MTB
O07222	160	Unique	118	7	12115.9	7	16	0.00117336	0.7034	57.9891	Conserved protein OS=Mycobacterium tuberculosis (strain ATCC 25618 / H37Rv) GN=Rv1810 PE=1 SV=4	MTB
P9WNR9	152	Unique	133	8	13330.8	8	18	0.00117116	0.5038	53.8643	Nucleoid-associated protein Rv3716c OS=Mycobacterium tuberculosis (strain ATCC 25618 / H37Rv) GN=Rv3716c PE=1 SV=1	MTB
P9WFX9	801	Unique	422	25	44599.3	25	57	0.00116884	0.7701	169.683	Tryptophan synthase beta chain OS=Mycobacterium tuberculosis (strain ATCC 25618 / H37Rv) GN=trpB PE=1 SV=1	MTB
P9WQA5	1469	Unique	282	18	30327.3	18	38	0.00116608	0.8121	119.569	Uncharacterized oxidoreductase Rv2971 OS=Mycobacterium tuberculosis (strain ATCC 25618 / H37Rv) GN=Rv2971 PE=1 SV=1	MTB
P9WMN9	475	Unique	462	16	47468	16	62	0.0011613	0.5714	199.324	Glutamate-1-semialdehyde 2,1-aminomutase OS=Mycobacterium tuberculosis (strain ATCC 25618 / H37Rv) GN=hemL PE=1 SV=1	MTB
P9WGD5	1554	Unique	164	12	17324.6	12	22	0.00116084	0.7927	66.3597	Single-stranded DNA-binding protein OS=Mycobacterium tuberculosis (strain ATCC 25618 / H37Rv) GN=ssb PE=1 SV=1	MTB
P9WQD5	804	Unique	261	23	29115.1	23	35	0.00116044	0.8659	97.9813	Probable thioesterase TesA OS=Mycobacterium tuberculosis (strain ATCC 25618 / H37Rv) GN=tesA PE=1 SV=1	MTB
P9WIE1	484	Unique	157	12	17048.7	12	21	0.00115748	0.8471	57.8361	Putative peroxiredoxin Rv2521 OS=Mycobacterium tuberculosis (strain ATCC 25618 / H37Rv) GN=bcp PE=1 SV=1	MTB
P9WP25	828	Unique	300	17	30821	17	40	0.0011538	0.7067	129.671	4-hydroxy-tetrahydrodipicolinate synthase OS=Mycobacterium tuberculosis (strain ATCC 25618 / H37Rv) GN=dapA PE=1 SV=1	MTB
I6WZM9	504	Unique	135	11	14993.8	11	18	0.0011538	0.7185	42.3402	Cold-shock protein OS=Mycobacterium tuberculosis (strain ATCC 25618 / H37Rv) GN=cspB PE=1 SV=1	MTB
P9WLP5	142	Unique	90	8	9342	8	12	0.0011538	0.7	28.655	Uncharacterized protein Rv1993c OS=Mycobacterium tuberculosis (strain ATCC 25618 / H37Rv) GN=Rv1993c PE=1 SV=1	MTB
I6Y4E8	1527	Unique	263	18	27406.1	18	35	0.00115161	0.5551	89.5072	Enoyl-CoA hydratase OS=Mycobacterium tuberculosis (strain ATCC 25618 / H37Rv) GN=echA5 PE=1 SV=1	MTB
Q79FN7	1563	Some	377	25	40719.5	26	50	0.00114768	0.7639	146.652	ATPase OS=Mycobacterium tuberculosis (strain ATCC 25618 / H37Rv) GN=moxR1 PE=1 SV=1	MTB
O06574	1515	Unique	340	26	36317.1	26	45	0.00114532	0.7353	140.412	6-phosphogluconate dehydrogenase OS=Mycobacterium tuberculosis (strain ATCC 25618 / H37Rv) GN=gnd2 PE=1 SV=1	MTB
P9WJH7	1192	Unique	136	9	14480.7	9	18	0.00114532	0.5588	52.7083	Nucleoside diphosphate kinase OS=Mycobacterium tuberculosis (strain ATCC 25618 / H37Rv) GN=ndkA PE=1 SV=1	MTB
P9WPC3	874	Unique	214	12	23507	12	28	0.00113224	0.5654	85.4854	ATP-dependent Clp protease proteolytic subunit 2 OS=Mycobacterium tuberculosis (strain ATCC 25618 / H37Rv) GN=clpP2 PE=1 SV=1	MTB
O86358	1475	Unique	199	20	21970.2	20	26	0.00113061	0.794	86.3458	Conserved protein OS=Mycobacterium tuberculosis (strain ATCC 25618 / H37Rv) GN=Rv3755c PE=1 SV=1	MTB
I6YA17	180	Unique	100	6	10891.1	6	13	0.00112496	0.77	43.5203	DUTPase OS=Mycobacterium tuberculosis (strain ATCC 25618 / H37Rv) GN=Rv2699c PE=1 SV=1	MTB
I6X831	842	Unique	154	13	16672.7	13	20	0.00112384	0.7727	51.1744	Conserved protein OS=Mycobacterium tuberculosis (strain ATCC 25618 / H37Rv) GN=Rv3688c PE=1 SV=1	MTB
P96825	88	Unique	286	16	29742.2	16	37	0.00111951	0.8427	122.33	Putative short-chain type dehydrogenase/reductase Rv0148 OS=Mycobacterium tuberculosis (strain ATCC 25618 / H37Rv) GN=Rv0148 PE=1 SV=3	MTB
I6YDN6	411	Unique	372	29	38749.2	29	48	0.00111659	0.9059	170.184	Probable cytoplasmic peptidase PepQ OS=Mycobacterium tuberculosis (strain ATCC 25618 / H37Rv) GN=pepQ PE=1 SV=1	MTB
P9WIC9	1525	Unique	249	20	27181	20	32	0.0011121	0.8273	100.677	2,3-bisphosphoglycerate-dependent phosphoglycerate mutase OS=Mycobacterium tuberculosis (strain ATCC 25618 / H37Rv) GN=gpmA PE=1 SV=1	MTB
P9WNN9	54	Unique	257	21	27237.8	21	33	0.00111115	0.7471	97.9796	Probable enoyl-CoA hydratase echA8 OS=Mycobacterium tuberculosis (strain ATCC 25618 / H37Rv) GN=echA8 PE=1 SV=1	MTB
O53598	454	Unique	187	16	20528.2	16	24	0.00111061	0.7059	77.574	Conserved protein similar to jag protein OS=Mycobacterium tuberculosis (strain ATCC 25618 / H37Rv) GN=Rv3920c PE=1 SV=1	MTB
O53872	1493	Unique	720	50	76038.4	50	92	0.00110573	0.6889	277.088	3-hydroxyacyl-CoA dehydrogenase OS=Mycobacterium tuberculosis (strain ATCC 25618 / H37Rv) GN=fadB PE=1 SV=1	MTB
contaminant_KERATIN14	1557	Some	638	9	65812.1	22	81	0.00109865	0.2821	187.858		Contaminant
O53565	813	Unique	347	23	37574.9	23	44	0.00109728	0.5216	136.441	Putative coenzyme F420-dependent oxidoreductase Rv3520c OS=Mycobacterium tuberculosis (strain ATCC 25618 / H37Rv) GN=Rv3520c PE=1 SV=1	MTB
P9WHV1	38	Unique	415	25	43700	25	52	0.0010843	0.747	163.687	Gamma-glutamyl phosphate reductase OS=Mycobacterium tuberculosis (strain ATCC 25618 / H37Rv) GN=proA PE=1 SV=1	MTB
P9WP51	1506	Unique	464	35	48586.7	35	58	0.00108169	0.8341	187.369	Putative cystathionine beta-synthase Rv1077 OS=Mycobacterium tuberculosis (strain ATCC 25618 / H37Rv) GN=cbs PE=1 SV=1	MTB
O33291	141	Unique	104	8	11073.7	8	13	0.00108169	0.9904	39.9892	Antibiotic biosynthesis monooxygenase OS=Mycobacterium tuberculosis (strain ATCC 25618 / H37Rv) GN=Rv2749 PE=1 SV=1	MTB
P9WIP7	901	Unique	112	10	12073.2	10	14	0.00108169	0.4196	30.5821	Nucleoid-associated protein Lsr2 OS=Mycobacterium tuberculosis (strain ATCC 25618 / H37Rv) GN=lsr2 PE=1 SV=1	MTB
O07739	919	Unique	72	7	7444.7	7	9	0.00108169	0.9167	24.4638	Uncharacterized protein OS=Mycobacterium tuberculosis (strain ATCC 25618 / H37Rv) GN=Rv1893 PE=1 SV=1	MTB
P9WNX9	866	Unique	457	28	48496.5	28	57	0.00107933	0.849	192.293	Succinate-semialdehyde dehydrogenase [NADP(+)] 1 OS=Mycobacterium tuberculosis (strain ATCC 25618 / H37Rv) GN=gabD1 PE=1 SV=1	MTB
P9WM91	48	Unique	257	20	27510.9	20	32	0.00107748	0.786	99.1221	Uncharacterized protein Rv0036c OS=Mycobacterium tuberculosis (strain ATCC 25618 / H37Rv) GN=Rv0036c PE=1 SV=1	MTB
I6Y231	1556	Some	2111	130	224222	139	262	0.00107401	0.7191	862.875	Polyketide synthase OS=Mycobacterium tuberculosis (strain ATCC 25618 / H37Rv) GN=mas PE=1 SV=1	MTB
P9WQB1	803	Unique	371	26	38670.9	26	46	0.00107295	0.7278	158.915	Alanine dehydrogenase OS=Mycobacterium tuberculosis (strain ATCC 25618 / H37Rv) GN=ald PE=1 SV=1	MTB
P9WPU7	872	Unique	549	29	59233.7	29	68	0.00107184	0.6903	204.419	ATP synthase subunit alpha OS=Mycobacterium tuberculosis (strain ATCC 25618 / H37Rv) GN=atpA PE=1 SV=1	MTB
I6XF25	1541	Unique	227	15	24206.6	15	28	0.0010674	0.8062	83.2331	Potassium transporter TrkA OS=Mycobacterium tuberculosis (strain ATCC 25618 / H37Rv) GN=ceoB PE=1 SV=1	MTB
P9WNF3	942	Unique	220	8	22038.1	8	27	0.00106202	0.5636	111.606	Cell surface glycolipoprotein MPT83 OS=Mycobacterium tuberculosis (strain ATCC 25618 / H37Rv) GN=mpt83 PE=1 SV=1	MTB
O53146	52	Unique	328	20	34007.6	20	40	0.00105531	0.8659	140.768	NADPH--quinone reductase OS=Mycobacterium tuberculosis (strain ATCC 25618 / H37Rv) GN=qor PE=1 SV=3	MTB
P9WMW1	848	Unique	863	55	95438	55	105	0.00105286	0.7265	333.981	Glycogen phosphorylase OS=Mycobacterium tuberculosis (strain ATCC 25618 / H37Rv) GN=glgP PE=1 SV=1	MTB
P9WK95	1500	Unique	198	16	21748.3	16	24	0.00104891	0.8485	67.2004	3-isopropylmalate dehydratase small subunit OS=Mycobacterium tuberculosis (strain ATCC 25618 / H37Rv) GN=leuD PE=1 SV=1	MTB
L7N668	545	Unique	66	6	7262.6	6	8	0.00104891	0.803	20.5331	Uncharacterized protein OS=Mycobacterium tuberculosis (strain ATCC 25618 / H37Rv) GN=Rv3196A PE=1 SV=1	MTB
P9WKX3	1553	Unique	174	12	18914.6	12	21	0.00104439	0.6667	54.6965	Bacterial proteasome activator OS=Mycobacterium tuberculosis (strain ATCC 25618 / H37Rv) GN=bpa PE=1 SV=1	MTB
O86361	416	Unique	440	27	46060.6	27	53	0.00104236	0.5886	150.181	Acetyl-CoA acetyltransferase OS=Mycobacterium tuberculosis (strain ATCC 25618 / H37Rv) GN=fadA2 PE=1 SV=1	MTB
P9WMR9	445	Unique	300	19	33688.9	19	36	0.00103842	0.7133	91.5387	Haloalkane dehalogenase 3 OS=Mycobacterium tuberculosis (strain ATCC 25618 / H37Rv) GN=dhaA PE=1 SV=1	MTB
P9WNU1	1522	Unique	402	22	42069.1	22	48	0.00103326	0.6169	143.461	DNA polymerase III subunit beta OS=Mycobacterium tuberculosis (strain ATCC 25618 / H37Rv) GN=dnaN PE=1 SV=1	MTB
P9WNF5	955	Unique	193	8	19042.7	8	23	0.00103125	0.5492	90.6675	Immunogenic protein MPT70 OS=Mycobacterium tuberculosis (strain ATCC 25618 / H37Rv) GN=mpt70 PE=1 SV=1	MTB
P9WP23	473	Unique	245	15	25699.5	15	29	0.0010243	0.6367	84.1851	4-hydroxy-tetrahydrodipicolinate reductase OS=Mycobacterium tuberculosis (strain ATCC 25618 / H37Rv) GN=dapB PE=1 SV=1	MTB
I6Y946	1526	Unique	245	18	26909	18	29	0.0010243	0.6408	76.0749	Conserved protein OS=Mycobacterium tuberculosis (strain ATCC 25618 / H37Rv) GN=Rv0925c PE=1 SV=1	MTB
P96414	1514	Unique	568	29	63436.9	29	67	0.00102075	0.6444	204.75	Acyl-CoA dehydrogenase OS=Mycobacterium tuberculosis (strain ATCC 25618 / H37Rv) GN=fadE4 PE=1 SV=1	MTB
P9WQP5	814	Unique	247	20	25770.4	20	29	0.001016	0.6073	82.6047	6-phosphogluconolactonase OS=Mycobacterium tuberculosis (strain ATCC 25618 / H37Rv) GN=pgl PE=1 SV=1	MTB
P9WHM7	430	Unique	523	24	54974.1	24	61	0.0010093	0.5086	225.893	Bifunctional purine biosynthesis protein PurH OS=Mycobacterium tuberculosis (strain ATCC 25618 / H37Rv) GN=purH PE=1 SV=1	MTB
O05777	80	Unique	283	17	30470.7	17	33	0.00100907	0.636	108.766	Conserved protein OS=Mycobacterium tuberculosis (strain ATCC 25618 / H37Rv) GN=Rv3099c PE=1 SV=1	MTB
contaminant_KERATIN15	1557	Some	629	5	64453.6	18	73	0.00100431	0.2353	168.565		Contaminant
P9WK13	1523	Unique	329	21	34282.6	21	38	0.000999497	0.7143	103.002	Malate dehydrogenase OS=Mycobacterium tuberculosis (strain ATCC 25618 / H37Rv) GN=mdh PE=1 SV=1	MTB
P9WN85	132	Unique	130	9	14370.9	9	15	0.000998485	0.8154	44.2245	Zinc uptake regulation protein OS=Mycobacterium tuberculosis (strain ATCC 25618 / H37Rv) GN=zur PE=1 SV=1	MTB
P9WQ13	820	Unique	252	18	26810.6	18	29	0.000995843	0.6468	94.1868	Probable endonuclease 4 OS=Mycobacterium tuberculosis (strain ATCC 25618 / H37Rv) GN=end PE=1 SV=1	MTB
P9WFY1	105	Unique	270	14	27692.4	14	31	0.000993554	0.6259	106.725	Tryptophan synthase alpha chain OS=Mycobacterium tuberculosis (strain ATCC 25618 / H37Rv) GN=trpA PE=1 SV=1	MTB
O69732	888	Unique	183	11	19915.3	11	21	0.000993029	0.4918	74.8179	ESX-1 secretion-associated protein EspH OS=Mycobacterium tuberculosis (strain ATCC 25618 / H37Rv) GN=espH PE=1 SV=1	MTB
P9WNH1	831	Unique	262	16	28345.4	16	30	0.000990863	0.8931	89.179	Putative non-heme bromoperoxidase BpoC OS=Mycobacterium tuberculosis (strain ATCC 25618 / H37Rv) GN=bpoC PE=1 SV=1	MTB
P9WJQ9	95	Unique	201	14	21053	14	23	0.000990206	0.9254	67.3603	Probable molybdenum cofactor guanylyltransferase OS=Mycobacterium tuberculosis (strain ATCC 25618 / H37Rv) GN=mobA PE=1 SV=1	MTB
P9WGK3	1564	Some	578	26	62184.6	27	66	0.00098812	0.6298	210.901	Redox sensor histidine kinase response regulator DevS OS=Mycobacterium tuberculosis (strain ATCC 25618 / H37Rv) GN=devS PE=1 SV=1	MTB
P9WJD5	131	Unique	184	10	19804.3	10	21	0.000987632	0.5815	57.1811	ESX-1 secretion-associated protein EspD OS=Mycobacterium tuberculosis (strain ATCC 25618 / H37Rv) GN=espD PE=1 SV=1	MTB
P9WNE7	1199	Unique	114	8	12037.6	8	13	0.000986807	0.9912	44.0801	Ferredoxin OS=Mycobacterium tuberculosis (strain ATCC 25618 / H37Rv) GN=fdxA PE=1 SV=1	MTB
P9WP99	883	Unique	193	11	20663.6	11	22	0.000986413	0.8446	72.1794	Cob(I)yrinic acid a,c-diamide adenosyltransferase OS=Mycobacterium tuberculosis (strain ATCC 25618 / H37Rv) GN=Rv1314c PE=1 SV=1	MTB
O07431	1545	Unique	220	14	23065.1	14	25	0.000983356	0.6455	77.5016	Probable O-methyltransferase OS=Mycobacterium tuberculosis (strain ATCC 25618 / H37Rv) GN=Rv0187 PE=1 SV=1	MTB
P9WFZ3	110	Unique	220	12	23914.6	12	25	0.000983356	0.7045	73.3298	Trk system potassium uptake protein TrkA OS=Mycobacterium tuberculosis (strain ATCC 25618 / H37Rv) GN=trkA PE=1 SV=1	MTB
P71701	109	Unique	264	13	28488.4	13	30	0.000983356	0.5985	73.1169	5,10-methylene tetrahydromethanopterin reductase OS=Mycobacterium tuberculosis (strain ATCC 25618 / H37Rv) GN=Rv0044c PE=1 SV=1	MTB
P9WPH9	861	Unique	573	33	62368.6	33	65	0.00098164	0.6649	209.894	ESX-1 secretion system protein EccA1 OS=Mycobacterium tuberculosis (strain ATCC 25618 / H37Rv) GN=eccA1 PE=1 SV=1	MTB
O53943	1530	Unique	300	18	32361.3	18	34	0.000980734	0.7733	107.923	ESX-5 secretion-associated protein EspG5 OS=Mycobacterium tuberculosis (strain ATCC 25618 / H37Rv) GN=espG5 PE=1 SV=1	MTB
P9WK09	572	Unique	53	4	5696.6	4	6	0.000979646	0.8868	18.5709	Metallothionein OS=Mycobacterium tuberculosis (strain ATCC 25618 / H37Rv) GN=mymT PE=1 SV=1	MTB
P9WL31	116	Unique	283	12	30565.6	12	32	0.000978492	0.7067	95.7385	Uncharacterized protein Rv2895c OS=Mycobacterium tuberculosis (strain ATCC 25618 / H37Rv) GN=Rv2895c PE=1 SV=1	MTB
P9WP55	446	Unique	310	19	32714.3	19	35	0.000977012	0.8	122.693	O-acetylserine sulfhydrylase OS=Mycobacterium tuberculosis (strain ATCC 25618 / H37Rv) GN=cysK1 PE=1 SV=1	MTB
O05882	130	Unique	160	10	17205.2	10	18	0.000973523	0.8625	48.2281	Conserved protein OS=Mycobacterium tuberculosis (strain ATCC 25618 / H37Rv) GN=Rv3237c PE=1 SV=1	MTB
P9WLD5	163	Unique	80	6	8567.3	6	9	0.000973523	0.825	27.9238	Uncharacterized protein Rv2302 OS=Mycobacterium tuberculosis (strain ATCC 25618 / H37Rv) GN=Rv2302 PE=1 SV=1	MTB
P9WFW5	22	Unique	550	34	59654.5	34	61	0.000959756	0.7709	193.671	Arginine--tRNA ligase OS=Mycobacterium tuberculosis (strain ATCC 25618 / H37Rv) GN=argS PE=1 SV=1	MTB
P9WKZ7	1533	Unique	262	16	28192.5	16	29	0.000957834	0.7366	89.8258	Uncharacterized protein Rv3400 OS=Mycobacterium tuberculosis (strain ATCC 25618 / H37Rv) GN=Rv3400 PE=1 SV=1	MTB
P9WG81	451	Unique	281	18	29447.6	18	31	0.000954661	0.8078	91.6979	Bifunctional protein FolD OS=Mycobacterium tuberculosis (strain ATCC 25618 / H37Rv) GN=folD PE=1 SV=1	MTB
P9WK63	108	Unique	182	13	18788.9	13	20	0.000950938	0.6648	55.7441	Putative lipoprotein LpqE OS=Mycobacterium tuberculosis (strain ATCC 25618 / H37Rv) GN=lpqE PE=1 SV=1	MTB
P9WG65	526	Unique	173	9	18353.2	9	19	0.000950388	0.3815	52.072	Soluble secreted antigen MPT53 OS=Mycobacterium tuberculosis (strain ATCC 25618 / H37Rv) GN=mpt53 PE=1 SV=1	MTB
O05861	480	Unique	292	14	31314.4	14	32	0.000948333	0.5445	83.6287	Conserved protein OS=Mycobacterium tuberculosis (strain ATCC 25618 / H37Rv) GN=Rv3205c PE=1 SV=1	MTB
O53390	467	Unique	449	17	47324.3	17	49	0.000944373	0.7795	165.622	Probable O-acetylhomoserine sulfhydrylase MetC (Homocysteine synthase) (O-acetylhomoserine (Thiol)-lyase) (OAH sulfhydrylase) (O-acetyl-L-homoserine sulfhydrylase) OS=Mycobacterium tuberculosis (strain ATCC 25618 / H37Rv) GN=metC PE=1 SV=1	MTB
P0DMM4	579	Unique	55	4	5950.9	4	6	0.000944022	0.8364	16.3237	Uncharacterized protein Rv0572A OS=Mycobacterium tuberculosis (strain ATCC 25618 / H37Rv) GN=Rv0572A PE=1 SV=1	MTB
P9WIT1	39	Unique	459	24	48003.7	24	50	0.000942651	0.8235	151.758	Uncharacterized FAD-linked oxidoreductase Rv2280 OS=Mycobacterium tuberculosis (strain ATCC 25618 / H37Rv) GN=Rv2280 PE=1 SV=1	MTB
O07242	819	Unique	294	20	32147.5	20	32	0.000941881	0.6701	90.4564	1,3-beta-glucanase OS=Mycobacterium tuberculosis (strain ATCC 25618 / H37Rv) GN=Rv0315 PE=1 SV=1	MTB
I6Y7V6	1575	Some	620	28	66251	29	67	0.00093514	0.7145	214.013	Fatty-acid--CoA ligase OS=Mycobacterium tuberculosis (strain ATCC 25618 / H37Rv) GN=fadD31 PE=1 SV=1	MTB
L7N695	1569	Some	102	8	9541.9	9	11	0.000933224	0.9216	45.7551	PE family immunomodulator PE5 OS=Mycobacterium tuberculosis (strain ATCC 25618 / H37Rv) GN=PE5 PE=1 SV=1; Additional IDs concatenated into MaxParsimony group: Q6MX17, Q6MX19; Additional IDs concatenated into MaxParsimony group: Q6MX17, Q6MX19	MTB
P95159	61	Unique	307	19	33181.3	19	33	0.000930185	0.7003	85.5372	Oxidoreductase OS=Mycobacterium tuberculosis (strain ATCC 25618 / H37Rv) GN=Rv1855c PE=1 SV=2	MTB
P9WKK7	50	Unique	428	23	47039.4	23	46	0.000930053	0.7407	147.142	Isocitrate lyase OS=Mycobacterium tuberculosis (strain ATCC 25618 / H37Rv) GN=icl PE=1 SV=1	MTB
P9WG43	75	Unique	261	17	27368.1	17	28	0.000928349	0.7931	79.0845	Triosephosphate isomerase OS=Mycobacterium tuberculosis (strain ATCC 25618 / H37Rv) GN=tpiA PE=1 SV=1	MTB
P9WLA5	461	Unique	224	15	24261.7	15	24	0.000927165	0.6027	74.7508	Uncharacterized protein Rv2557 OS=Mycobacterium tuberculosis (strain ATCC 25618 / H37Rv) GN=Rv2557 PE=1 SV=1	MTB
P9WKL3	1292	Unique	112	4	12091.1	4	12	0.000927165	0.5625	32.0111	Uncharacterized protein Rv0559c OS=Mycobacterium tuberculosis (strain ATCC 25618 / H37Rv) GN=Rv0559c PE=1 SV=1	MTB
O07175	1176	Unique	355	14	34886.8	14	38	0.000926294	0.4732	124.623	Probable serine protease PepA (Serine proteinase) (MTB32A) OS=Mycobacterium tuberculosis (strain ATCC 25618 / H37Rv) GN=pepA PE=1 SV=1	MTB
P9WQ59	1582	Some	580	19	62583.5	24	62	0.000925033	0.5586	194.167	Long-chain-fatty-acid--AMP ligase FadD28 OS=Mycobacterium tuberculosis (strain ATCC 25618 / H37Rv) GN=fadD28 PE=1 SV=1	MTB
L7N657	508	Unique	161	10	17709	10	17	0.000913727	0.6584	40.6223	Conserved protein TB18.5 OS=Mycobacterium tuberculosis (strain ATCC 25618 / H37Rv) GN=TB18.5 PE=1 SV=1	MTB
Q6MX51	415	Unique	465	27	51796.1	27	49	0.000911878	0.7806	154.96	Probable sulfatase OS=Mycobacterium tuberculosis (strain ATCC 25618 / H37Rv) GN=Rv0296c PE=1 SV=1	MTB
O53533	93	Unique	361	16	37846.1	16	38	0.000910899	0.7036	133.387	Alcohol dehydrogenase OS=Mycobacterium tuberculosis (strain ATCC 25618 / H37Rv) GN=mscR PE=1 SV=1	MTB
I6YA03	1186	Unique	276	12	29598.3	12	29	0.000909248	0.5978	85.8907	Enoyl-CoA hydratase OS=Mycobacterium tuberculosis (strain ATCC 25618 / H37Rv) GN=echA15 PE=1 SV=1	MTB
O53897	143	Unique	181	9	18411.7	9	19	0.000908382	0.6464	54.7196	Molybdenum cofactor biosynthesis protein OS=Mycobacterium tuberculosis (strain ATCC 25618 / H37Rv) GN=moaB2 PE=1 SV=3	MTB
I6XF31	1474	Unique	259	16	27181.9	16	27	0.000902106	0.5714	61.1457	Conserved alanine and glycine and valine rich protein OS=Mycobacterium tuberculosis (strain ATCC 25618 / H37Rv) GN=Rv2696c PE=1 SV=1	MTB
P9WQ17	1510	Unique	701	35	78572.7	35	73	0.000901153	0.7347	213.135	Alpha-1,4-glucan:maltose-1-phosphate maltosyltransferase OS=Mycobacterium tuberculosis (strain ATCC 25618 / H37Rv) GN=glgE PE=1 SV=1	MTB
O53203	1	Unique	1624	107	176772	107	169	0.000900522	0.7512	538.866	NAD-specific glutamate dehydrogenase OS=Mycobacterium tuberculosis (strain ATCC 25618 / H37Rv) GN=gdh PE=1 SV=1	MTB
P9WQN7	84	Unique	299	17	31051	17	31	0.000897189	0.7391	98.1549	MPT51/MPB51 antigen OS=Mycobacterium tuberculosis (strain ATCC 25618 / H37Rv) GN=mpt51 PE=1 SV=1	MTB
P9WGR5	443	Unique	251	19	26382	19	26	0.000896382	0.8486	83.3539	Uncharacterized oxidoreductase Rv0484c OS=Mycobacterium tuberculosis (strain ATCC 25618 / H37Rv) GN=Rv0484c PE=1 SV=1	MTB
P9WGA5	127	Unique	251	11	26764.4	11	26	0.000896382	0.7928	68.6673	Probable transcriptional regulatory protein Rv2603c OS=Mycobacterium tuberculosis (strain ATCC 25618 / H37Rv) GN=Rv2603c PE=1 SV=1	MTB
O53578	1478	Unique	522	31	56626	31	54	0.000895193	0.5345	152.122	Methylmalonyl-CoA carboxyltransferase OS=Mycobacterium tuberculosis (strain ATCC 25618 / H37Rv) GN=accD4 PE=1 SV=2	MTB
I6X8R2	402	Unique	663	38	73850	38	68	0.000887542	0.6727	217.987	Peptidase M13 OS=Mycobacterium tuberculosis (strain ATCC 25618 / H37Rv) GN=zmp1 PE=1 SV=1	MTB
O50434	1468	Unique	362	17	37692.8	17	37	0.000884477	0.6796	117.743	Aminotransferase OS=Mycobacterium tuberculosis (strain ATCC 25618 / H37Rv) GN=Rv1178 PE=1 SV=1	MTB
I6YG87	1302	Unique	98	5	9771	5	10	0.000883014	0.3776	31.0525	PE family protein OS=Mycobacterium tuberculosis (strain ATCC 25618 / H37Rv) GN=PE31 PE=1 SV=1	MTB
P9WGY9	421	Unique	1178	80	129766	80	120	0.000881515	0.7063	374.482	DNA-directed RNA polymerase subunit beta OS=Mycobacterium tuberculosis (strain ATCC 25618 / H37Rv) GN=rpoB PE=1 SV=1	MTB
Q79FR3	1231	Unique	99	6	9591.6	6	10	0.000874095	0.8889	32.8515	PE family protein PE13 OS=Mycobacterium tuberculosis (strain ATCC 25618 / H37Rv) GN=PE13 PE=1 SV=1	MTB
P9WLH9	431	Unique	513	26	56281.2	26	51	0.000860293	0.6082	165.604	Uncharacterized protein Rv2226 OS=Mycobacterium tuberculosis (strain ATCC 25618 / H37Rv) GN=Rv2226 PE=1 SV=1	MTB
P9WFX7	71	Unique	272	17	27987.7	17	27	0.000858991	0.7426	79.9039	Indole-3-glycerol phosphate synthase OS=Mycobacterium tuberculosis (strain ATCC 25618 / H37Rv) GN=trpC PE=1 SV=1	MTB
I6XW38	65	Unique	242	18	25946	18	24	0.000858202	0.6446	71.7055	GCN5-related N-acetyltransferase OS=Mycobacterium tuberculosis (strain ATCC 25618 / H37Rv) GN=Rv0730 PE=1 SV=1	MTB
P9WPE1	1539	Unique	273	16	28849.8	16	27	0.000855844	0.6813	87.4149	Citrate lyase subunit beta-like protein OS=Mycobacterium tuberculosis (strain ATCC 25618 / H37Rv) GN=citE PE=1 SV=1	MTB
P71990	1197	Unique	182	9	19368.6	9	18	0.000855844	0.5165	62.0606	Alkyl hydroperoxide reductase OS=Mycobacterium tuberculosis (strain ATCC 25618 / H37Rv) GN=Rv1732c PE=1 SV=1	MTB
P9WJG3	120	Unique	162	11	17878.4	11	16	0.00085467	0.7037	47.0205	RNA polymerase-binding transcription factor CarD OS=Mycobacterium tuberculosis (strain ATCC 25618 / H37Rv) GN=carD PE=1 SV=1	MTB
P71898	32	Unique	457	29	48663.6	29	45	0.000852099	0.86	131.445	Conserved protein OS=Mycobacterium tuberculosis (strain ATCC 25618 / H37Rv) GN=Rv2314c PE=1 SV=1	MTB
P9WNP7	821	Unique	286	18	30691.3	18	28	0.000847199	0.8636	90.1087	3-hydroxybutyryl-CoA dehydrogenase OS=Mycobacterium tuberculosis (strain ATCC 25618 / H37Rv) GN=fadB2 PE=1 SV=1	MTB
P9WGL7	881	Unique	133	10	14358.6	10	13	0.000845834	0.6617	33.507	Uncharacterized response regulatory protein Rv3143 OS=Mycobacterium tuberculosis (strain ATCC 25618 / H37Rv) GN=Rv3143 PE=1 SV=1	MTB
P9WM15	1049	Unique	123	3	12823.4	3	12	0.000844247	0.3089	36.7354	Uncharacterized protein Rv1352 OS=Mycobacterium tuberculosis (strain ATCC 25618 / H37Rv) GN=Rv1352 PE=1 SV=1	MTB
P9WJH3	449	Unique	236	19	26897.5	19	23	0.000843353	0.6229	61.5625	NADH-quinone oxidoreductase subunit C OS=Mycobacterium tuberculosis (strain ATCC 25618 / H37Rv) GN=nuoC PE=1 SV=1	MTB
P95146	1491	Unique	411	21	43584.4	21	40	0.000842193	0.6375	115.135	Probable reductase OS=Mycobacterium tuberculosis (strain ATCC 25618 / H37Rv) GN=Rv1869c PE=1 SV=1	MTB
P9WP33	956	Unique	93	6	9532.8	6	9	0.000837439	0.6774	28.1985	Sulfur carrier protein CysO OS=Mycobacterium tuberculosis (strain ATCC 25618 / H37Rv) GN=cysO PE=1 SV=1	MTB
O07177	424	Unique	455	26	49830.4	26	44	0.000836825	0.7319	134.646	Maltokinase OS=Mycobacterium tuberculosis (strain ATCC 25618 / H37Rv) GN=mak PE=1 SV=2	MTB
P9WNY1	1472	Unique	507	27	54522.3	27	49	0.000836338	0.6627	153.338	Probable aldehyde dehydrogenase OS=Mycobacterium tuberculosis (strain ATCC 25618 / H37Rv) GN=Rv0458 PE=1 SV=1	MTB
P9WMI7	1205	Unique	114	8	12330.7	8	11	0.00083499	0.6404	27.6892	Uncharacterized HTH-type transcriptional regulator Rv0081 OS=Mycobacterium tuberculosis (strain ATCC 25618 / H37Rv) GN=Rv0081 PE=1 SV=1	MTB
P95227	1480	Unique	560	28	59837.6	28	54	0.000834448	0.6357	155.877	Acyl-CoA synthetase OS=Mycobacterium tuberculosis (strain ATCC 25618 / H37Rv) GN=fadD2 PE=1 SV=1	MTB
P9WID7	817	Unique	343	20	36838.9	20	33	0.000832556	0.7901	93.1055	ATP-dependent 6-phosphofructokinase OS=Mycobacterium tuberculosis (strain ATCC 25618 / H37Rv) GN=pfkA PE=1 SV=1	MTB
P9WKK3	966	Unique	73	6	8465.5	6	7	0.000829791	0.5205	13.6148	Translation initiation factor IF-1 OS=Mycobacterium tuberculosis (strain ATCC 25618 / H37Rv) GN=infA PE=1 SV=1	MTB
O53580	798	Unique	637	28	69171.3	28	61	0.000828675	0.7237	199.318	Long-chain-fatty-acid--AMP ligase FadD32 OS=Mycobacterium tuberculosis (strain ATCC 25618 / H37Rv) GN=fadD32 PE=1 SV=1	MTB
O53419	64	Unique	345	20	36313.5	20	33	0.00082773	0.8348	111.619	3-hydroxyisobutyryl-CoA hydrolase OS=Mycobacterium tuberculosis (strain ATCC 25618 / H37Rv) GN=echA9 PE=1 SV=1	MTB
I6X9Y7	148	Unique	147	8	16317.5	8	14	0.000824146	0.415	45.1689	Conserved protein OS=Mycobacterium tuberculosis (strain ATCC 25618 / H37Rv) GN=Rv0854 PE=1 SV=1	MTB
O53554	1497	Unique	515	32	52021.5	32	49	0.000823346	0.6252	143.403	Putative acetolactate synthase large subunit IlvX OS=Mycobacterium tuberculosis (strain ATCC 25618 / H37Rv) GN=ilvX PE=1 SV=1	MTB
P71897	1516	Unique	505	28	54526.3	28	48	0.000822514	0.7703	151.969	Conserved protein OS=Mycobacterium tuberculosis (strain ATCC 25618 / H37Rv) GN=Rv2315c PE=1 SV=2	MTB
P9WGT9	77	Unique	370	18	37822.5	18	35	0.000818578	0.8081	116.383	Phosphate-binding protein PstS 2 OS=Mycobacterium tuberculosis (strain ATCC 25618 / H37Rv) GN=pstS2 PE=1 SV=1	MTB
P9WG59	481	Unique	360	15	37280.3	15	34	0.000817278	0.7667	119.942	Threonine synthase OS=Mycobacterium tuberculosis (strain ATCC 25618 / H37Rv) GN=thrC PE=1 SV=1	MTB
O69667	1188	Unique	233	11	24964.6	11	22	0.000817072	0.6052	63.5783	Conserved protein OS=Mycobacterium tuberculosis (strain ATCC 25618 / H37Rv) GN=Rv3699 PE=1 SV=3	MTB
P9WIP1	184	Unique	159	7	16485.5	7	15	0.000816371	0.6038	43.862	Immunogenic protein MPT63 OS=Mycobacterium tuberculosis (strain ATCC 25618 / H37Rv) GN=mpt63 PE=1 SV=1	MTB
O53871	1579	Some	403	17	42369.8	18	38	0.000815966	0.665	103.835	Putative acyltransferase Rv0859 OS=Mycobacterium tuberculosis (strain ATCC 25618 / H37Rv) GN=fadA PE=1 SV=1	MTB
P9WK55	1535	Unique	244	16	24840.6	16	23	0.000815702	0.541	81.5245	Lipoprotein LprA OS=Mycobacterium tuberculosis (strain ATCC 25618 / H37Rv) GN=lprA PE=1 SV=1	MTB
P9WPD3	1492	Unique	373	22	40103.5	22	35	0.000811994	0.6917	107.996	Putative citrate synthase 2 OS=Mycobacterium tuberculosis (strain ATCC 25618 / H37Rv) GN=citA PE=1 SV=1	MTB
P9WJ03	406	Unique	555	33	62054.9	33	52	0.000810782	0.5892	152.511	Sulfite reductase [ferredoxin] OS=Mycobacterium tuberculosis (strain ATCC 25618 / H37Rv) GN=sir PE=1 SV=1	MTB
Q6MWZ7	509	Unique	203	10	21917.2	10	19	0.000809937	0.7438	60.6333	Acid phosphatase OS=Mycobacterium tuberculosis (strain ATCC 25618 / H37Rv) GN=gpm2 PE=1 SV=1	MTB
I6Y2G3	27	Unique	547	31	58211.8	31	51	0.00080682	0.819	162.031	Probable phosphoglucomutase PgmA (Glucose phosphomutase) (PGM) OS=Mycobacterium tuberculosis (strain ATCC 25618 / H37Rv) GN=pgmA PE=1 SV=1	MTB
I6XWA1	1508	Unique	472	34	50990.4	34	44	0.000806686	0.7754	149.974	Adenylosuccinate lyase OS=Mycobacterium tuberculosis (strain ATCC 25618 / H37Rv) GN=purB PE=1 SV=1	MTB
P9WQB3	1517	Unique	644	29	70051.9	29	60	0.00080623	0.5652	181.677	2-isopropylmalate synthase OS=Mycobacterium tuberculosis (strain ATCC 25618 / H37Rv) GN=leuA PE=1 SV=1	MTB
P9WHC5	1210	Unique	129	9	14500	9	12	0.00080498	0.4961	33.9599	50S ribosomal protein L20 OS=Mycobacterium tuberculosis (strain ATCC 25618 / H37Rv) GN=rplT PE=1 SV=1	MTB
P9WKH5	975	Unique	108	6	11979.2	6	10	0.000801253	0.5926	28.8171	Insertion element IS6110 uncharacterized 12.0 kDa protein OS=Mycobacterium tuberculosis (strain ATCC 25618 / H37Rv) GN=Rv0795 PE=1 SV=1	MTB
I6YF08	908	Unique	227	12	24373.2	12	21	0.000800547	0.5991	59.8324	Probable conserved secreted protein TB22.2 OS=Mycobacterium tuberculosis (strain ATCC 25618 / H37Rv) GN=TB22.2 PE=1 SV=1	MTB
O53181	73	Unique	373	18	40100.4	18	34	0.000788794	0.6944	95.1215	2-oxoglutarate oxidoreductase subunit KorB OS=Mycobacterium tuberculosis (strain ATCC 25618 / H37Rv) GN=korB PE=1 SV=1	MTB
P9WQB5	107	Unique	177	12	18750.8	12	16	0.000782241	0.5311	49.8443	Alkyl hydroperoxide reductase AhpD OS=Mycobacterium tuberculosis (strain ATCC 25618 / H37Rv) GN=ahpD PE=1 SV=1	MTB
P9WKI1	436	Unique	367	22	40050.6	22	33	0.000778111	0.6403	92.9242	Inositol-3-phosphate synthase OS=Mycobacterium tuberculosis (strain ATCC 25618 / H37Rv) GN=ino1 PE=1 SV=1	MTB
P9WN37	471	Unique	446	17	49558.5	17	40	0.000776102	0.509	121.483	Glutamine synthetase OS=Mycobacterium tuberculosis (strain ATCC 25618 / H37Rv) GN=glnA2 PE=1 SV=1	MTB
P71805	1169	Unique	212	12	22783.1	12	19	0.000775553	0.783	52.3196	Putative transferase OS=Mycobacterium tuberculosis (strain ATCC 25618 / H37Rv) GN=Rv1377c PE=1 SV=3	MTB
P9WN67	96	Unique	314	16	33543.1	16	28	0.000771653	0.6879	83.8278	UDP-glucose 4-epimerase OS=Mycobacterium tuberculosis (strain ATCC 25618 / H37Rv) GN=galE1 PE=1 SV=1	MTB
P9WGF9	912	Unique	158	9	16433.6	9	14	0.000766769	0.8481	38.4341	Uncharacterized protein Rv1276c OS=Mycobacterium tuberculosis (strain ATCC 25618 / H37Rv) GN=Rv1276c PE=1 SV=1	MTB
P9WFK1	925	Unique	158	9	17451.6	9	14	0.000766769	0.7342	33.4155	UPF0336 protein Rv0635 OS=Mycobacterium tuberculosis (strain ATCC 25618 / H37Rv) GN=Rv0635 PE=1 SV=1	MTB
P9WH75	1479	Unique	725	44	82371.6	44	64	0.000763898	0.6828	193.437	Ribonucleoside-diphosphate reductase subunit alpha OS=Mycobacterium tuberculosis (strain ATCC 25618 / H37Rv) GN=nrdE PE=1 SV=1	MTB
P9WIU9	486	Unique	238	13	25413	13	21	0.000763547	0.4958	59.6792	Transcription termination/antitermination protein NusG OS=Mycobacterium tuberculosis (strain ATCC 25618 / H37Rv) GN=nusG PE=1 SV=1	MTB
P9WHU7	502	Unique	295	12	30134.8	12	26	0.000762685	0.3932	71.0531	Pyrroline-5-carboxylate reductase OS=Mycobacterium tuberculosis (strain ATCC 25618 / H37Rv) GN=proC PE=1 SV=1	MTB
P9WII3	546	Unique	114	7	12236.6	7	10	0.000759082	0.807	27.3053	Endoribonuclease MazF6 OS=Mycobacterium tuberculosis (strain ATCC 25618 / H37Rv) GN=mazF6 PE=1 SV=1	MTB
P9WGY7	1486	Unique	1316	82	146660	82	115	0.000756198	0.7492	333.917	DNA-directed RNA polymerase subunit beta' OS=Mycobacterium tuberculosis (strain ATCC 25618 / H37Rv) GN=rpoC PE=1 SV=1	MTB
P9WL45	86	Unique	231	16	26215.2	16	20	0.000749224	0.6623	58.2123	Uncharacterized protein Rv2676c OS=Mycobacterium tuberculosis (strain ATCC 25618 / H37Rv) GN=Rv2676c PE=1 SV=1	MTB
I6WZD7	885	Unique	139	10	15214.3	10	12	0.000747068	0.8921	31.6537	Conserved protein OS=Mycobacterium tuberculosis (strain ATCC 25618 / H37Rv) GN=Rv0760c PE=1 SV=1	MTB
P9WKK9	70	Unique	336	19	35266.4	19	29	0.000746883	0.6726	91.1358	3-isopropylmalate dehydrogenase OS=Mycobacterium tuberculosis (strain ATCC 25618 / H37Rv) GN=leuB PE=1 SV=1	MTB
O53896	125	Unique	464	12	46406.1	12	40	0.000745994	0.4159	119.003	Peptidase S1 OS=Mycobacterium tuberculosis (strain ATCC 25618 / H37Rv) GN=pepD PE=1 SV=1	MTB
P9WGB5	442	Unique	406	22	43300	22	35	0.000745994	0.6108	92.4979	O-succinylhomoserine sulfhydrylase OS=Mycobacterium tuberculosis (strain ATCC 25618 / H37Rv) GN=metZ PE=1 SV=1	MTB
P9WKG3	836	Unique	387	16	40438.7	16	33	0.000737898	0.6408	99.6749	4-hydroxy-3-methylbut-2-en-1-yl diphosphate synthase (flavodoxin) OS=Mycobacterium tuberculosis (strain ATCC 25618 / H37Rv) GN=ispG PE=1 SV=1	MTB
P9WGB7	90	Unique	388	16	40938.8	16	33	0.000735997	0.6108	110.558	Cystathionine gamma-synthase OS=Mycobacterium tuberculosis (strain ATCC 25618 / H37Rv) GN=metB PE=1 SV=1	MTB
P9WQ19	21	Unique	601	36	68531.7	36	51	0.000734327	0.7537	162.518	Trehalose synthase/amylase TreS OS=Mycobacterium tuberculosis (strain ATCC 25618 / H37Rv) GN=treS PE=1 SV=1	MTB
L7N684	438	Unique	448	24	48094	24	38	0.000734005	0.6674	121.649	Conserved protein OS=Mycobacterium tuberculosis (strain ATCC 25618 / H37Rv) GN=Rv2141c PE=1 SV=1	MTB
P9WFU5	867	Unique	519	30	58038.3	30	44	0.000733633	0.7013	147.835	Methionine--tRNA ligase OS=Mycobacterium tuberculosis (strain ATCC 25618 / H37Rv) GN=metG PE=1 SV=1	MTB
contaminant_KERATIN07	1558	Some	473	2	50864.8	12	40	0.0007318	0.203	83.5542		Contaminant
P9WNS5	1194	Unique	154	10	15775.4	10	13	0.000730493	0.8247	37.6759	Deoxyuridine 5'-triphosphate nucleotidohydrolase OS=Mycobacterium tuberculosis (strain ATCC 25618 / H37Rv) GN=dut PE=1 SV=1	MTB
P9WIR3	907	Unique	261	10	27307.4	10	22	0.000729417	0.5326	74.7244	Putative glyoxylase CFP32 OS=Mycobacterium tuberculosis (strain ATCC 25618 / H37Rv) GN=cfp32 PE=1 SV=1	MTB
O07256	1179	Unique	261	12	28584.7	12	22	0.000729417	0.7586	68.1957	Conserved protein OS=Mycobacterium tuberculosis (strain ATCC 25618 / H37Rv) GN=Rv0332 PE=1 SV=1	MTB
I6X9V3	832	Unique	368	16	39404.6	16	31	0.000728966	0.7391	103.974	Conserved protein OS=Mycobacterium tuberculosis (strain ATCC 25618 / H37Rv) GN=Rv0811c PE=1 SV=1	MTB
O05898	447	Unique	408	21	43326.5	21	34	0.000721128	0.6348	99.6292	Mannose-6-phosphate isomerase OS=Mycobacterium tuberculosis (strain ATCC 25618 / H37Rv) GN=manA PE=1 SV=1	MTB
P9WL43	894	Unique	228	11	24541.3	11	19	0.000721128	0.6711	65.3336	Uncharacterized protein Rv2716 OS=Mycobacterium tuberculosis (strain ATCC 25618 / H37Rv) GN=Rv2716 PE=1 SV=1	MTB
P9WP43	1219	Unique	217	8	21750.7	8	18	0.000717805	0.576	57.4275	Probable cutinase Rv1984c OS=Mycobacterium tuberculosis (strain ATCC 25618 / H37Rv) GN=Rv1984c PE=1 SV=1	MTB
P9WFI9	1565	Some	302	13	32959.5	14	25	0.000716352	0.6457	71.462	Putative S-adenosyl-L-methionine-dependent methyltransferase Rv0281 OS=Mycobacterium tuberculosis (strain ATCC 25618 / H37Rv) GN=Rv0281 PE=1 SV=1	MTB
P9WPV1	115	Unique	121	10	13108.8	10	10	0.000715168	0.7934	27.4098	ATP synthase epsilon chain OS=Mycobacterium tuberculosis (strain ATCC 25618 / H37Rv) GN=atpC PE=1 SV=1	MTB
P9WFT5	409	Unique	692	33	77055.9	33	57	0.000712791	0.6951	169.396	Threonine--tRNA ligase OS=Mycobacterium tuberculosis (strain ATCC 25618 / H37Rv) GN=thrS PE=1 SV=1	MTB
O53816	34	Unique	510	25	54401.7	25	42	0.000712644	0.6216	138.371	Methylmalonate-semialdehyde dehydrogenase OS=Mycobacterium tuberculosis (strain ATCC 25618 / H37Rv) GN=mmsA PE=1 SV=1	MTB
P9WLZ1	1253	Unique	85	5	9419.9	5	7	0.000712644	0.8118	18.86	Putative antitoxin VapB10 OS=Mycobacterium tuberculosis (strain ATCC 25618 / H37Rv) GN=vapB10 PE=1 SV=1	MTB
P9WG79	1489	Unique	547	29	59841.9	29	45	0.0007119	0.5576	134.841	Phosphomethylpyrimidine synthase OS=Mycobacterium tuberculosis (strain ATCC 25618 / H37Rv) GN=thiC PE=1 SV=1	MTB
P9WG37	462	Unique	560	18	59727.8	18	46	0.000710826	0.6732	142.041	Alpha-keto-acid decarboxylase OS=Mycobacterium tuberculosis (strain ATCC 25618 / H37Rv) GN=kdc PE=1 SV=1	MTB
P9WGR1	1550	Unique	269	13	28491.7	13	22	0.000707724	0.7584	65.6461	Enoyl-[acyl-carrier-protein] reductase [NADH] OS=Mycobacterium tuberculosis (strain ATCC 25618 / H37Rv) GN=inhA PE=1 SV=1	MTB
L0TAD5	495	Unique	196	13	21538.1	13	16	0.000706411	0.6633	50.1288	Probable catechol-O-methyltransferase OS=Mycobacterium tuberculosis (strain ATCC 25618 / H37Rv) GN=Rv1703c PE=1 SV=1	MTB
P9WPC9	1559	Some	848	39	93477.2	42	69	0.00070412	0.638	232.32	ATP-dependent Clp protease ATP-binding subunit ClpC1 OS=Mycobacterium tuberculosis (strain ATCC 25618 / H37Rv) GN=clpC1 PE=1 SV=1	MTB
P9WHK1	413	Unique	443	28	46608.6	28	36	0.000703222	0.8916	109.895	Putative phosphoribosyl transferase Rv0571c OS=Mycobacterium tuberculosis (strain ATCC 25618 / H37Rv) GN=Rv0571c PE=1 SV=1	MTB
P9WHJ5	979	Unique	111	6	12945.6	6	9	0.000701638	0.3964	22.124	RNA polymerase-binding protein RbpA OS=Mycobacterium tuberculosis (strain ATCC 25618 / H37Rv) GN=rbpA PE=1 SV=1	MTB
I6X486	1237	Unique	99	6	10662.5	6	8	0.000699276	0.697	22.5609	PE-PGRS family protein PE25 OS=Mycobacterium tuberculosis (strain ATCC 25618 / H37Rv) GN=PE25 PE=1 SV=1	MTB
A0A089QRB9	1556	Some	2085	98	220307	107	167	0.000693113	0.6628	533.979	Mycolipanoate synthase OS=Mycobacterium tuberculosis (strain ATCC 25618 / H37Rv) GN=msl3 PE=1 SV=2	MTB
O53287	493	Unique	288	15	31447.6	15	23	0.000691081	0.684	74.4947	Conserved protein OS=Mycobacterium tuberculosis (strain ATCC 25618 / H37Rv) GN=Rv3040c PE=1 SV=1	MTB
P9WPY1	1499	Unique	401	20	41748.6	20	32	0.000690556	0.7706	91.7548	Chorismate synthase OS=Mycobacterium tuberculosis (strain ATCC 25618 / H37Rv) GN=aroC PE=1 SV=1	MTB
O06144	72	Unique	402	19	42341.6	19	32	0.000688839	0.6269	101.428	Probable nonspecific lipid-transfer protein OS=Mycobacterium tuberculosis (strain ATCC 25618 / H37Rv) GN=Rv1627c PE=1 SV=1	MTB
O06154	498	Unique	264	12	27901	12	21	0.000688349	0.7992	65.9075	Conserved protein OS=Mycobacterium tuberculosis (strain ATCC 25618 / H37Rv) GN=Rv1637c PE=1 SV=2	MTB
P96886	1256	Unique	177	7	18984	7	14	0.00068446	0.6667	39.6557	Probable bifunctional protein acetyl-/propionyl-coenzyme A carboxylase (Epsilon chain) AccE5 OS=Mycobacterium tuberculosis (strain ATCC 25618 / H37Rv) GN=accE5 PE=1 SV=1	MTB
P9WNH5	99	Unique	291	14	31837.4	14	23	0.000683956	0.5498	63.1422	4,5:9,10-diseco-3-hydroxy-5,9,17-trioxoandrosta-1(10),2-diene-4-oate hydrolase OS=Mycobacterium tuberculosis (strain ATCC 25618 / H37Rv) GN=hsaD PE=1 SV=1	MTB
P9WQK3	25	Unique	558	32	61836.7	32	44	0.000682358	0.5448	128.7	Energy-dependent translational throttle protein EttA OS=Mycobacterium tuberculosis (strain ATCC 25618 / H37Rv) GN=ettA PE=1 SV=1	MTB
I6X5K1	1542	Unique	457	17	49697.9	17	36	0.000681679	0.5733	112.699	Glutamine synthetase OS=Mycobacterium tuberculosis (strain ATCC 25618 / H37Rv) GN=glnA4 PE=1 SV=1	MTB
P9WJA1	1537	Unique	394	17	43097.6	17	31	0.000680862	0.5025	98.5321	Flavin-dependent monooxygenase, oxygenase subunit HsaA OS=Mycobacterium tuberculosis (strain ATCC 25618 / H37Rv) GN=hsaA PE=1 SV=1	MTB
O50462	557	Unique	89	6	9743.1	6	7	0.000680615	0.6629	21.1962	Antitoxin RelB OS=Mycobacterium tuberculosis (strain ATCC 25618 / H37Rv) GN=relB PE=1 SV=1	MTB
P0CH91	1583	Some	293	10	33223.5	11	23	0.000679288	0.5461	63.993	Methoxy mycolic acid synthase MmaA3 OS=Mycobacterium tuberculosis (strain ATCC 25618 / H37Rv) GN=mmaA3 PE=1 SV=1	MTB
I6X4S7	878	Unique	281	13	31530.8	13	22	0.000677501	0.4591	51.7858	Acyl-CoA thioesterase OS=Mycobacterium tuberculosis (strain ATCC 25618 / H37Rv) GN=tesB2 PE=1 SV=1	MTB
P9WJD9	1512	Unique	460	29	47546.4	29	36	0.000677233	0.7717	115.594	ESX-1 secretion-associated protein EspB OS=Mycobacterium tuberculosis (strain ATCC 25618 / H37Rv) GN=espB PE=1 SV=1	MTB
O69652	1170	Unique	346	13	37599.8	13	27	0.000675276	0.5376	80.1793	Probable lyase OS=Mycobacterium tuberculosis (strain ATCC 25618 / H37Rv) GN=Rv3684 PE=1 SV=3	MTB
P9WFS9	397	Unique	886	45	98719.8	45	69	0.000673921	0.6106	200.779	Valine--tRNA ligase OS=Mycobacterium tuberculosis (strain ATCC 25618 / H37Rv) GN=valS PE=1 SV=2	MTB
I6WYY7	1249	Unique	142	7	14906.7	7	11	0.000670344	0.5141	31.7595	(3R)-hydroxyacyl-ACP dehydratase subunit HadB OS=Mycobacterium tuberculosis (strain ATCC 25618 / H37Rv) GN=hadB PE=1 SV=1	MTB
P9WFJ3	89	Unique	310	16	33977.3	16	24	0.000669951	0.6419	76.5175	Putative S-adenosyl-L-methionine-dependent methyltransferase Rv0146 OS=Mycobacterium tuberculosis (strain ATCC 25618 / H37Rv) GN=Rv0146 PE=1 SV=1	MTB
O33249	886	Unique	207	12	22742.5	12	16	0.000668872	0.744	35.0275	Conserved protein OS=Mycobacterium tuberculosis (strain ATCC 25618 / H37Rv) GN=Rv2114 PE=1 SV=3	MTB
P96900	900	Unique	221	11	24771.5	11	17	0.000665657	0.5158	51.7797	Probable transcriptional regulatory protein (Probably TetR-family) OS=Mycobacterium tuberculosis (strain ATCC 25618 / H37Rv) GN=Rv3295 PE=1 SV=1	MTB
I6XDU8	1252	Unique	78	5	8484.3	5	6	0.000665657	0.5	14.1513	Conserved protein OS=Mycobacterium tuberculosis (strain ATCC 25618 / H37Rv) GN=Rv2237A PE=1 SV=1	MTB
P9WPW5	1544	Unique	248	14	26241.4	14	19	0.000662973	0.629	50.9452	Probable succinyl-CoA:3-ketoacid coenzyme A transferase subunit A OS=Mycobacterium tuberculosis (strain ATCC 25618 / H37Rv) GN=scoA PE=1 SV=1	MTB
O50398	205	Unique	144	7	15689.9	7	11	0.000661034	0.3125	28.1354	Conserved protein OS=Mycobacterium tuberculosis (strain ATCC 25618 / H37Rv) GN=Rv3369 PE=1 SV=1	MTB
L7N686	898	Unique	197	11	21581.4	11	15	0.000658899	0.5279	43.841	Uncharacterized protein OS=Mycobacterium tuberculosis (strain ATCC 25618 / H37Rv) GN=Rv0078A PE=1 SV=1	MTB
P9WPI3	49	Unique	631	24	68046.8	24	48	0.000658272	0.5959	153.886	ESX-3 secretion system protein EccA3 OS=Mycobacterium tuberculosis (strain ATCC 25618 / H37Rv) GN=eccA3 PE=1 SV=1	MTB
O53728	534	Unique	171	8	18928.5	8	13	0.000657871	0.5614	34.4656	Chorismate synthase OS=Mycobacterium tuberculosis (strain ATCC 25618 / H37Rv) GN=Rv0443 PE=1 SV=3	MTB
P9WGC7	500	Unique	303	12	31191.3	12	23	0.000656869	0.5281	70.5827	Succinate--CoA ligase [ADP-forming] subunit alpha OS=Mycobacterium tuberculosis (strain ATCC 25618 / H37Rv) GN=sucD PE=1 SV=1	MTB
P9WGT7	889	Unique	370	12	37911.8	12	28	0.000654862	0.5838	83.3121	Phosphate-binding protein PstS 3 OS=Mycobacterium tuberculosis (strain ATCC 25618 / H37Rv) GN=pstS3 PE=1 SV=1	MTB
P9WL61	1337	Unique	93	2	10059.1	2	7	0.000651341	0.5269	19.1406	Uncharacterized protein Rv2632c OS=Mycobacterium tuberculosis (strain ATCC 25618 / H37Rv) GN=Rv2632c PE=1 SV=1	MTB
P9WI95	873	Unique	213	12	23481	12	16	0.000650031	0.6854	50.7809	Phosphate-specific transport system accessory protein PhoU homolog 2 OS=Mycobacterium tuberculosis (strain ATCC 25618 / H37Rv) GN=phoU2 PE=1 SV=1	MTB
I6Y293	823	Unique	373	20	38709.7	20	28	0.000649595	0.7131	79.9137	Probable conserved lipoprotein LppZ OS=Mycobacterium tuberculosis (strain ATCC 25618 / H37Rv) GN=lppZ PE=1 SV=1	MTB
O53319	83	Unique	374	17	41715.8	17	28	0.000647858	0.6283	84.3448	Conserved protein OS=Mycobacterium tuberculosis (strain ATCC 25618 / H37Rv) GN=Rv3169 PE=1 SV=3	MTB
O50397	118	Unique	214	11	23700	11	16	0.000646993	0.528	39.8919	Nitroreductase OS=Mycobacterium tuberculosis (strain ATCC 25618 / H37Rv) GN=Rv3368c PE=1 SV=1	MTB
O53666	1574	Some	611	31	65986.6	34	45	0.000637331	0.6678	130.977	Butyryl-CoA dehydrogenase OS=Mycobacterium tuberculosis (strain ATCC 25618 / H37Rv) GN=fadE5 PE=1 SV=1	MTB
O53182	811	Unique	653	25	69121.7	25	48	0.000636095	0.6769	152.894	2-oxoglutarate oxidoreductase subunit KorA OS=Mycobacterium tuberculosis (strain ATCC 25618 / H37Rv) GN=korA PE=1 SV=3	MTB
I6XF92	841	Unique	245	15	26124.7	15	18	0.00063577	0.6857	53.4418	Probable alanine rich hydrolase OS=Mycobacterium tuberculosis (strain ATCC 25618 / H37Rv) GN=Rv2765 PE=1 SV=1	MTB
P9WPY5	453	Unique	450	19	46379.3	19	33	0.000634593	0.6378	99.0503	3-phosphoshikimate 1-carboxyvinyltransferase OS=Mycobacterium tuberculosis (strain ATCC 25618 / H37Rv) GN=aroA PE=1 SV=1	MTB
I6X562	606	Unique	82	5	8938.4	5	6	0.000633186	0.4878	12.2659	Uncharacterized protein OS=Mycobacterium tuberculosis (strain ATCC 25618 / H37Rv) GN=Rv2708c PE=1 SV=1	MTB
P95197	191	Unique	419	8	43632.6	8	30	0.000619585	0.327	81.0616	Formate-dependent phosphoribosylglycinamide formyltransferase OS=Mycobacterium tuberculosis (strain ATCC 25618 / H37Rv) GN=purT PE=1 SV=2	MTB
O53773	1584	Some	434	21	46360.9	22	31	0.00061811	0.5876	91.1339	Probable transcriptional regulatory protein (Possibly ArsR-family) OS=Mycobacterium tuberculosis (strain ATCC 25618 / H37Rv) GN=Rv0576 PE=1 SV=3	MTB
P9WFZ1	463	Unique	280	15	30085.7	15	20	0.00061811	0.6643	56.0297	tRNA (adenine(58)-N(1))-methyltransferase TrmI OS=Mycobacterium tuberculosis (strain ATCC 25618 / H37Rv) GN=trmI PE=1 SV=1	MTB
P9WIJ1	875	Unique	224	13	25152.5	13	16	0.00061811	0.5804	42.3496	Pyridoxine/pyridoxamine 5'-phosphate oxidase OS=Mycobacterium tuberculosis (strain ATCC 25618 / H37Rv) GN=pdxH PE=1 SV=1	MTB
P95198	555	Unique	140	7	15364.5	7	10	0.00061811	0.8643	28.086	Conserved protein OS=Mycobacterium tuberculosis (strain ATCC 25618 / H37Rv) GN=Rv0390 PE=1 SV=2	MTB
P9WN31	582	Unique	112	5	12201.5	5	8	0.00061811	0.6518	22.882	Nitrogen regulatory protein P-II OS=Mycobacterium tuberculosis (strain ATCC 25618 / H37Rv) GN=glnB PE=1 SV=1	MTB
P9WQF1	959	Unique	84	5	8945.5	5	6	0.00061811	0.869	17.929	Acyl carrier protein MbtL OS=Mycobacterium tuberculosis (strain ATCC 25618 / H37Rv) GN=mbtL PE=1 SV=1	MTB
I6XF60	1481	Unique	450	27	49748.2	27	32	0.000615363	0.6267	87.5829	Conserved alanine and arginine rich protein OS=Mycobacterium tuberculosis (strain ATCC 25618 / H37Rv) GN=Rv2731 PE=1 SV=1	MTB
P9WJL3	425	Unique	535	26	55289.1	26	38	0.000614644	0.7458	118.233	UDP-N-acetylmuramoyl-L-alanyl-D-glutamate--2,6-diaminopimelate ligase OS=Mycobacterium tuberculosis (strain ATCC 25618 / H37Rv) GN=murE PE=1 SV=1	MTB
P9WPR9	58	Unique	381	21	41238.8	21	27	0.000613243	0.5748	70.2663	Uncharacterized protein Rv1488 OS=Mycobacterium tuberculosis (strain ATCC 25618 / H37Rv) GN=Rv1488 PE=1 SV=1	MTB
P9WFW3	434	Unique	594	25	64922	25	42	0.000611866	0.4327	107.571	Aspartate--tRNA(Asp/Asn) ligase OS=Mycobacterium tuberculosis (strain ATCC 25618 / H37Rv) GN=aspS PE=1 SV=1	MTB
L7N673	985	Unique	85	4	9483.5	4	6	0.000610838	0.7176	16.2248	Uncharacterized protein OS=Mycobacterium tuberculosis (strain ATCC 25618 / H37Rv) GN=Rv1638A PE=1 SV=1	MTB
P96257	1168	Unique	328	13	35365.5	13	23	0.000606803	0.4482	69.8169	ABC transporter substrate-binding protein OS=Mycobacterium tuberculosis (strain ATCC 25618 / H37Rv) GN=glnH PE=1 SV=1	MTB
I6X9J0	1531	Unique	542	20	58479.4	20	38	0.000606705	0.5406	119.481	Acyl-CoA dehydrogenase OS=Mycobacterium tuberculosis (strain ATCC 25618 / H37Rv) GN=fadE8 PE=1 SV=1	MTB
P9WHG3	825	Unique	357	18	38994.8	18	25	0.00060599	0.5378	81.591	Peptide chain release factor 1 OS=Mycobacterium tuberculosis (strain ATCC 25618 / H37Rv) GN=prfA PE=1 SV=1	MTB
O06409	554	Unique	100	6	11286.8	6	7	0.000605748	0.85	18.1786	Conserved protein OS=Mycobacterium tuberculosis (strain ATCC 25618 / H37Rv) GN=Rv0543c PE=1 SV=1	MTB
O06218	121	Unique	344	12	36335.9	12	24	0.000603735	0.5	68.4487	Alkyl hydroperoxide reductase AhpD OS=Mycobacterium tuberculosis (strain ATCC 25618 / H37Rv) GN=Rv2159c PE=1 SV=1	MTB
O53409	487	Unique	287	13	32000.3	13	20	0.000603034	0.5749	63.873	Conserved protein OS=Mycobacterium tuberculosis (strain ATCC 25618 / H37Rv) GN=Rv1061 PE=1 SV=1	MTB
P9WFI5	839	Unique	318	14	34910.6	14	22	0.000598672	0.6415	68.6157	Putative S-adenosyl-L-methionine-dependent methyltransferase Rv0731c OS=Mycobacterium tuberculosis (strain ATCC 25618 / H37Rv) GN=Rv0731c PE=1 SV=1	MTB
O53905	517	Unique	188	10	20764.4	10	13	0.000598383	0.8191	37.3196	Carboxymuconolactone decarboxylase OS=Mycobacterium tuberculosis (strain ATCC 25618 / H37Rv) GN=Rv1531 PE=1 SV=1	MTB
P95029	420	Unique	3069	124	326034	124	212	0.000597768	0.5819	670.653	3-oxoacyl-ACP synthase OS=Mycobacterium tuberculosis (strain ATCC 25618 / H37Rv) GN=fas PE=1 SV=3	MTB
P9WQ79	809	Unique	449	25	46765.3	25	31	0.00059746	0.7127	90.106	4-aminobutyrate aminotransferase OS=Mycobacterium tuberculosis (strain ATCC 25618 / H37Rv) GN=gabT PE=1 SV=1	MTB
O06310	552	Unique	145	7	15301.7	7	10	0.000596796	0.4414	24.1755	Conserved protein OS=Mycobacterium tuberculosis (strain ATCC 25618 / H37Rv) GN=Rv0360c PE=1 SV=1	MTB
P9WKJ7	1184	Unique	337	14	36493.7	14	23	0.000590597	0.4095	65.941	Ketol-acid reductoisomerase (NADP(+)) OS=Mycobacterium tuberculosis (strain ATCC 25618 / H37Rv) GN=ilvC PE=1 SV=2	MTB
Q11061	897	Unique	455	12	47222.3	12	31	0.000589582	0.4615	100.384	FAD-linked oxidase OS=Mycobacterium tuberculosis (strain ATCC 25618 / H37Rv) GN=Rv1257c PE=1 SV=1	MTB
O33340	812	Unique	455	23	48210.8	23	31	0.000589582	0.5912	91.1495	Aldehyde dehydrogenase OS=Mycobacterium tuberculosis (strain ATCC 25618 / H37Rv) GN=aldC PE=1 SV=1	MTB
P9WPX7	561	Unique	147	6	15762.3	6	10	0.000588676	0.7075	37.5438	3-dehydroquinate dehydratase OS=Mycobacterium tuberculosis (strain ATCC 25618 / H37Rv) GN=aroQ PE=1 SV=1	MTB
P9WJD7	1387	Unique	103	3	10770.4	3	7	0.000588104	0.2039	15.0231	ESX-1 secretion-associated protein EspC OS=Mycobacterium tuberculosis (strain ATCC 25618 / H37Rv) GN=espC PE=1 SV=1	MTB
I6YA29	1207	Unique	324	11	35479.9	11	22	0.000587586	0.5154	75.5552	Conserved alanine and leucine rich protein OS=Mycobacterium tuberculosis (strain ATCC 25618 / H37Rv) GN=Rv2714 PE=1 SV=1	MTB
O53479	909	Unique	162	9	18485.3	9	11	0.000587586	0.7099	29.4402	ATPase OS=Mycobacterium tuberculosis (strain ATCC 25618 / H37Rv) GN=Rv2035 PE=1 SV=1	MTB
O53154	1175	Unique	266	13	28786.8	13	18	0.000585578	0.6541	50.6843	Cysteine desulfurase OS=Mycobacterium tuberculosis (strain ATCC 25618 / H37Rv) GN=sufC PE=1 SV=1	MTB
P9WPH3	1277	Unique	133	5	14045	5	9	0.000585578	0.4286	27.918	Cytidine deaminase OS=Mycobacterium tuberculosis (strain ATCC 25618 / H37Rv) GN=cdd PE=1 SV=1	MTB
P9WHE7	550	Unique	178	8	18448.8	8	12	0.000583384	0.4551	27.3479	50S ribosomal protein L10 OS=Mycobacterium tuberculosis (strain ATCC 25618 / H37Rv) GN=rplJ PE=1 SV=1	MTB
P9WPT5	23	Unique	718	36	76430	36	48	0.000578509	0.5084	139.514	Probable manganese/zinc-exporting P-type ATPase OS=Mycobacterium tuberculosis (strain ATCC 25618 / H37Rv) GN=ctpC PE=1 SV=1	MTB
P9WNX5	124	Unique	345	13	36189.9	13	23	0.000576902	0.5304	74.7279	Aspartate-semialdehyde dehydrogenase OS=Mycobacterium tuberculosis (strain ATCC 25618 / H37Rv) GN=asd PE=1 SV=1	MTB
I6XEI0	249	Unique	75	3	8350.7	3	5	0.000576902	0.3867	14.6177	Possible conserved membrane protein OS=Mycobacterium tuberculosis (strain ATCC 25618 / H37Rv) GN=Rv2520c PE=1 SV=1	MTB
P9WFG9	477	Unique	226	13	23868	13	15	0.00057435	0.7788	45.4372	UPF0678 fatty acid-binding protein-like protein Rv0813c OS=Mycobacterium tuberculosis (strain ATCC 25618 / H37Rv) GN=Rv0813c PE=1 SV=1	MTB
Q79FX6	1583	Some	287	8	32685.5	10	19	0.000572882	0.3519	46.7622	Cyclopropane mycolic acid synthase MmaA2 OS=Mycobacterium tuberculosis (strain ATCC 25618 / H37Rv) GN=mmaA2 PE=1 SV=1	MTB
P9WFD5	503	Unique	272	12	29364.2	12	18	0.00057266	0.4706	48.7366	Universal stress protein Rv2624c OS=Mycobacterium tuberculosis (strain ATCC 25618 / H37Rv) GN=Rv2624c PE=1 SV=1	MTB
P0CL62	958	Unique	136	6	14208.7	6	9	0.00057266	0.7426	26.2139	Probable endoribonuclease MazF7 OS=Mycobacterium tuberculosis (strain ATCC 25618 / H37Rv) GN=mazF7 PE=1 SV=1	MTB
I6YA00	176	Unique	136	7	15290.4	7	9	0.00057266	0.5956	21.6062	Methionine sulfoxide reductase OS=Mycobacterium tuberculosis (strain ATCC 25618 / H37Rv) GN=msrB PE=1 SV=1	MTB
P9WFV1	401	Unique	969	43	107510	43	64	0.000571544	0.5562	189.144	Leucine--tRNA ligase OS=Mycobacterium tuberculosis (strain ATCC 25618 / H37Rv) GN=leuS PE=1 SV=1	MTB
P9WFH7	135	Unique	303	12	33228.7	12	20	0.000571191	0.5215	58.5916	Putative S-adenosyl-L-methionine-dependent methyltransferase Rv1896c OS=Mycobacterium tuberculosis (strain ATCC 25618 / H37Rv) GN=Rv1896c PE=1 SV=1	MTB
P9WFX3	833	Unique	516	19	55796.3	19	34	0.000570194	0.5426	100.86	Anthranilate synthase component 1 OS=Mycobacterium tuberculosis (strain ATCC 25618 / H37Rv) GN=trpE PE=1 SV=1	MTB
O07196	930	Unique	122	8	13544	8	8	0.000567445	0.5984	18.9036	Conserved protein OS=Mycobacterium tuberculosis (strain ATCC 25618 / H37Rv) GN=Rv2694c PE=1 SV=3	MTB
P9WID1	57	Unique	412	21	42468.2	21	27	0.000567101	0.7039	85.3415	Phosphoglycerate kinase OS=Mycobacterium tuberculosis (strain ATCC 25618 / H37Rv) GN=pgk PE=1 SV=1	MTB
P9WFV9	55	Unique	490	23	53812.8	23	32	0.000565129	0.5184	92.3297	Glutamate--tRNA ligase OS=Mycobacterium tuberculosis (strain ATCC 25618 / H37Rv) GN=gltX PE=1 SV=1	MTB
I6XWG2	1576	Some	92	2	9415.9	3	6	0.000564361	0.3696	9.8306	Molybdenum cofactor biosynthesis protein MoaD OS=Mycobacterium tuberculosis (strain ATCC 25618 / H37Rv) GN=moaD2 PE=1 SV=1	MTB
P9WIV7	66	Unique	445	19	48053.2	19	29	0.000563938	0.6472	86.7172	NADH-quinone oxidoreductase subunit F OS=Mycobacterium tuberculosis (strain ATCC 25618 / H37Rv) GN=nuoF PE=1 SV=1	MTB
P9WML5	478	Unique	353	15	37997.9	15	23	0.000563828	0.7564	71.8173	Putative phenylalanine aminotransferase OS=Mycobacterium tuberculosis (strain ATCC 25618 / H37Rv) GN=pat PE=1 SV=1	MTB
P9WHT1	834	Unique	433	16	45966.4	16	28	0.000559582	0.5404	78.0209	Probable M18 family aminopeptidase 2 OS=Mycobacterium tuberculosis (strain ATCC 25618 / H37Rv) GN=apeB PE=1 SV=1	MTB
O33273	1255	Unique	124	6	13048.5	6	8	0.000558293	0.5565	26.6767	Uncharacterized protein OS=Mycobacterium tuberculosis (strain ATCC 25618 / H37Rv) GN=Rv0333 PE=1 SV=1	MTB
I6YF16	1244	Unique	124	6	13356.7	6	8	0.000558293	0.75	25.4679	Conserved protein OS=Mycobacterium tuberculosis (strain ATCC 25618 / H37Rv) GN=Rv3046c PE=1 SV=1	MTB
I6XEK2	957	Unique	124	7	13949	7	8	0.000558293	0.5	18.4448	Conserved protein OS=Mycobacterium tuberculosis (strain ATCC 25618 / H37Rv) GN=Rv2548A PE=1 SV=1	MTB
P9WJ01	892	Unique	280	11	28959	11	18	0.000556299	0.5679	55.5824	Hydrolase Rv0480c OS=Mycobacterium tuberculosis (strain ATCC 25618 / H37Rv) GN=Rv0480c PE=1 SV=1	MTB
I6Y4U4	46	Unique	499	23	52425.9	23	32	0.000554936	0.6633	93.6601	Probable oxidoreductase OS=Mycobacterium tuberculosis (strain ATCC 25618 / H37Rv) GN=Rv0794c PE=1 SV=1	MTB
P9WH29	150	Unique	156	8	17571.6	8	10	0.000554714	0.5321	24.9017	30S ribosomal protein S7 OS=Mycobacterium tuberculosis (strain ATCC 25618 / H37Rv) GN=rpsG PE=1 SV=1	MTB
P9WIV1	905	Unique	156	9	16712	9	10	0.000554714	0.6923	20.3237	N utilization substance protein B homolog OS=Mycobacterium tuberculosis (strain ATCC 25618 / H37Rv) GN=nusB PE=1 SV=1	MTB
O06298	126	Unique	328	12	36556.3	12	21	0.000554037	0.5396	66.9554	Membrane protein OS=Mycobacterium tuberculosis (strain ATCC 25618 / H37Rv) GN=Rv0347 PE=1 SV=1	MTB
P96264	815	Unique	500	22	51992.1	22	32	0.000553826	0.738	96.0787	Probable lipoprotein aminopeptidase LpqL OS=Mycobacterium tuberculosis (strain ATCC 25618 / H37Rv) GN=lpqL PE=1 SV=1	MTB
P9WGY3	522	Unique	157	9	16207.4	9	10	0.000551181	0.8917	24.2071	Putative 4-hydroxy-4-methyl-2-oxoglutarate aldolase OS=Mycobacterium tuberculosis (strain ATCC 25618 / H37Rv) GN=rraA PE=1 SV=1	MTB
P9WLA3	1177	Unique	236	12	25684	12	15	0.000550013	0.5636	39.5015	Uncharacterized protein Rv2558 OS=Mycobacterium tuberculosis (strain ATCC 25618 / H37Rv) GN=Rv2558 PE=1 SV=1	MTB
P9WMS3	1183	Unique	300	12	33319.1	12	19	0.000548057	0.5	50.2047	Haloalkane dehalogenase 1 OS=Mycobacterium tuberculosis (strain ATCC 25618 / H37Rv) GN=dhmA1 PE=1 SV=1	MTB
I6Y8S6	982	Unique	79	4	8598.5	4	5	0.000547692	0.7975	12.2026	Phosphoribosylformylglycinamidine synthase subunit PurS OS=Mycobacterium tuberculosis (strain ATCC 25618 / H37Rv) GN=purS PE=1 SV=1	MTB
P9WP17	542	Unique	190	8	20838.6	8	12	0.000546539	0.6158	27.6826	dCTP deaminase OS=Mycobacterium tuberculosis (strain ATCC 25618 / H37Rv) GN=dcd PE=1 SV=1	MTB
O53506	525	Unique	301	10	32999.9	10	19	0.000546236	0.4252	58.0178	Conserved protein OS=Mycobacterium tuberculosis (strain ATCC 25618 / H37Rv) GN=Rv2172c PE=1 SV=3	MTB
O53193	560	Unique	207	7	23002.5	7	13	0.000543459	0.5266	38.1822	Thioredoxin-like reductase Rv2466c OS=Mycobacterium tuberculosis (strain ATCC 25618 / H37Rv) GN=Rv2466c PE=1 SV=1	MTB
O33272	1178	Unique	255	13	26826.8	13	16	0.000542967	0.6314	41.5617	Membrane protein OS=Mycobacterium tuberculosis (strain ATCC 25618 / H37Rv) GN=LH57_16190 PE=1 SV=3	MTB
P9WFV7	818	Unique	463	20	52886.7	20	29	0.000542014	0.6501	86.9597	Glycine--tRNA ligase OS=Mycobacterium tuberculosis (strain ATCC 25618 / H37Rv) GN=glyQS PE=1 SV=1	MTB
P9WPZ7	1551	Unique	400	14	40866.4	14	25	0.000540846	0.5175	70.6857	Acetylornithine aminotransferase OS=Mycobacterium tuberculosis (strain ATCC 25618 / H37Rv) GN=argD PE=1 SV=1	MTB
P9WFT3	843	Unique	336	13	36231.6	13	21	0.000540846	0.494	60.7778	Tryptophan--tRNA ligase OS=Mycobacterium tuberculosis (strain ATCC 25618 / H37Rv) GN=trpS PE=1 SV=1	MTB
P9WGE9	568	Unique	240	7	23811.8	7	15	0.000540846	0.5958	44.8409	Superoxide dismutase [Cu-Zn] OS=Mycobacterium tuberculosis (strain ATCC 25618 / H37Rv) GN=sodC PE=1 SV=1	MTB
P9WHE9	1211	Unique	160	8	16342.5	8	10	0.000540846	0.8125	28.4802	6,7-dimethyl-8-ribityllumazine synthase OS=Mycobacterium tuberculosis (strain ATCC 25618 / H37Rv) GN=ribH PE=1 SV=1	MTB
O06412	1227	Unique	128	7	14319.3	7	8	0.000540846	0.6484	19.0933	Conserved protein OS=Mycobacterium tuberculosis (strain ATCC 25618 / H37Rv) GN=Rv0546c PE=1 SV=1	MTB
P9WFV3	17	Unique	1041	42	117248	42	65	0.000540326	0.5629	202.84	Isoleucine--tRNA ligase OS=Mycobacterium tuberculosis (strain ATCC 25618 / H37Rv) GN=ileS PE=1 SV=1	MTB
I6YGL1	492	Unique	257	13	28506.4	13	16	0.000538742	0.5992	42.0882	Possible hydrolase OS=Mycobacterium tuberculosis (strain ATCC 25618 / H37Rv) GN=Rv3591c PE=1 SV=1	MTB
O86346	41	Unique	644	27	69292.1	27	40	0.000537487	0.4829	121.627	2-hydroxyhepta-2,4-diene-1,7-dioate isomerase OS=Mycobacterium tuberculosis (strain ATCC 25618 / H37Rv) GN=Rv0939 PE=1 SV=1	MTB
P9WLP7	202	Unique	113	5	12462.6	5	7	0.00053606	0.6283	18.0032	Uncharacterized protein Rv1990c OS=Mycobacterium tuberculosis (strain ATCC 25618 / H37Rv) GN=Rv1990c PE=1 SV=1	MTB
P9WFT9	802	Unique	582	28	63244.7	28	36	0.00053527	0.5722	115.797	Proline--tRNA ligase OS=Mycobacterium tuberculosis (strain ATCC 25618 / H37Rv) GN=proS PE=1 SV=1	MTB
O33252	556	Unique	97	6	10825.7	6	6	0.00053527	0.567	14.1304	Uncharacterized protein OS=Mycobacterium tuberculosis (strain ATCC 25618 / H37Rv) GN=Rv2117 PE=1 SV=1	MTB
P9WGZ7	175	Unique	259	8	27316	8	16	0.000534581	0.5483	52.3222	Ribonuclease PH OS=Mycobacterium tuberculosis (strain ATCC 25618 / H37Rv) GN=rph PE=1 SV=1	MTB
P9WGL9	123	Unique	227	11	24815.9	11	14	0.000533698	0.6784	46.0843	Sensory transduction protein regX3 OS=Mycobacterium tuberculosis (strain ATCC 25618 / H37Rv) GN=regX3 PE=1 SV=1	MTB
P95034	1494	Unique	406	16	42973.2	16	25	0.000532853	0.6034	68.7992	Putative ferredoxin reductase OS=Mycobacterium tuberculosis (strain ATCC 25618 / H37Rv) GN=Rv0688 PE=1 SV=1	MTB
P9WKE3	144	Unique	326	10	35437.2	10	20	0.000530892	0.3037	46.628	Ribose-phosphate pyrophosphokinase OS=Mycobacterium tuberculosis (strain ATCC 25618 / H37Rv) GN=prs PE=1 SV=1	MTB
P9WK47	499	Unique	261	12	26817.1	12	16	0.000530485	0.6322	51.091	Putative diacylated glycolipid transporter LprF OS=Mycobacterium tuberculosis (strain ATCC 25618 / H37Rv) GN=lprF PE=1 SV=1	MTB
P9WMS7	450	Unique	525	20	56007.3	20	32	0.000527454	0.5581	110.502	GMP synthase [glutamine-hydrolyzing] OS=Mycobacterium tuberculosis (strain ATCC 25618 / H37Rv) GN=guaA PE=1 SV=1	MTB
P96381	1220	Unique	197	8	21670.2	8	12	0.000527119	0.5939	33.4752	Probable transcriptional regulatory protein (Probably TetR-family) OS=Mycobacterium tuberculosis (strain ATCC 25618 / H37Rv) GN=Rv1019 PE=1 SV=3	MTB
I6X5G8	1570	Some	181	1	19552.4	6	11	0.000525906	0.5967	31.2713	Uncharacterized protein OS=Mycobacterium tuberculosis (strain ATCC 25618 / H37Rv) GN=Rv2828c PE=1 SV=1; Additional IDs concatenated into MaxParsimony group: P71627; Additional IDs concatenated into MaxParsimony group: P71627	MTB
O33283	941	Unique	149	8	16564.6	8	9	0.000522697	0.6846	20.1992	Epoxide hydrolase EphG OS=Mycobacterium tuberculosis (strain ATCC 25618 / H37Rv) GN=ephG PE=1 SV=1	MTB
P9WNM9	1521	Unique	714	25	75565.7	25	43	0.000521151	0.535	123.189	Elongation factor G-like protein OS=Mycobacterium tuberculosis (strain ATCC 25618 / H37Rv) GN=Rv0120c PE=1 SV=1	MTB
P9WGH9	140	Unique	216	10	24192.1	10	13	0.000520815	0.6481	43.2215	ECF RNA polymerase sigma factor SigH OS=Mycobacterium tuberculosis (strain ATCC 25618 / H37Rv) GN=sigH PE=1 SV=1	MTB
P9WFP9	946	Unique	133	7	14328.2	7	8	0.000520513	0.4812	26.1053	UPF0047 protein Rv2556c OS=Mycobacterium tuberculosis (strain ATCC 25618 / H37Rv) GN=Rv2556c PE=1 SV=2	MTB
P9WQF7	60	Unique	650	23	70682.6	23	39	0.000519212	0.4092	98.2112	Probable acyl-CoA dehydrogenase FadE10 OS=Mycobacterium tuberculosis (strain ATCC 25618 / H37Rv) GN=fadE10 PE=1 SV=1	MTB
P9WPC5	1268	Unique	200	6	21675.8	6	12	0.000519212	0.455	39.245	ATP-dependent Clp protease proteolytic subunit 1 OS=Mycobacterium tuberculosis (strain ATCC 25618 / H37Rv) GN=clpP1 PE=1 SV=1	MTB
P9WN51	1200	Unique	367	10	38275.4	10	22	0.000518741	0.3978	65.6453	Aminomethyltransferase OS=Mycobacterium tuberculosis (strain ATCC 25618 / H37Rv) GN=gcvT PE=1 SV=1	MTB
P9WN13	429	Unique	786	27	87243.1	27	47	0.000517451	0.5674	148.539	Uncharacterized glycosyl hydrolase Rv3401 OS=Mycobacterium tuberculosis (strain ATCC 25618 / H37Rv) GN=Rv3401 PE=1 SV=1	MTB
I6YHB0	621	Unique	134	4	13796.7	4	8	0.000516629	0.4179	16.1201	Nucleoid-structuring protein H-NS OS=Mycobacterium tuberculosis (strain ATCC 25618 / H37Rv) GN=hns PE=1 SV=2	MTB
O07236	537	Unique	218	9	22496.2	9	13	0.000516037	0.5734	31.9164	Possible conserved exported protein OS=Mycobacterium tuberculosis (strain ATCC 25618 / H37Rv) GN=Rv0309 PE=1 SV=1	MTB
P9WQF9	476	Unique	386	16	41136.2	16	23	0.000515625	0.614	71.3422	Acyl-[acyl-carrier-protein] dehydrogenase MbtN OS=Mycobacterium tuberculosis (strain ATCC 25618 / H37Rv) GN=mbtN PE=1 SV=1	MTB
P9WIV5	151	Unique	252	9	27162.5	9	15	0.000515091	0.4484	41.7069	NADH-quinone oxidoreductase subunit E OS=Mycobacterium tuberculosis (strain ATCC 25618 / H37Rv) GN=nuoE PE=1 SV=1	MTB
P9WN17	1287	Unique	84	4	8939.6	4	5	0.000515091	0.5238	12.221	Putative glutaredoxin Rv3198.1 OS=Mycobacterium tuberculosis (strain ATCC 25618 / H37Rv) GN=Rv3198.1 PE=1 SV=1	MTB
P9WJN3	1167	Unique	303	13	31705	13	18	0.000514071	0.7327	55.1227	1D-myo-inositol 2-acetamido-2-deoxy-alpha-D-glucopyranoside deacetylase OS=Mycobacterium tuberculosis (strain ATCC 25618 / H37Rv) GN=mshB PE=1 SV=1	MTB
P9WH11	1206	Unique	202	9	22282	9	12	0.000514071	0.599	33.8074	dTDP-4-dehydrorhamnose 3,5-epimerase OS=Mycobacterium tuberculosis (strain ATCC 25618 / H37Rv) GN=rmlC PE=1 SV=1	MTB
P9WH67	1000	Unique	101	5	11406.1	5	6	0.000514071	0.4455	12.6503	30S ribosomal protein S10 OS=Mycobacterium tuberculosis (strain ATCC 25618 / H37Rv) GN=rpsJ PE=1 SV=1	MTB
P9WHR7	940	Unique	236	8	24807.9	8	14	0.000513345	0.4958	37.4506	LexA repressor OS=Mycobacterium tuberculosis (strain ATCC 25618 / H37Rv) GN=lexA PE=1 SV=1	MTB
P9WNN3	914	Unique	254	10	26503.6	10	15	0.000511036	0.5787	39.5153	Probable enoyl-CoA hydratase echA17 OS=Mycobacterium tuberculosis (strain ATCC 25618 / H37Rv) GN=echA17 PE=1 SV=1	MTB
I6X8R5	1278	Unique	136	6	13874.3	6	8	0.000509032	0.375	18.3395	Heme-binding protein Rv0203 OS=Mycobacterium tuberculosis (strain ATCC 25618 / H37Rv) GN=Rv0203 PE=1 SV=1	MTB
P9WL83	948	Unique	154	7	15764.8	7	9	0.000505726	0.7078	30.8146	Uncharacterized protein Rv2576c OS=Mycobacterium tuberculosis (strain ATCC 25618 / H37Rv) GN=Rv2576c PE=1 SV=1	MTB
O53961	539	Unique	154	8	16774.7	8	9	0.000505726	0.6883	23.9467	Conserved protein OS=Mycobacterium tuberculosis (strain ATCC 25618 / H37Rv) GN=Rv1919c PE=1 SV=3	MTB
P9WL19	953	Unique	137	7	14826.6	7	8	0.000505316	0.562	21.0182	Uncharacterized protein Rv2923c OS=Mycobacterium tuberculosis (strain ATCC 25618 / H37Rv) GN=Rv2923c PE=1 SV=1	MTB
P9WIV9	865	Unique	806	33	85352.6	33	47	0.000504611	0.6365	147.931	NADH-quinone oxidoreductase subunit G OS=Mycobacterium tuberculosis (strain ATCC 25618 / H37Rv) GN=nuoG PE=1 SV=1	MTB
I6Y1W3	146	Unique	258	10	26769.6	10	15	0.000503113	0.4612	41.781	Probable short-chain type dehydrogenase/reductase OS=Mycobacterium tuberculosis (strain ATCC 25618 / H37Rv) GN=Rv2857c PE=1 SV=1	MTB
I6Y4D2	877	Unique	241	13	24802.6	13	14	0.000502695	0.7552	37.5596	N-acetylmuramoyl-L-alanine amidase Rv3717 OS=Mycobacterium tuberculosis (strain ATCC 25618 / H37Rv) GN=Rv3717 PE=1 SV=1	MTB
O53630	1069	Unique	69	2	7567.9	2	4	0.000501654	0.2464	7.0136	Uncharacterized protein OS=Mycobacterium tuberculosis (strain ATCC 25618 / H37Rv) GN=Rv0108c PE=1 SV=1	MTB
P9WHN3	479	Unique	432	15	46775.4	15	25	0.000500783	0.5764	74.0574	Adenylosuccinate synthetase OS=Mycobacterium tuberculosis (strain ATCC 25618 / H37Rv) GN=purA PE=1 SV=1	MTB
O07726	1261	Unique	156	6	15508.8	6	9	0.000499242	0.4167	26.7403	Conserved protein OS=Mycobacterium tuberculosis (strain ATCC 25618 / H37Rv) GN=Rv1906c PE=1 SV=3	MTB
P9WMM5	916	Unique	244	10	25598.2	10	14	0.000496514	0.5574	39.9843	Phosphoribosyl isomerase A OS=Mycobacterium tuberculosis (strain ATCC 25618 / H37Rv) GN=priA PE=1 SV=1	MTB
O33332	113	Unique	401	14	42859	14	23	0.000496337	0.4514	71.5337	Lipid-transfer protein OS=Mycobacterium tuberculosis (strain ATCC 25618 / H37Rv) GN=ltp1 PE=1 SV=1	MTB
O86317	501	Unique	210	11	22541.3	11	12	0.000494488	0.6762	36.0599	Conserved protein OS=Mycobacterium tuberculosis (strain ATCC 25618 / H37Rv) GN=Rv2680 PE=1 SV=1	MTB
O53780	917	Unique	228	9	23649.8	9	13	0.000493403	0.4825	45.027	Probable conserved lipoprotein LpqN OS=Mycobacterium tuberculosis (strain ATCC 25618 / H37Rv) GN=lpqN PE=1 SV=1	MTB
P9WJR1	232	Unique	141	4	15020.8	4	8	0.000490981	0.4894	28.0672	Molybdopterin synthase catalytic subunit 2 OS=Mycobacterium tuberculosis (strain ATCC 25618 / H37Rv) GN=moaE2 PE=1 SV=1	MTB
Q79FE1	899	Unique	194	10	21910.8	10	11	0.000490664	0.5928	29.3669	PPE family protein PPE41 OS=Mycobacterium tuberculosis (strain ATCC 25618 / H37Rv) GN=PPE41 PE=1 SV=1	MTB
P9WNW7	485	Unique	300	14	33542.7	14	17	0.000490367	0.5133	46.6829	Iron-dependent extradiol dioxygenase OS=Mycobacterium tuberculosis (strain ATCC 25618 / H37Rv) GN=hsaC PE=1 SV=1	MTB
P9WPA9	880	Unique	230	12	24144.5	12	13	0.000489113	0.5957	38.388	Cytidylate kinase OS=Mycobacterium tuberculosis (strain ATCC 25618 / H37Rv) GN=cmk PE=1 SV=1	MTB
P9WH63	768	Unique	124	2	13822.8	2	7	0.000488506	0.1774	13.1167	30S ribosomal protein S12 OS=Mycobacterium tuberculosis (strain ATCC 25618 / H37Rv) GN=rpsL PE=1 SV=1	MTB
I6YFP0	882	Unique	266	12	28086.1	12	15	0.000487981	0.5376	44.1778	Biotin--acetyl-CoA-carboxylase ligase OS=Mycobacterium tuberculosis (strain ATCC 25618 / H37Rv) GN=birA PE=1 SV=1	MTB
P95228	47	Unique	731	25	78410.5	25	41	0.000485356	0.5677	129.788	Acyl-CoA dehydrogenase OS=Mycobacterium tuberculosis (strain ATCC 25618 / H37Rv) GN=fadE6 PE=1 SV=1	MTB
P9WKI5	1547	Unique	375	15	38948.5	15	21	0.000484598	0.704	68.3008	Uncharacterized oxidoreductase Rv3410c OS=Mycobacterium tuberculosis (strain ATCC 25618 / H37Rv) GN=guaB3 PE=1 SV=1	MTB
P9WPB1	1568	Some	286	10	33110.5	11	16	0.000484114	0.6049	48.3249	Mycolic acid methyltransferase MmaA1 OS=Mycobacterium tuberculosis (strain ATCC 25618 / H37Rv) GN=mmaA1 PE=1 SV=1	MTB
P9WH71	1581	Some	324	15	36950.4	17	18	0.000480752	0.7407	56.1105	Ribonucleoside-diphosphate reductase subunit beta nrdF2 OS=Mycobacterium tuberculosis (strain ATCC 25618 / H37Rv) GN=nrdF2 PE=1 SV=1	MTB
P9WJN1	168	Unique	288	8	32693.1	8	16	0.000480752	0.3958	52.3123	Mycothiol S-conjugate amidase OS=Mycobacterium tuberculosis (strain ATCC 25618 / H37Rv) GN=mca PE=1 SV=1	MTB
O07227	1031	Unique	73	3	8065.4	3	4	0.000474166	0.4247	8.898	Antitoxin VapB2 OS=Mycobacterium tuberculosis (strain ATCC 25618 / H37Rv) GN=vapB2 PE=1 SV=1	MTB
contaminant_KERATIN04	1558	Some	458	1	49595.4	6	25	0.000472355	0.1223	64.9492		Contaminant
P71905	1488	Unique	953	35	103311	35	52	0.000472176	0.4439	142.373	Possible ribonuclease E Rne OS=Mycobacterium tuberculosis (strain ATCC 25618 / H37Rv) GN=rne PE=1 SV=2	MTB
P9WGY5	229	Unique	110	4	11817	4	6	0.000472011	0.5273	14.355	DNA-directed RNA polymerase subunit omega OS=Mycobacterium tuberculosis (strain ATCC 25618 / H37Rv) GN=rpoZ PE=1 SV=1	MTB
P9WPK1	439	Unique	517	22	55807.1	22	28	0.000468663	0.5609	81.9947	Glycerol kinase OS=Mycobacterium tuberculosis (strain ATCC 25618 / H37Rv) GN=glpK PE=1 SV=1	MTB
O33186	1331	Unique	74	3	8266.3	3	4	0.000467759	0.3514	11.625	Protein YcaR in KDO2-Lipid A biosynthesis cluster OS=Mycobacterium tuberculosis (strain ATCC 25618 / H37Rv) GN=Rv1684 PE=1 SV=1	MTB
P9WMR7	154	Unique	204	9	20984.9	9	11	0.000466612	0.5637	35.2819	dITP/XTP pyrophosphatase OS=Mycobacterium tuberculosis (strain ATCC 25618 / H37Rv) GN=Rv1341 PE=1 SV=1	MTB
I6YEB6	1196	Unique	260	10	27105	10	14	0.00046596	0.5	46.2978	3-ketoacyl-ACP reductase OS=Mycobacterium tuberculosis (strain ATCC 25618 / H37Rv) GN=Rv2766c PE=1 SV=1	MTB
P9WQC9	988	Unique	93	4	10181.2	4	5	0.000465244	0.6129	15.9614	Acylphosphatase OS=Mycobacterium tuberculosis (strain ATCC 25618 / H37Rv) GN=acyP PE=1 SV=1	MTB
I6XWF9	240	Unique	93	3	10086.9	3	5	0.000465244	0.5806	15.494	Uncharacterized protein OS=Mycobacterium tuberculosis (strain ATCC 25618 / H37Rv) GN=Rv0863 PE=1 SV=1	MTB
O06159	474	Unique	393	15	41017.6	15	21	0.000462403	0.4936	54.9687	Dihydrolipoyllysine-residue acyltransferase component of branched-chain alpha-ketoacid dehydrogenase complex OS=Mycobacterium tuberculosis (strain ATCC 25618 / H37Rv) GN=bkdC PE=1 SV=2	MTB
P9WPY7	829	Unique	470	18	49725.7	18	25	0.000460294	0.5638	82.2917	Argininosuccinate lyase OS=Mycobacterium tuberculosis (strain ATCC 25618 / H37Rv) GN=argH PE=1 SV=1	MTB
P9WN61	112	Unique	509	14	54580.8	14	27	0.000459028	0.4578	101.008	Aspartyl/glutamyl-tRNA(Asn/Gln) amidotransferase subunit B OS=Mycobacterium tuberculosis (strain ATCC 25618 / H37Rv) GN=gatB PE=1 SV=1	MTB
O53291	139	Unique	359	12	36869.7	12	19	0.000457987	0.6546	69.318	Fe3+-citrate ABC transporter substrate-binding protein OS=Mycobacterium tuberculosis (strain ATCC 25618 / H37Rv) GN=fecB PE=1 SV=1	MTB
Q10782	896	Unique	267	11	28163.9	11	14	0.000453743	0.5169	33.107	Ketoacyl reductase OS=Mycobacterium tuberculosis (strain ATCC 25618 / H37Rv) GN=Rv1544 PE=1 SV=1	MTB
P9WQE9	1556	Some	2126	68	225618	75	111	0.000451807	0.5466	363.429	Phthioceranic/hydroxyphthioceranic acid synthase OS=Mycobacterium tuberculosis (strain ATCC 25618 / H37Rv) GN=pks2 PE=1 SV=1	MTB
O06624	947	Unique	230	7	23931.5	7	12	0.000451489	0.4043	36.914	Possible Inv protein OS=Mycobacterium tuberculosis (strain ATCC 25618 / H37Rv) GN=Rv1566c PE=1 SV=3	MTB
P9WNV1	53	Unique	691	23	75225	23	36	0.000450835	0.3603	107.414	DNA ligase A OS=Mycobacterium tuberculosis (strain ATCC 25618 / H37Rv) GN=ligA PE=1 SV=1	MTB
I6Y1G8	562	Unique	250	8	27509.7	8	13	0.000449984	0.388	32.6808	Methyltransferase OS=Mycobacterium tuberculosis (strain ATCC 25618 / H37Rv) GN=Rv2675c PE=1 SV=1	MTB
P9WJK1	483	Unique	349	16	37366.8	16	18	0.000446314	0.7278	61.2203	Quinolinate synthase A OS=Mycobacterium tuberculosis (strain ATCC 25618 / H37Rv) GN=nadA PE=1 SV=1	MTB
O53444	1245	Unique	291	7	31071.8	7	15	0.000446059	0.3162	36.9444	Carbohydrate degradation protein OS=Mycobacterium tuberculosis (strain ATCC 25618 / H37Rv) GN=Rv1096 PE=1 SV=1	MTB
L0T5V6	551	Unique	137	7	14998	7	7	0.000442151	0.5036	14.8726	Ribonuclease VapC51 OS=Mycobacterium tuberculosis (strain ATCC 25618 / H37Rv) GN=vapC51 PE=1 SV=2	MTB
P9WLX9	577	Unique	157	6	16824.3	6	8	0.000440945	0.6115	27.4518	Uncharacterized protein Rv1419 OS=Mycobacterium tuberculosis (strain ATCC 25618 / H37Rv) GN=Rv1419 PE=1 SV=1	MTB
P9WQN5	106	Unique	609	15	67341.7	15	31	0.000440492	0.3957	96.1835	Proteasome-associated ATPase OS=Mycobacterium tuberculosis (strain ATCC 25618 / H37Rv) GN=mpa PE=1 SV=1	MTB
P9WIJ3	993	Unique	197	6	20907.4	6	10	0.000439266	0.3756	29.1091	Peptide deformylase OS=Mycobacterium tuberculosis (strain ATCC 25618 / H37Rv) GN=def PE=1 SV=1	MTB
P9WQF5	82	Unique	473	17	50135.2	17	24	0.00043908	0.4397	75.2039	3-isopropylmalate dehydratase large subunit OS=Mycobacterium tuberculosis (strain ATCC 25618 / H37Rv) GN=leuC PE=1 SV=1	MTB
P9WJM9	133	Unique	414	11	45547.7	11	21	0.000438947	0.3792	59.9495	L-cysteine:1D-myo-inositol 2-amino-2-deoxy-alpha-D-glucopyranoside ligase OS=Mycobacterium tuberculosis (strain ATCC 25618 / H37Rv) GN=mshC PE=1 SV=1	MTB
P9WLF7	1048	Unique	99	3	11509.6	3	5	0.000437047	0.3232	13.3311	Uncharacterized protein Rv2271 OS=Mycobacterium tuberculosis (strain ATCC 25618 / H37Rv) GN=Rv2271 PE=1 SV=1	MTB
P9WKJ5	94	Unique	575	16	59296.2	16	29	0.000436439	0.3948	83.2092	Dihydroxy-acid dehydratase OS=Mycobacterium tuberculosis (strain ATCC 25618 / H37Rv) GN=ilvD PE=1 SV=1	MTB
O06800	1272	Unique	119	5	12465.3	5	6	0.000436313	0.563	14.9843	Alkyl hydroperoxide reductase AhpD OS=Mycobacterium tuberculosis (strain ATCC 25618 / H37Rv) GN=Rv1767 PE=1 SV=1	MTB
P9WQE1	395	Unique	1488	52	158628	52	75	0.000436166	0.5316	224.197	Phthiocerol synthesis polyketide synthase type I PpsE OS=Mycobacterium tuberculosis (strain ATCC 25618 / H37Rv) GN=ppsE PE=1 SV=1	MTB
I6YGX9	1563	Some	358	11	37895	12	18	0.000435094	0.5475	64.7228	Probable methanol dehydrogenase transcriptional regulatory protein MoxR2 OS=Mycobacterium tuberculosis (strain ATCC 25618 / H37Rv) GN=moxR2 PE=1 SV=1	MTB
I6Y276	1213	Unique	239	9	25307.2	9	12	0.000434487	0.4812	34.4198	Possible 2-hydroxyhepta-2,4-diene-1,7-dioate isomerase (HHDD isomerase) OS=Mycobacterium tuberculosis (strain ATCC 25618 / H37Rv) GN=Rv2993c PE=1 SV=2	MTB
O07427	1201	Unique	279	10	30224.8	10	14	0.000434228	0.491	49.7577	Monoacylglycerol lipase OS=Mycobacterium tuberculosis (strain ATCC 25618 / H37Rv) GN=Rv0183 PE=1 SV=2	MTB
P9WPH1	903	Unique	339	11	35326.7	11	17	0.000433953	0.5192	51.9599	Riboflavin biosynthesis protein RibD OS=Mycobacterium tuberculosis (strain ATCC 25618 / H37Rv) GN=ribD PE=1 SV=1	MTB
P9WFM7	594	Unique	80	4	8497.6	4	4	0.000432677	0.5375	10.7659	UPF0109 protein Rv2908c OS=Mycobacterium tuberculosis (strain ATCC 25618 / H37Rv) GN=Rv2908c PE=1 SV=1	MTB
P95137	895	Unique	321	12	35909.7	12	16	0.000431329	0.5888	46.9181	Conserved protein OS=Mycobacterium tuberculosis (strain ATCC 25618 / H37Rv) GN=Rv2955c PE=1 SV=4	MTB
P9WK35	543	Unique	201	8	21289	8	10	0.000430524	0.408	23.3988	Riboflavin synthase OS=Mycobacterium tuberculosis (strain ATCC 25618 / H37Rv) GN=ribE PE=1 SV=1	MTB
P9WKW7	196	Unique	161	6	17377.9	6	8	0.000429989	0.4907	23.6035	Uncharacterized protein Rv3788 OS=Mycobacterium tuberculosis (strain ATCC 25618 / H37Rv) GN=Rv3788 PE=1 SV=1	MTB
P9WME3	558	Unique	161	7	17180.8	7	8	0.000429989	0.6832	23.28	Putative HTH-type transcriptional regulator Rv1287 OS=Mycobacterium tuberculosis (strain ATCC 25618 / H37Rv) GN=Rv1287 PE=1 SV=1	MTB
P95185	506	Unique	323	12	33814	12	16	0.000428658	0.6997	56.4487	NADPH:quinone oxidoreductase OS=Mycobacterium tuberculosis (strain ATCC 25618 / H37Rv) GN=fadB4 PE=1 SV=1	MTB
O69721	1198	Unique	323	11	33059.8	11	16	0.000428658	0.3653	48.017	Prephenate dehydrogenase OS=Mycobacterium tuberculosis (strain ATCC 25618 / H37Rv) GN=tyrA PE=1 SV=4	MTB
P9WQA7	1180	Unique	323	12	34946.6	12	16	0.000428658	0.3839	43.8176	Uncharacterized oxidoreductase Rv2298 OS=Mycobacterium tuberculosis (strain ATCC 25618 / H37Rv) GN=Rv2298 PE=1 SV=1	MTB
P9WJI5	496	Unique	283	12	30992	12	14	0.00042809	0.5583	37.068	Arylamine N-acetyltransferase OS=Mycobacterium tuberculosis (strain ATCC 25618 / H37Rv) GN=nat PE=1 SV=1	MTB
P9WKS3	969	Unique	182	6	19117.8	6	9	0.000427922	0.6374	25.9596	Uncharacterized protein Rv0738 OS=Mycobacterium tuberculosis (strain ATCC 25618 / H37Rv) GN=Rv0738 PE=1 SV=1	MTB
O53561	1191	Unique	263	10	28212.5	10	13	0.000427741	0.4715	36.3325	Possible enoyl-CoA hydratase EchA19 (Enoyl hydrase) (Unsaturated acyl-CoA hydratase) (Crotonase) OS=Mycobacterium tuberculosis (strain ATCC 25618 / H37Rv) GN=echA19 PE=1 SV=1	MTB
O06145	573	Unique	163	6	17724.6	6	8	0.000424713	0.4847	18.5973	Benzoylsuccinyl-CoA thiolase OS=Mycobacterium tuberculosis (strain ATCC 25618 / H37Rv) GN=Rv1628c PE=1 SV=1	MTB
P9WFW1	835	Unique	469	16	51803.9	16	23	0.000424374	0.4712	67.4656	Cysteine--tRNA ligase OS=Mycobacterium tuberculosis (strain ATCC 25618 / H37Rv) GN=cysS PE=1 SV=1	MTB
Q6MX39	1568	Some	286	6	33056.4	7	14	0.0004236	0.3287	35.3796	S-adenosylmethionine-dependent methyltransferase UmaA OS=Mycobacterium tuberculosis (strain ATCC 25618 / H37Rv) GN=umaA PE=1 SV=1	MTB
P9WJN9	597	Unique	143	5	15884	5	7	0.0004236	0.3776	16.4524	Transcriptional regulator MraZ OS=Mycobacterium tuberculosis (strain ATCC 25618 / H37Rv) GN=mraZ PE=1 SV=1	MTB
Q50631	1562	Some	1168	36	127230	38	57	0.000422304	0.5034	191.833	Oxidoreductase OS=Mycobacterium tuberculosis (strain ATCC 25618 / H37Rv) GN=fadD9 PE=1 SV=1	MTB
P9WF73	609	Unique	124	4	13450.2	4	6	0.000418719	0.5726	18.6744	Ribonuclease VapC32 OS=Mycobacterium tuberculosis (strain ATCC 25618 / H37Rv) GN=vapC32 PE=1 SV=1	MTB
P9WJF3	1270	Unique	145	5	15643.5	5	7	0.000417757	0.6207	23.1525	Cell wall synthesis protein CwsA OS=Mycobacterium tuberculosis (strain ATCC 25618 / H37Rv) GN=cwsA PE=1 SV=1	MTB
I6Y1Q2	902	Unique	228	10	24917.6	10	11	0.000417495	0.5921	28.3992	DtxR family transcriptional regulator OS=Mycobacterium tuberculosis (strain ATCC 25618 / H37Rv) GN=sirR PE=1 SV=1	MTB
P9WL01	524	Unique	415	12	45285.9	12	20	0.000417038	0.4819	63.0693	Uncharacterized protein Rv3292 OS=Mycobacterium tuberculosis (strain ATCC 25618 / H37Rv) GN=Rv3292 PE=1 SV=1	MTB
P9WHD7	177	Unique	146	7	15505.5	7	7	0.000414896	0.3699	18.9337	50S ribosomal protein L15 OS=Mycobacterium tuberculosis (strain ATCC 25618 / H37Rv) GN=rplO PE=1 SV=1	MTB
P9WHS1	548	Unique	146	7	16501.3	7	7	0.000414896	0.4521	17.792	CysO-cysteine peptidase OS=Mycobacterium tuberculosis (strain ATCC 25618 / H37Rv) GN=mec PE=1 SV=1	MTB
P9WN45	35	Unique	731	27	81660.1	27	35	0.000414328	0.606	106.083	1,4-alpha-glucan branching enzyme GlgB OS=Mycobacterium tuberculosis (strain ATCC 25618 / H37Rv) GN=glgB PE=1 SV=1	MTB
O53531	928	Unique	272	9	28349.3	9	13	0.000413588	0.5257	40.884	Beta-lactamase OS=Mycobacterium tuberculosis (strain ATCC 25618 / H37Rv) GN=Rv2257c PE=1 SV=1	MTB
P9WKG1	1202	Unique	335	10	36256.7	10	16	0.000413303	0.5224	61.4069	4-hydroxy-3-methylbut-2-enyl diphosphate reductase 1 OS=Mycobacterium tuberculosis (strain ATCC 25618 / H37Rv) GN=ispH1 PE=1 SV=1	MTB
P9WQ37	452	Unique	503	20	54406.9	20	24	0.000412892	0.5944	71.7724	Long-chain-fatty-acid--CoA ligase FadD13 OS=Mycobacterium tuberculosis (strain ATCC 25618 / H37Rv) GN=fadD13 PE=1 SV=1	MTB
O07178	432	Unique	673	25	74399.8	25	32	0.000411461	0.5379	107.569	Peptidase OS=Mycobacterium tuberculosis (strain ATCC 25618 / H37Rv) GN=Rv0457c PE=1 SV=2	MTB
I6Y340	114	Unique	337	13	35748.3	13	16	0.00041085	0.4985	45.6969	Acyl dehydratase OS=Mycobacterium tuberculosis (strain ATCC 25618 / H37Rv) GN=Rv0216 PE=1 SV=1	MTB
P9WHM9	1555	Unique	422	14	43463.8	14	20	0.00041012	0.5474	58.6334	Phosphoribosylamine--glycine ligase OS=Mycobacterium tuberculosis (strain ATCC 25618 / H37Rv) GN=purD PE=1 SV=1	MTB
P9WK29	1174	Unique	359	13	36894.8	13	17	0.000409777	0.4123	53.631	Uncharacterized protein Rv1899c OS=Mycobacterium tuberculosis (strain ATCC 25618 / H37Rv) GN=Rv1899c PE=1 SV=1	MTB
P9WFK7	1543	Unique	402	16	43758.4	16	19	0.000408998	0.6095	53.8493	N-acetyltransferase Eis OS=Mycobacterium tuberculosis (strain ATCC 25618 / H37Rv) GN=eis PE=1 SV=2	MTB
P9WIB7	92	Unique	381	16	41303.6	16	18	0.000408828	0.5643	47.8131	Phthiodiolone/phenolphthiodiolone dimycocerosates ketoreductase OS=Mycobacterium tuberculosis (strain ATCC 25618 / H37Rv) GN=Rv2951c PE=1 SV=1	MTB
I6X8S7	1172	Unique	487	14	51106.9	14	23	0.000408689	0.4394	79.6637	Aldehyde dehydrogenase OS=Mycobacterium tuberculosis (strain ATCC 25618 / H37Rv) GN=Rv0223c PE=1 SV=1	MTB
P9WM59	206	Unique	212	6	22924.9	6	10	0.000408186	0.3774	31.7048	Uncharacterized protein Rv1109c OS=Mycobacterium tuberculosis (strain ATCC 25618 / H37Rv) GN=Rv1109c PE=1 SV=1	MTB
P9WQE3	850	Unique	1827	58	193177	58	86	0.000407337	0.5452	281.654	Phthiocerol synthesis polyketide synthase type I PpsD OS=Mycobacterium tuberculosis (strain ATCC 25618 / H37Rv) GN=ppsD PE=1 SV=1	MTB
P71643	662	Unique	85	4	9837.9	4	4	0.000407225	0.3529	8.1266	Uncharacterized protein OS=Mycobacterium tuberculosis (strain ATCC 25618 / H37Rv) GN=Rv2808 PE=4 SV=4	MTB
O53641	532	Unique	214	10	24095.2	10	10	0.000404371	0.5327	27.8188	Probable transcriptional regulatory protein (Possibly TetR-family) OS=Mycobacterium tuberculosis (strain ATCC 25618 / H37Rv) GN=Rv0158 PE=1 SV=1	MTB
O06569	629	Unique	107	4	12023.9	4	5	0.000404371	0.3458	12.9128	Antibiotic biosynthesis monooxygenase OS=Mycobacterium tuberculosis (strain ATCC 25618 / H37Rv) GN=Rv1117 PE=1 SV=1	MTB
I6Y8U3	1002	Unique	129	4	13454.2	4	6	0.00040249	0.5349	16.6105	Uncharacterized protein OS=Mycobacterium tuberculosis (strain ATCC 25618 / H37Rv) GN=Rv0807 PE=1 SV=1	MTB
O50456	992	Unique	86	4	9894.2	4	4	0.00040249	0.4767	7.3192	Antitoxin VapB33 OS=Mycobacterium tuberculosis (strain ATCC 25618 / H37Rv) GN=vapB33 PE=1 SV=3	MTB
O07238	513	Unique	409	13	44564.7	13	19	0.000401998	0.5134	56.0823	Uncharacterized protein OS=Mycobacterium tuberculosis (strain ATCC 25618 / H37Rv) GN=Rv0311 PE=1 SV=1	MTB
P96821	1254	Unique	280	7	30605.8	7	13	0.000401771	0.3214	39.1749	Probable transcriptional regulatory protein (Possibly TetR-family) OS=Mycobacterium tuberculosis (strain ATCC 25618 / H37Rv) GN=Rv0144 PE=1 SV=2	MTB
P9WP35	1190	Unique	280	10	29102	10	13	0.000401771	0.3143	36.4586	Cytochrome bc1 complex cytochrome c subunit OS=Mycobacterium tuberculosis (strain ATCC 25618 / H37Rv) GN=qcrC PE=1 SV=1	MTB
P9WMK5	122	Unique	346	13	36401.5	13	16	0.000400164	0.6792	47.7129	4-hydroxy-2-oxovalerate aldolase OS=Mycobacterium tuberculosis (strain ATCC 25618 / H37Rv) GN=Rv3534c PE=1 SV=1	MTB
O53443	891	Unique	433	12	46866.7	12	20	0.000399701	0.3949	62.2834	ATP-binding protein OS=Mycobacterium tuberculosis (strain ATCC 25618 / H37Rv) GN=phoH2 PE=1 SV=1	MTB
O06241	934	Unique	195	8	21185.7	8	9	0.000399394	0.4359	21.4635	Conserved protein OS=Mycobacterium tuberculosis (strain ATCC 25618 / H37Rv) GN=Rv2134c PE=1 SV=1	MTB
P9WJ33	247	Unique	65	3	6950.8	3	3	0.000399394	0.3846	8.0879	Antitoxin VapB32 OS=Mycobacterium tuberculosis (strain ATCC 25618 / H37Rv) GN=vapB32 PE=1 SV=1	MTB
I6XHI4	494	Unique	391	13	41285.2	13	18	0.000398373	0.5013	56.9571	Steroid 3-ketoacyl-CoA thiolase OS=Mycobacterium tuberculosis (strain ATCC 25618 / H37Rv) GN=fadA5 PE=1 SV=1	MTB
O53158	1574	Some	609	17	65864.5	20	28	0.000397864	0.4729	86.0653	Butyryl-CoA dehydrogenase OS=Mycobacterium tuberculosis (strain ATCC 25618 / H37Rv) GN=fadE15 PE=1 SV=1	MTB
I6XHH5	1275	Unique	261	6	27856.3	6	12	0.000397864	0.4061	42.6945	2-keto-4-pentenoate hydratase OS=Mycobacterium tuberculosis (strain ATCC 25618 / H37Rv) GN=hsaE PE=1 SV=1	MTB
P9WIS1	1229	Unique	348	10	38022.2	10	16	0.000397864	0.4483	40.5413	3-methyl-2-oxobutanoate dehydrogenase subunit beta OS=Mycobacterium tuberculosis (strain ATCC 25618 / H37Rv) GN=bkdB PE=1 SV=1	MTB
P9WKP5	990	Unique	87	4	9896.1	4	4	0.000397864	0.5632	9.9301	Uncharacterized protein Rv0898c OS=Mycobacterium tuberculosis (strain ATCC 25618 / H37Rv) GN=Rv0898c PE=1 SV=1	MTB
L7N672	464	Unique	480	17	53036.5	17	22	0.00039662	0.5208	70.252	HDIG domain-containing protein OS=Mycobacterium tuberculosis (strain ATCC 25618 / H37Rv) GN=pcnA PE=1 SV=1	MTB
P9WGQ5	167	Unique	263	8	26711.1	8	12	0.000394838	0.4106	40.5893	Uncharacterized oxidoreductase Rv0927c OS=Mycobacterium tuberculosis (strain ATCC 25618 / H37Rv) GN=Rv0927c PE=1 SV=1	MTB
P95208	906	Unique	395	11	42252.5	11	18	0.000394338	0.4759	51.1147	Acyl-CoA dehydrogenase OS=Mycobacterium tuberculosis (strain ATCC 25618 / H37Rv) GN=fadE7 PE=1 SV=3	MTB
P9WQ69	459	Unique	417	17	44550.7	17	19	0.000394286	0.6043	63.0327	Probable cysteine desulfurase OS=Mycobacterium tuberculosis (strain ATCC 25618 / H37Rv) GN=csd PE=1 SV=1	MTB
P9WPZ9	187	Unique	352	9	36263.9	9	16	0.000393343	0.3381	42.7028	N-acetyl-gamma-glutamyl-phosphate reductase OS=Mycobacterium tuberculosis (strain ATCC 25618 / H37Rv) GN=argC PE=1 SV=1	MTB
I6X7P2	709	Unique	176	2	18712.1	2	8	0.000393343	0.1648	24.841	Uncharacterized protein OS=Mycobacterium tuberculosis (strain ATCC 25618 / H37Rv) GN=Rv3572 PE=1 SV=1	MTB
P9WPX1	838	Unique	441	15	45506.7	15	20	0.000392451	0.6054	56.5326	Homoserine dehydrogenase OS=Mycobacterium tuberculosis (strain ATCC 25618 / H37Rv) GN=hom PE=1 SV=1	MTB
I6Y0X6	59	Unique	533	21	56493.8	21	24	0.000389653	0.6604	73.1938	ATPase OS=Mycobacterium tuberculosis (strain ATCC 25618 / H37Rv) GN=Rv2510c PE=1 SV=1	MTB
P71744	890	Unique	356	12	37377.3	12	16	0.000388923	0.5983	51.1465	Probable sulfate-binding lipoprotein SubI OS=Mycobacterium tuberculosis (strain ATCC 25618 / H37Rv) GN=subI PE=1 SV=1	MTB
O07406	466	Unique	449	16	47308.5	16	20	0.000385458	0.5523	57.9069	Oxidoreductase OS=Mycobacterium tuberculosis (strain ATCC 25618 / H37Rv) GN=Rv0161 PE=1 SV=2	MTB
O07752	929	Unique	450	10	46673	10	20	0.000384602	0.4133	69.9382	Glutamine synthetase OS=Mycobacterium tuberculosis (strain ATCC 25618 / H37Rv) GN=glnA3 PE=1 SV=1	MTB
P9WPX5	134	Unique	315	11	31703.3	11	14	0.000384602	0.4857	41.3877	Probable L-asparaginase OS=Mycobacterium tuberculosis (strain ATCC 25618 / H37Rv) GN=ansA PE=1 SV=1	MTB
P95257	949	Unique	181	7	20076.1	7	8	0.000382477	0.4696	21.3509	SecB-like chaperone Rv1957 OS=Mycobacterium tuberculosis (strain ATCC 25618 / H37Rv) GN=secBL PE=1 SV=1	MTB
P9WNY7	1185	Unique	431	12	46865.1	12	19	0.000381478	0.3944	50.5216	Deoxyguanosinetriphosphate triphosphohydrolase-like protein OS=Mycobacterium tuberculosis (strain ATCC 25618 / H37Rv) GN=dgt PE=1 SV=1	MTB
P9WKL1	201	Unique	409	7	45467	7	18	0.00038084	0.2421	48.6363	Isocitrate dehydrogenase [NADP] OS=Mycobacterium tuberculosis (strain ATCC 25618 / H37Rv) GN=icd PE=1 SV=1	MTB
O53577	465	Unique	593	18	65263.5	18	26	0.000379413	0.2901	59.3825	Acyl-CoA dehydrogenase OS=Mycobacterium tuberculosis (strain ATCC 25618 / H37Rv) GN=fadE35 PE=1 SV=1	MTB
P9WH37	1235	Unique	274	8	29983.7	8	12	0.000378987	0.3759	25.9361	30S ribosomal protein S3 OS=Mycobacterium tuberculosis (strain ATCC 25618 / H37Rv) GN=rpsC PE=1 SV=1	MTB
P9WLL7	188	Unique	137	6	14996.9	6	6	0.000378987	0.5985	13.3435	Uncharacterized protein Rv2074 OS=Mycobacterium tuberculosis (strain ATCC 25618 / H37Rv) GN=Rv2074 PE=1 SV=1	MTB
O06291	1548	Unique	528	15	54138.9	15	23	0.000376953	0.3883	63.3225	Probable serine protease HtrA (DEGP protein) OS=Mycobacterium tuberculosis (strain ATCC 25618 / H37Rv) GN=htrA PE=1 SV=3	MTB
O53404	1217	Unique	254	9	28909.6	9	11	0.000374759	0.4685	28.865	Conserved protein OS=Mycobacterium tuberculosis (strain ATCC 25618 / H37Rv) GN=Rv1056 PE=1 SV=1	MTB
P9WFI3	1215	Unique	301	9	33377.5	9	13	0.000373741	0.5017	35.9065	Putative S-adenosyl-L-methionine-dependent methyltransferase Rv0830 OS=Mycobacterium tuberculosis (strain ATCC 25618 / H37Rv) GN=Rv0830 PE=1 SV=1	MTB
P96274	505	Unique	302	12	32611.9	12	13	0.000372503	0.5927	33.159	GCN5 family acetyltransferase OS=Mycobacterium tuberculosis (strain ATCC 25618 / H37Rv) GN=Rv0428c PE=1 SV=3	MTB
P9WLR5	986	Unique	164	5	18085.5	5	7	0.000369358	0.3171	20.7761	Uncharacterized protein Rv1829 OS=Mycobacterium tuberculosis (strain ATCC 25618 / H37Rv) GN=Rv1829 PE=1 SV=1	MTB
P9WJG9	976	Unique	211	6	23433.5	6	9	0.000369108	0.4076	25.9436	NADH-quinone oxidoreductase subunit I OS=Mycobacterium tuberculosis (strain ATCC 25618 / H37Rv) GN=nuoI PE=1 SV=1	MTB
P9WNW9	514	Unique	447	13	46255.8	13	19	0.000367824	0.4787	63.5475	Histidinol dehydrogenase OS=Mycobacterium tuberculosis (strain ATCC 25618 / H37Rv) GN=hisD PE=1 SV=2	MTB
P95186	1171	Unique	401	14	43299.1	14	17	0.000366858	0.4589	46.5739	Acyl-CoA dehydrogenase OS=Mycobacterium tuberculosis (strain ATCC 25618 / H37Rv) GN=fadE23 PE=1 SV=1	MTB
P9WKD3	1223	Unique	307	10	32529.6	10	13	0.000366436	0.456	37.6956	Beta-lactamase OS=Mycobacterium tuberculosis (strain ATCC 25618 / H37Rv) GN=blaC PE=1 SV=1	MTB
P9WPG9	165	Unique	260	9	28572.7	9	11	0.000366111	0.3577	24.8891	Probable CDP-diacylglycerol pyrophosphatase OS=Mycobacterium tuberculosis (strain ATCC 25618 / H37Rv) GN=cdh PE=1 SV=1	MTB
P9WHF5	944	Unique	284	8	29364	8	12	0.000365642	0.4542	37.8937	Putative thiosulfate sulfurtransferase SseB OS=Mycobacterium tuberculosis (strain ATCC 25618 / H37Rv) GN=sseB PE=1 SV=1	MTB
P9WHE5	601	Unique	142	6	14976	6	6	0.000365642	0.3451	10.5119	50S ribosomal protein L11 OS=Mycobacterium tuberculosis (strain ATCC 25618 / H37Rv) GN=rplK PE=1 SV=1	MTB
P9WFX1	1483	Unique	450	18	48706.2	18	19	0.000365372	0.5089	45.6513	Salicylate synthase OS=Mycobacterium tuberculosis (strain ATCC 25618 / H37Rv) GN=mbtI PE=1 SV=1	MTB
P9WFM1	147	Unique	379	10	39555.2	10	16	0.000365321	0.6121	48.5376	GTP cyclohydrolase 1 type 2 homolog OS=Mycobacterium tuberculosis (strain ATCC 25618 / H37Rv) GN=Rv2230c PE=1 SV=1	MTB
I6Y4A5	195	Unique	237	7	25893.6	7	10	0.000365128	0.3629	28.8291	Beta-lactamase OS=Mycobacterium tuberculosis (strain ATCC 25618 / H37Rv) GN=Rv0634c PE=1 SV=1	MTB
P9WI79	1540	Unique	664	18	69484.5	18	28	0.000364908	0.5904	92.8737	Serine/threonine-protein kinase PknD OS=Mycobacterium tuberculosis (strain ATCC 25618 / H37Rv) GN=pknD PE=1 SV=1	MTB
O69720	1044	Unique	166	4	17888	4	7	0.000364908	0.3795	18.1925	Conserved protein OS=Mycobacterium tuberculosis (strain ATCC 25618 / H37Rv) GN=Rv3753c PE=1 SV=1	MTB
P9WFJ9	216	Unique	166	6	18899.4	6	7	0.000364908	0.4217	15.1356	UPF0336 protein Rv0637 OS=Mycobacterium tuberculosis (strain ATCC 25618 / H37Rv) GN=Rv0637 PE=1 SV=1	MTB
P9WFU1	56	Unique	831	24	88301.1	24	35	0.000364469	0.5211	116.845	Phenylalanine--tRNA ligase beta subunit OS=Mycobacterium tuberculosis (strain ATCC 25618 / H37Rv) GN=pheT PE=1 SV=1	MTB
P9WPZ1	158	Unique	334	12	36216.3	12	14	0.000362723	0.3503	34.2341	Probable GTPase Rv1496 OS=Mycobacterium tuberculosis (strain ATCC 25618 / H37Rv) GN=Rv1496 PE=1 SV=1	MTB
P9WJR7	634	Unique	167	5	17569.2	5	7	0.000362723	0.2395	19.8266	Cyclic pyranopterin monophosphate synthase 2 OS=Mycobacterium tuberculosis (strain ATCC 25618 / H37Rv) GN=moaC2 PE=1 SV=1	MTB
P9WPB7	1583	Some	287	2	32422.3	5	12	0.00036182	0.1045	23.5076	Cyclopropane mycolic acid synthase 1 OS=Mycobacterium tuberculosis (strain ATCC 25618 / H37Rv) GN=cmaA1 PE=1 SV=1	MTB
O06428	1224	Unique	335	9	35520.3	9	14	0.00036164	0.4328	45.7288	Geranylgeranyl pyrophosphate synthase OS=Mycobacterium tuberculosis (strain ATCC 25618 / H37Rv) GN=grcC1 PE=1 SV=1	MTB
O06543	145	Unique	360	11	38642.4	11	15	0.000360564	0.4139	36.9781	Carnitine dehydratase OS=Mycobacterium tuberculosis (strain ATCC 25618 / H37Rv) GN=mcr PE=1 SV=3	MTB
I6YDK7	1536	Unique	529	18	56723.9	18	22	0.000359882	0.5425	67.926	Methylcrotonoyl-CoA carboxylase OS=Mycobacterium tuberculosis (strain ATCC 25618 / H37Rv) GN=accD1 PE=1 SV=1	MTB
I6X4D6	1242	Unique	217	7	23269.1	7	9	0.000358902	0.4194	24.1009	Uncharacterized protein OS=Mycobacterium tuberculosis (strain ATCC 25618 / H37Rv) GN=Rv2474c PE=1 SV=1	MTB
O53680	640	Unique	193	4	21050.4	4	8	0.000358696	0.3368	21.1851	Conserved protein OS=Mycobacterium tuberculosis (strain ATCC 25618 / H37Rv) GN=Rv0274 PE=1 SV=3	MTB
P9WN53	428	Unique	941	30	99430.3	30	39	0.000358648	0.5228	122.346	Probable glycine dehydrogenase (decarboxylating) OS=Mycobacterium tuberculosis (strain ATCC 25618 / H37Rv) GN=gcvP PE=1 SV=1	MTB
P9WJJ3	1498	Unique	679	21	74618	21	28	0.000356847	0.4345	77.0468	Glutamine-dependent NAD(+) synthetase OS=Mycobacterium tuberculosis (strain ATCC 25618 / H37Rv) GN=nadE PE=1 SV=1	MTB
P9WQ45	1582	Some	583	10	63084.5	16	24	0.000356235	0.3465	57.0975	Putative fatty-acid--CoA ligase fadD25 OS=Mycobacterium tuberculosis (strain ATCC 25618 / H37Rv) GN=fadD25 PE=1 SV=1	MTB
P9WP01	933	Unique	268	8	27536.5	8	11	0.000355182	0.4925	38.2679	Purine nucleoside phosphorylase OS=Mycobacterium tuberculosis (strain ATCC 25618 / H37Rv) GN=punA PE=1 SV=1	MTB
P9WHD1	978	Unique	122	5	13158.2	5	5	0.000354653	0.2787	11.5249	50S ribosomal protein L18 OS=Mycobacterium tuberculosis (strain ATCC 25618 / H37Rv) GN=rplR PE=1 SV=1	MTB
O33263	136	Unique	293	12	31293.6	12	12	0.000354411	0.43	28.5015	Probable oxidoreductase OS=Mycobacterium tuberculosis (strain ATCC 25618 / H37Rv) GN=Rv2129c PE=1 SV=3	MTB
P9WQ75	544	Unique	368	9	39623.2	9	15	0.000352726	0.3995	40.3255	Branched-chain-amino-acid aminotransferase OS=Mycobacterium tuberculosis (strain ATCC 25618 / H37Rv) GN=ilvE PE=1 SV=1	MTB
P9WJK7	837	Unique	615	17	64686.6	17	25	0.00035177	0.426	70.9948	Probable methylmalonyl-CoA mutase small subunit OS=Mycobacterium tuberculosis (strain ATCC 25618 / H37Rv) GN=mutA PE=1 SV=1	MTB
P95187	1236	Unique	468	10	49597.8	10	19	0.000351319	0.4209	50.3597	Butyryl-CoA dehydrogenase OS=Mycobacterium tuberculosis (strain ATCC 25618 / H37Rv) GN=fadE24 PE=1 SV=1	MTB
P9WKV9	1321	Unique	148	4	15630.6	4	6	0.000350819	0.3446	18.1391	Uncharacterized protein Rv0477 OS=Mycobacterium tuberculosis (strain ATCC 25618 / H37Rv) GN=Rv0477 PE=1 SV=1	MTB
P71965	584	Unique	173	6	18316.4	6	7	0.000350143	0.4451	19.4158	Possible exported alanine and valine rich protein OS=Mycobacterium tuberculosis (strain ATCC 25618 / H37Rv) GN=Rv2668 PE=1 SV=1	MTB
P9WPA1	1216	Unique	272	9	29268.5	9	11	0.000349959	0.3934	33.2306	Type III pantothenate kinase OS=Mycobacterium tuberculosis (strain ATCC 25618 / H37Rv) GN=coaX PE=1 SV=1	MTB
P9WGC1	194	Unique	273	7	29117.6	7	11	0.000348677	0.5238	35.1009	Uncharacterized protein Rv1339 OS=Mycobacterium tuberculosis (strain ATCC 25618 / H37Rv) GN=Rv1339 PE=1 SV=1	MTB
P9WQ67	149	Unique	398	10	41807.8	10	16	0.000347881	0.392	60.8578	Uncharacterized protein Rv3778c OS=Mycobacterium tuberculosis (strain ATCC 25618 / H37Rv) GN=Rv3778c PE=1 SV=1	MTB
I6XG43	213	Unique	275	6	30027.7	6	11	0.000346141	0.3964	34.0993	5,10-methylene tetrahydromethanopterin reductase OS=Mycobacterium tuberculosis (strain ATCC 25618 / H37Rv) GN=Rv3079c PE=1 SV=1	MTB
P9WFE7	651	Unique	100	3	11064.8	3	4	0.000346141	0.4	10.4477	Urease subunit gamma OS=Mycobacterium tuberculosis (strain ATCC 25618 / H37Rv) GN=ureA PE=1 SV=1	MTB
P9WHN9	159	Unique	326	10	35845.1	10	13	0.00034508	0.3497	38.6166	Phosphotriesterase homology protein OS=Mycobacterium tuberculosis (strain ATCC 25618 / H37Rv) GN=php PE=1 SV=1	MTB
P9WM49	1329	Unique	226	4	25195.8	4	9	0.00034461	0.2035	20.6131	Uncharacterized protein Rv1265 OS=Mycobacterium tuberculosis (strain ATCC 25618 / H37Rv) GN=Rv1265 PE=1 SV=1	MTB
P9WJD3	570	Unique	402	8	42023.9	8	16	0.000344419	0.2886	41.3328	ESX-1 secretion-associated protein EspE OS=Mycobacterium tuberculosis (strain ATCC 25618 / H37Rv) GN=espE PE=1 SV=1	MTB
O06578	965	Unique	201	6	22165.7	6	8	0.000344419	0.4876	23.4987	Conserved protein OS=Mycobacterium tuberculosis (strain ATCC 25618 / H37Rv) GN=Rv1126c PE=1 SV=1	MTB
P9WMP5	519	Unique	329	11	34831.5	11	13	0.000341933	0.3526	39.7705	Delta-aminolevulinic acid dehydratase OS=Mycobacterium tuberculosis (strain ATCC 25618 / H37Rv) GN=hemB PE=1 SV=1	MTB
P96873	1247	Unique	229	7	23690.4	7	9	0.000340095	0.524	26.9039	Acetyl-CoA synthetase OS=Mycobacterium tuberculosis (strain ATCC 25618 / H37Rv) GN=Rv3268 PE=1 SV=1	MTB
P9WNN5	931	Unique	256	8	26245.6	8	10	0.000338029	0.4766	26.3068	Probable enoyl-CoA hydratase echA14 OS=Mycobacterium tuberculosis (strain ATCC 25618 / H37Rv) GN=echA14 PE=1 SV=1	MTB
I6Y4U9	1280	Unique	335	8	36007.2	8	13	0.000335809	0.3851	46.7384	Conserved protein OS=Mycobacterium tuberculosis (strain ATCC 25618 / H37Rv) GN=Rv0799c PE=1 SV=1	MTB
P9WFQ7	535	Unique	258	9	27658.2	9	10	0.000335408	0.3372	23.5792	UPF0001 protein Rv2148c OS=Mycobacterium tuberculosis (strain ATCC 25618 / H37Rv) GN=Rv2148c PE=1 SV=1	MTB
L7N6B0	482	Unique	388	14	39476.5	14	15	0.000334544	0.5387	43.8034	Beta-glucosidase OS=Mycobacterium tuberculosis (strain ATCC 25618 / H37Rv) GN=lpqI PE=1 SV=1	MTB
P9WJZ5	938	Unique	285	8	31012	8	11	0.000333996	0.4982	33.8558	Uncharacterized protein Rv2003c OS=Mycobacterium tuberculosis (strain ATCC 25618 / H37Rv) GN=Rv2003c PE=1 SV=1	MTB
P95189	1296	Unique	260	5	27658.3	5	10	0.000332828	0.3154	22.757	Histidinol-phosphatase OS=Mycobacterium tuberculosis (strain ATCC 25618 / H37Rv) GN=hisN PE=1 SV=2	MTB
P9WJM5	593	Unique	182	5	20454.1	5	7	0.000332828	0.4451	18.0434	Peptide methionine sulfoxide reductase MsrA OS=Mycobacterium tuberculosis (strain ATCC 25618 / H37Rv) GN=msrA PE=1 SV=1	MTB
P9WKT7	650	Unique	78	3	8484.3	3	3	0.000332828	0.4615	4.9059	Putative DNA-binding protein Rv0500A OS=Mycobacterium tuberculosis (strain ATCC 25618 / H37Rv) GN=Rv0500A PE=1 SV=1	MTB
P9WH17	612	Unique	183	6	19535.4	6	7	0.00033101	0.3115	17.8505	Ribosome maturation factor RimP OS=Mycobacterium tuberculosis (strain ATCC 25618 / H37Rv) GN=rimP PE=1 SV=1	MTB
O06348	182	Unique	314	8	33155	8	12	0.000330708	0.3471	35.6157	Probable short-chain type dehydrogenase/reductase OS=Mycobacterium tuberculosis (strain ATCC 25618 / H37Rv) GN=Rv3485c PE=1 SV=1	MTB
P9WGS1	156	Unique	341	9	36780	9	13	0.0003299	0.3607	33.4915	Uncharacterized oxidoreductase Rv1543 OS=Mycobacterium tuberculosis (strain ATCC 25618 / H37Rv) GN=Rv1543 PE=1 SV=1	MTB
O53362	1250	Unique	420	8	45686.5	8	16	0.000329659	0.3238	45.3676	Conserved protein OS=Mycobacterium tuberculosis (strain ATCC 25618 / H37Rv) GN=Rv3311 PE=1 SV=1	MTB
P9WML9	1293	Unique	210	5	22737.7	5	8	0.000329659	0.319	24.2445	Imidazoleglycerol-phosphate dehydratase OS=Mycobacterium tuberculosis (strain ATCC 25618 / H37Rv) GN=hisB PE=1 SV=1	MTB
L0TBR2	490	Unique	475	15	49733.1	15	18	0.000327923	0.3537	46.6499	Possible flavoprotein OS=Mycobacterium tuberculosis (strain ATCC 25618 / H37Rv) GN=Rv2251 PE=1 SV=1	MTB
P9WFT1	1182	Unique	424	13	46283.9	13	16	0.000326549	0.6132	54.4974	Tyrosine--tRNA ligase OS=Mycobacterium tuberculosis (strain ATCC 25618 / H37Rv) GN=tyrS PE=1 SV=1	MTB
P9WQ47	1582	Some	584	9	62783.4	12	22	0.000325989	0.3134	61.2803	Probable long-chain-fatty-acid--CoA ligase FadD23 OS=Mycobacterium tuberculosis (strain ATCC 25618 / H37Rv) GN=fadD23 PE=1 SV=1	MTB
P9WLP9	553	Unique	186	7	20250	7	7	0.000325671	0.543	17.1513	Uncharacterized protein Rv1989c OS=Mycobacterium tuberculosis (strain ATCC 25618 / H37Rv) GN=Rv1989c PE=1 SV=1	MTB
P95206	207	Unique	213	7	21623.6	7	8	0.000325015	0.4836	26.6731	Possible secreted protein OS=Mycobacterium tuberculosis (strain ATCC 25618 / H37Rv) GN=Rv0398c PE=1 SV=1	MTB
P9WNQ9	1239	Unique	506	10	53670	10	19	0.000324935	0.3498	53.7015	ESX-5 secretion system ATPase EccB5 OS=Mycobacterium tuberculosis (strain ATCC 25618 / H37Rv) GN=eccB5 PE=1 SV=1	MTB
P71672	1263	Unique	160	6	17492.3	6	6	0.000324508	0.5625	16.3919	Probable transcriptional regulatory protein OS=Mycobacterium tuberculosis (strain ATCC 25618 / H37Rv) GN=Rv1404 PE=1 SV=1	MTB
I6Y6S3	223	Unique	187	5	20356.6	5	7	0.000323929	0.4118	16.6146	Conserved protein OS=Mycobacterium tuberculosis (strain ATCC 25618 / H37Rv) GN=Rv0052 PE=1 SV=2	MTB
P9WQ01	157	Unique	294	9	30899.3	9	11	0.000323772	0.5544	39.5846	Acetylglutamate kinase OS=Mycobacterium tuberculosis (strain ATCC 25618 / H37Rv) GN=argB PE=1 SV=1	MTB
O06803	153	Unique	428	10	45925.9	10	16	0.000323497	0.3808	48.1249	Conserved protein OS=Mycobacterium tuberculosis (strain ATCC 25618 / H37Rv) GN=Rv1770 PE=1 SV=1	MTB
O53370	1485	Unique	590	21	64766.6	21	22	0.000322674	0.4525	61.2417	Succinate dehydrogenase flavoprotein subunit OS=Mycobacterium tuberculosis (strain ATCC 25618 / H37Rv) GN=sdhA PE=1 SV=1	MTB
P9WPA5	604	Unique	161	5	17599	5	6	0.000322492	0.4534	14.8346	Phosphopantetheine adenylyltransferase OS=Mycobacterium tuberculosis (strain ATCC 25618 / H37Rv) GN=coaD PE=1 SV=1	MTB
O06392	1246	Unique	216	7	23185.9	7	8	0.000320501	0.4028	19.2216	Possible thioredoxin protein (Thiol-disulfide interchange protein) OS=Mycobacterium tuberculosis (strain ATCC 25618 / H37Rv) GN=Rv0526 PE=1 SV=1	MTB
P9WF67	977	Unique	135	5	14493.8	5	5	0.000320501	0.637	13.9755	Ribonuclease VapC35 OS=Mycobacterium tuberculosis (strain ATCC 25618 / H37Rv) GN=vapC35 PE=1 SV=1	MTB
P95072	1471	Unique	623	16	65877	16	23	0.000319472	0.3596	65.2656	Possible protease IV SppA (Endopeptidase IV) (Signal peptide peptidase) OS=Mycobacterium tuberculosis (strain ATCC 25618 / H37Rv) GN=sppA PE=1 SV=1	MTB
P9WGC9	1241	Unique	217	7	22538.5	7	8	0.000319024	0.5806	25.2742	Putative threonylcarbamoyl-AMP synthase OS=Mycobacterium tuberculosis (strain ATCC 25618 / H37Rv) GN=Rv1301 PE=1 SV=1	MTB
O07237	571	Unique	163	6	18213	6	6	0.000318535	0.4785	17.4362	Bile acid 7-alpha dehydratase OS=Mycobacterium tuberculosis (strain ATCC 25618 / H37Rv) GN=Rv0310c PE=1 SV=1	MTB
O53777	1306	Unique	163	4	18005.6	4	6	0.000318535	0.2699	15.1649	Conserved protein OS=Mycobacterium tuberculosis (strain ATCC 25618 / H37Rv) GN=Rv0580c PE=1 SV=3	MTB
P9WII9	596	Unique	299	7	31327	7	11	0.000318358	0.2107	23.7457	Pyridoxal 5'-phosphate synthase subunit PdxS OS=Mycobacterium tuberculosis (strain ATCC 25618 / H37Rv) GN=pdxS PE=1 SV=1	MTB
P71741	117	Unique	680	15	76452.2	15	25	0.000318145	0.3191	78.9955	Trehalase OS=Mycobacterium tuberculosis (strain ATCC 25618 / H37Rv) GN=Rv2402 PE=1 SV=2	MTB
P9WM95	1007	Unique	109	3	11832.9	3	4	0.000317561	0.578	12.4844	Uncharacterized protein Rv0030 OS=Mycobacterium tuberculosis (strain ATCC 25618 / H37Rv) GN=Rv0030 PE=1 SV=1	MTB
P95272	645	Unique	109	3	11794.3	3	4	0.000317561	0.4128	10.7318	Probable endoribonuclease MazF5 OS=Mycobacterium tuberculosis (strain ATCC 25618 / H37Rv) GN=mazF5 PE=1 SV=4	MTB
O53289	559	Unique	409	8	43013.8	8	15	0.000317367	0.3154	40.8324	Phosphoserine phosphatase SerB2 OS=Mycobacterium tuberculosis (strain ATCC 25618 / H37Rv) GN=serB2 PE=1 SV=1	MTB
I6Y3N9	1350	Unique	82	3	8481.3	3	3	0.000316593	0.3171	5.629	Conserved protein OS=Mycobacterium tuberculosis (strain ATCC 25618 / H37Rv) GN=Rv0397A PE=1 SV=1	MTB
P9WG49	42	Unique	934	28	102255	28	34	0.000315011	0.5096	103.868	DNA topoisomerase 1 OS=Mycobacterium tuberculosis (strain ATCC 25618 / H37Rv) GN=topA PE=1 SV=1	MTB
O53669	161	Unique	248	8	28589	8	9	0.00031404	0.3629	20.1146	Fumarate reductase OS=Mycobacterium tuberculosis (strain ATCC 25618 / H37Rv) GN=Rv0247c PE=1 SV=1	MTB
P9WGA1	1021	Unique	83	3	8917.7	3	3	0.000312778	0.5181	8.4606	Sec-independent protein translocase protein TatA OS=Mycobacterium tuberculosis (strain ATCC 25618 / H37Rv) GN=tatA PE=1 SV=1	MTB
P9WGJ9	893	Unique	388	13	41889.7	13	14	0.000312241	0.4974	39.2075	Transcriptional regulatory protein EmbR OS=Mycobacterium tuberculosis (strain ATCC 25618 / H37Rv) GN=embR PE=1 SV=1	MTB
P9WPU9	1238	Unique	305	8	33851.3	8	11	0.000312095	0.377	31.8185	ATP synthase gamma chain OS=Mycobacterium tuberculosis (strain ATCC 25618 / H37Rv) GN=atpG PE=1 SV=1	MTB
I6X654	1578	Some	721	19	76675.9	20	26	0.000312055	0.4535	81.5417	Acyl-CoA dehydrogenase OS=Mycobacterium tuberculosis (strain ATCC 25618 / H37Rv) GN=fadE22 PE=1 SV=1	MTB
I6Y3Q7	954	Unique	278	7	31029.9	7	10	0.000311278	0.2986	21.8872	Amidohydrolase OS=Mycobacterium tuberculosis (strain ATCC 25618 / H37Rv) GN=Rv3510c PE=1 SV=1	MTB
P9WIC7	569	Unique	223	7	24141.5	7	8	0.000310441	0.4036	23.061	Glucosyl-3-phosphoglycerate phosphatase OS=Mycobacterium tuberculosis (strain ATCC 25618 / H37Rv) GN=gpgP PE=1 SV=1	MTB
P9WGQ1	1025	Unique	223	5	23025.8	5	8	0.000310441	0.2466	20.7386	Putative oxidoreductase Rv1856c OS=Mycobacterium tuberculosis (strain ATCC 25618 / H37Rv) GN=Rv1856c PE=1 SV=2	MTB
P9WIT9	186	Unique	307	7	33018.9	7	11	0.000310062	0.2997	22.9366	Ornithine carbamoyltransferase OS=Mycobacterium tuberculosis (strain ATCC 25618 / H37Rv) GN=argF PE=1 SV=1	MTB
P9WHH1	932	Unique	335	9	35602.9	9	12	0.000309977	0.4627	35.0523	Thioredoxin reductase OS=Mycobacterium tuberculosis (strain ATCC 25618 / H37Rv) GN=trxB PE=1 SV=1	MTB
P9WJZ7	547	Unique	224	8	23001	8	8	0.000309055	0.7545	21.9753	Putative O-methyltransferase Rv1220c OS=Mycobacterium tuberculosis (strain ATCC 25618 / H37Rv) GN=Rv1220c PE=1 SV=2	MTB
P9WP03	1214	Unique	224	8	22036.5	8	8	0.000309055	0.558	20.2803	Deoxyribose-phosphate aldolase OS=Mycobacterium tuberculosis (strain ATCC 25618 / H37Rv) GN=deoC PE=1 SV=1	MTB
P95270	1008	Unique	196	5	20763.7	5	7	0.000309055	0.5	20.2581	Conserved protein OS=Mycobacterium tuberculosis (strain ATCC 25618 / H37Rv) GN=Rv1944c PE=1 SV=1	MTB
I6Y9Z5	1011	Unique	84	3	8962.6	3	3	0.000309055	0.6429	6.5202	Uncharacterized protein OS=Mycobacterium tuberculosis (strain ATCC 25618 / H37Rv) GN=Rv2664 PE=4 SV=1	MTB
P9WJC1	549	Unique	729	10	74428.6	10	26	0.000308631	0.2593	80.6106	ESX-1 secretion-associated protein EspK OS=Mycobacterium tuberculosis (strain ATCC 25618 / H37Rv) GN=espK PE=1 SV=1	MTB
P63907	533	Unique	365	11	39700	11	13	0.000308208	0.526	42.2478	Adenosine deaminase OS=Mycobacterium tuberculosis (strain ATCC 25618 / H37Rv) GN=add PE=1 SV=1	MTB
I6YAW3	219	Unique	337	6	34204.9	6	12	0.000308138	0.3798	45.3063	Methionine synthase OS=Mycobacterium tuberculosis (strain ATCC 25618 / H37Rv) GN=Rv3015c PE=1 SV=1	MTB
O53494	879	Unique	534	14	55801.2	14	19	0.000307897	0.5206	60.9738	Amidohydrolase OS=Mycobacterium tuberculosis (strain ATCC 25618 / H37Rv) GN=Rv2052c PE=1 SV=1	MTB
O53608	516	Unique	479	12	49252.8	12	17	0.000307119	0.6033	60.7213	Oxidoreductase OS=Mycobacterium tuberculosis (strain ATCC 25618 / H37Rv) GN=Rv0063 PE=1 SV=1	MTB
P9WIS3	155	Unique	367	12	40572.1	12	13	0.000306529	0.3433	33.2168	3-methyl-2-oxobutanoate dehydrogenase subunit alpha OS=Mycobacterium tuberculosis (strain ATCC 25618 / H37Rv) GN=bkdA PE=1 SV=1	MTB
P9WNR3	910	Unique	538	11	55890.2	11	19	0.000305608	0.4238	46.7732	ESX-3 secretion system ATPase EccB3 OS=Mycobacterium tuberculosis (strain ATCC 25618 / H37Rv) GN=eccB3 PE=1 SV=1	MTB
P9WF09	1036	Unique	85	3	10078.1	3	3	0.000305419	0.3412	7.0958	Toxin RelK OS=Mycobacterium tuberculosis (strain ATCC 25618 / H37Rv) GN=relK PE=1 SV=1	MTB
I6Y8F2	927	Unique	312	9	33502	9	11	0.000305093	0.3974	30.3825	Enoyl-CoA hydratase OS=Mycobacterium tuberculosis (strain ATCC 25618 / H37Rv) GN=echA4 PE=1 SV=1	MTB
P9WIT3	515	Unique	428	13	47997.3	13	15	0.000303278	0.3785	38.8348	L-gulono-1,4-lactone dehydrogenase OS=Mycobacterium tuberculosis (strain ATCC 25618 / H37Rv) GN=Rv1771 PE=1 SV=1	MTB
P9WHL3	1230	Unique	430	9	45146	9	15	0.000301868	0.3442	49.0675	Dihydroorotase OS=Mycobacterium tuberculosis (strain ATCC 25618 / H37Rv) GN=pyrC PE=1 SV=1	MTB
P9WFN3	307	Unique	201	2	19767.9	2	7	0.000301367	0.2587	25.0786	Putative lipoprotein LppC OS=Mycobacterium tuberculosis (strain ATCC 25618 / H37Rv) GN=lppC PE=1 SV=2	MTB
P9WP41	1058	Unique	230	3	23892.8	3	8	0.000300993	0.1696	25.8897	Probable cutinase cut2 OS=Mycobacterium tuberculosis (strain ATCC 25618 / H37Rv) GN=cut2 PE=1 SV=1	MTB
P9WQ51	1580	Some	548	13	59685.4	18	19	0.000300031	0.4964	59.1784	Long-chain-fatty-acid--CoA/3-oxocholest-4-en-26-oate--CoA ligase OS=Mycobacterium tuberculosis (strain ATCC 25618 / H37Rv) GN=fadD19 PE=1 SV=1; Additional IDs concatenated into MaxParsimony group: I6YGC8; Additional IDs concatenated into MaxParsimony group: I6YGC8	MTB
P9WHR3	488	Unique	520	14	55871.2	14	18	0.000299545	0.4154	50.1471	Carboxylesterase A OS=Mycobacterium tuberculosis (strain ATCC 25618 / H37Rv) GN=caeA PE=1 SV=1	MTB
P9WIV3	1189	Unique	347	11	37600.6	11	12	0.000299258	0.4524	37.9096	Transcription termination/antitermination protein NusA OS=Mycobacterium tuberculosis (strain ATCC 25618 / H37Rv) GN=nusA PE=1 SV=1	MTB
P95229	520	Unique	377	11	41033.7	11	13	0.000298398	0.4403	37.2684	Alpha/beta hydrolase OS=Mycobacterium tuberculosis (strain ATCC 25618 / H37Rv) GN=Rv0272c PE=1 SV=1	MTB
P9WLL9	511	Unique	407	12	45883.4	12	14	0.000297665	0.3317	45.1089	Uncharacterized protein Rv2067c OS=Mycobacterium tuberculosis (strain ATCC 25618 / H37Rv) GN=Rv2067c PE=1 SV=1	MTB
P9WKR3	649	Unique	262	4	27434.2	4	9	0.000297259	0.2824	26.1361	Uncharacterized protein Rv0877 OS=Mycobacterium tuberculosis (strain ATCC 25618 / H37Rv) GN=Rv0877 PE=1 SV=1	MTB
P9WQH9	1173	Unique	495	14	51722.5	14	17	0.000297192	0.4828	54.9511	Putative acetyl-coenzyme A carboxylase carboxyl transferase subunit beta OS=Mycobacterium tuberculosis (strain ATCC 25618 / H37Rv) GN=accD3 PE=1 SV=1	MTB
O06194	602	Unique	117	4	12296.2	4	4	0.000295847	0.3504	12.6232	Conserved protein OS=Mycobacterium tuberculosis (strain ATCC 25618 / H37Rv) GN=Rv2619c PE=1 SV=1	MTB
O53432	1476	Unique	673	19	70987.9	19	23	0.000295737	0.3611	63.446	Conserved protein OS=Mycobacterium tuberculosis (strain ATCC 25618 / H37Rv) GN=Rv1084 PE=1 SV=1	MTB
P9WH73	1581	Some	322	7	36548.8	9	11	0.000295618	0.3478	29.9017	Ribonucleoside-diphosphate reductase subunit beta nrdF1 OS=Mycobacterium tuberculosis (strain ATCC 25618 / H37Rv) GN=nrdF1 PE=1 SV=1	MTB
P9WL85	235	Unique	293	6	30769	6	10	0.000295343	0.3584	27.8286	Uncharacterized protein Rv2575 OS=Mycobacterium tuberculosis (strain ATCC 25618 / H37Rv) GN=Rv2575 PE=1 SV=1	MTB
P9WJR3	248	Unique	147	5	15892	5	5	0.000294338	0.3741	12.4631	Molybdopterin synthase catalytic subunit 1 OS=Mycobacterium tuberculosis (strain ATCC 25618 / H37Rv) GN=moaE1 PE=1 SV=1	MTB
O06240	960	Unique	236	8	25088.9	8	8	0.00029334	0.4322	19.144	Conserved protein OS=Mycobacterium tuberculosis (strain ATCC 25618 / H37Rv) GN=Rv2135c PE=1 SV=1	MTB
L7N692	1310	Unique	118	3	12279.9	3	4	0.00029334	0.5254	11.3009	Conserved protein OS=Mycobacterium tuberculosis (strain ATCC 25618 / H37Rv) GN=Rv1489 PE=1 SV=1	MTB
I6Y0L1	855	Unique	1682	48	183151	48	57	0.000293253	0.497	167.142	Peptide synthetase MbtE (Peptide synthase) OS=Mycobacterium tuberculosis (strain ATCC 25618 / H37Rv) GN=mbtE PE=1 SV=2	MTB
O05295	581	Unique	473	7	49472	7	16	0.00029272	0.2748	46.1835	Acyl-CoA synthetase OS=Mycobacterium tuberculosis (strain ATCC 25618 / H37Rv) GN=fadD36 PE=1 SV=1	MTB
O53740	1018	Unique	148	4	16611	4	5	0.000292349	0.2838	10.6052	Conserved protein OS=Mycobacterium tuberculosis (strain ATCC 25618 / H37Rv) GN=Rv0455c PE=1 SV=3	MTB
I6YEU0	1524	Unique	1127	26	120331	26	38	0.000291779	0.3869	120.802	Pyruvate carboxylase OS=Mycobacterium tuberculosis (strain ATCC 25618 / H37Rv) GN=pca PE=1 SV=1	MTB
O53699	654	Unique	267	4	29738.2	4	9	0.000291692	0.2921	25.6343	Trehalose 2-sulfotransferase OS=Mycobacterium tuberculosis (strain ATCC 25618 / H37Rv) GN=stf0 PE=1 SV=1	MTB
Q6MX34	521	Unique	565	12	58781.5	12	19	0.000291004	0.3876	54.9763	Probable uroporphyrin-III C-methyltransferase HemD (Uroporphyrinogen III methylase) (Urogen III methylase) (SUMT) (Urogen III methylase) (UROM) OS=Mycobacterium tuberculosis (strain ATCC 25618 / H37Rv) GN=hemD PE=1 SV=1	MTB
P9WFE1	199	Unique	357	8	37564.6	8	12	0.000290875	0.3109	33.1	Uroporphyrinogen decarboxylase OS=Mycobacterium tuberculosis (strain ATCC 25618 / H37Rv) GN=hemE PE=1 SV=1	MTB
I6XU97	189	Unique	298	8	32093.4	8	10	0.000290387	0.4664	32.8197	Hydrolase OS=Mycobacterium tuberculosis (strain ATCC 25618 / H37Rv) GN=Rv0045c PE=1 SV=1	MTB
P9WJL1	921	Unique	510	12	51582.9	12	17	0.000288451	0.3863	50.4995	UDP-N-acetylmuramoyl-tripeptide--D-alanyl-D-alanine ligase OS=Mycobacterium tuberculosis (strain ATCC 25618 / H37Rv) GN=murF PE=1 SV=1	MTB
P9WM37	639	Unique	210	5	23516.9	5	7	0.000288451	0.3333	20.3471	Uncharacterized protein Rv1289 OS=Mycobacterium tuberculosis (strain ATCC 25618 / H37Rv) GN=Rv1289 PE=1 SV=1	MTB
P9WL47	230	Unique	120	4	13287.5	4	4	0.000288451	0.4833	8.2417	Uncharacterized protein Rv2658c OS=Mycobacterium tuberculosis (strain ATCC 25618 / H37Rv) GN=Rv2658c PE=1 SV=1	MTB
I6X9S5	887	Unique	512	13	54540.3	13	17	0.000287324	0.4277	48.2665	Probable bifunctional acylase GgtA: cephalosporin acylase (GL-7ACA acylase) + gamma-glutamyltranspeptidase (GGT) OS=Mycobacterium tuberculosis (strain ATCC 25618 / H37Rv) GN=ggtA PE=1 SV=1	MTB
P9WFW7	1490	Unique	904	24	97278.8	24	30	0.000287175	0.3949	81.866	Alanine--tRNA ligase OS=Mycobacterium tuberculosis (strain ATCC 25618 / H37Rv) GN=alaS PE=1 SV=1	MTB
P9WNG5	1262	Unique	302	7	30751.1	7	10	0.000286541	0.3675	28.2603	Malonyl CoA-acyl carrier protein transacylase OS=Mycobacterium tuberculosis (strain ATCC 25618 / H37Rv) GN=fabD PE=1 SV=1	MTB
P9WH25	1017	Unique	151	4	16408	4	5	0.000286541	0.4503	11.9417	30S ribosomal protein S9 OS=Mycobacterium tuberculosis (strain ATCC 25618 / H37Rv) GN=rpsI PE=1 SV=1	MTB
P9WP15	637	Unique	151	5	17341.9	5	5	0.000286541	0.2583	9.1208	Deazaflavin-dependent nitroreductase OS=Mycobacterium tuberculosis (strain ATCC 25618 / H37Rv) GN=ddn PE=1 SV=1	MTB
P9WQH3	595	Unique	303	6	31970.5	6	10	0.000285595	0.3531	28.7769	Acetaldehyde dehydrogenase OS=Mycobacterium tuberculosis (strain ATCC 25618 / H37Rv) GN=mhpF PE=1 SV=1	MTB
P9WJQ7	171	Unique	426	9	44291.3	9	14	0.000284389	0.3967	40.9767	Molybdopterin molybdenumtransferase 1 OS=Mycobacterium tuberculosis (strain ATCC 25618 / H37Rv) GN=moeA1 PE=1 SV=1	MTB
I6Y897	128	Unique	855	14	92678.3	14	28	0.000283391	0.283	92.0708	Tetratricopeptide repeat family protein OS=Mycobacterium tuberculosis (strain ATCC 25618 / H37Rv) GN=Rv0613c PE=1 SV=1	MTB
P9WIE3	638	Unique	153	5	16790.5	5	5	0.000282795	0.2026	12.2775	Putative peroxiredoxin Rv2238c OS=Mycobacterium tuberculosis (strain ATCC 25618 / H37Rv) GN=Rv2238c PE=1 SV=1	MTB
O50460	1274	Unique	276	6	29179.4	6	9	0.000282181	0.3587	25.7402	Acetoin dehydrogenase OS=Mycobacterium tuberculosis (strain ATCC 25618 / H37Rv) GN=Rv1245c PE=1 SV=1	MTB
P9WJH1	1059	Unique	184	3	20187.4	3	6	0.000282181	0.25	14.5051	NADH-quinone oxidoreductase subunit B OS=Mycobacterium tuberculosis (strain ATCC 25618 / H37Rv) GN=nuoB PE=1 SV=1	MTB
O53512	915	Unique	462	10	50591.7	10	15	0.000280959	0.3052	40.2049	Phospho-2-dehydro-3-deoxyheptonate aldolase AroG OS=Mycobacterium tuberculosis (strain ATCC 25618 / H37Rv) GN=aroG PE=1 SV=1	MTB
O33341	591	Unique	308	8	32403.6	8	10	0.000280959	0.2565	22.7548	Putative glutamine amidotransferase Rv2859c OS=Mycobacterium tuberculosis (strain ATCC 25618 / H37Rv) GN=Rv2859c PE=1 SV=1	MTB
P9WIZ1	1014	Unique	154	4	17148.7	4	5	0.000280959	0.5	11.6474	Transcriptional repressor NrdR OS=Mycobacterium tuberculosis (strain ATCC 25618 / H37Rv) GN=nrdR PE=1 SV=1	MTB
P9WID9	289	Unique	154	4	16865.8	4	5	0.000280959	0.1948	11.3958	Putative peroxiredoxin Rv1608c OS=Mycobacterium tuberculosis (strain ATCC 25618 / H37Rv) GN=bcpB PE=1 SV=1	MTB
O07169	1195	Unique	525	13	55106.8	13	17	0.00028021	0.32	46.4377	Probable fatty-acid-CoA ligase FadD7 (Fatty-acid-CoA synthetase) (Fatty-acid-CoA synthase) OS=Mycobacterium tuberculosis (strain ATCC 25618 / H37Rv) GN=fadD7 PE=1 SV=4	MTB
P9WK37	104	Unique	587	15	61624.8	15	19	0.000280097	0.3509	47.9652	Lipoprotein LpqB OS=Mycobacterium tuberculosis (strain ATCC 25618 / H37Rv) GN=lpqB PE=1 SV=1	MTB
P9WQD1	119	Unique	651	16	71412.9	16	21	0.000279146	0.3103	47.4652	Acetyl-coenzyme A synthetase OS=Mycobacterium tuberculosis (strain ATCC 25618 / H37Rv) GN=acsA PE=1 SV=1	MTB
P9WM45	616	Unique	124	4	12524.1	4	4	0.000279146	0.4839	10.9542	Protein Rv1269c OS=Mycobacterium tuberculosis (strain ATCC 25618 / H37Rv) GN=Rv1269c PE=1 SV=1	MTB
P9WG47	830	Unique	838	19	92199.7	19	27	0.000278813	0.352	79.3788	DNA gyrase subunit A OS=Mycobacterium tuberculosis (strain ATCC 25618 / H37Rv) GN=gyrA PE=1 SV=1	MTB
I6X4J0	518	Unique	470	12	49277.3	12	15	0.000276177	0.4213	52.653	Uncharacterized protein OS=Mycobacterium tuberculosis (strain ATCC 25618 / H37Rv) GN=Rv2522c PE=1 SV=1	MTB
P9WN95	586	Unique	379	7	38713.8	7	12	0.000273991	0.3061	37.5473	Cell division protein FtsZ OS=Mycobacterium tuberculosis (strain ATCC 25618 / H37Rv) GN=ftsZ PE=1 SV=1	MTB
P9WLG9	260	Unique	158	3	16934.3	3	5	0.000273846	0.4114	18.8901	Uncharacterized protein Rv2239c OS=Mycobacterium tuberculosis (strain ATCC 25618 / H37Rv) GN=Rv2239c PE=1 SV=1	MTB
O53410	1307	Unique	285	5	29243.1	5	9	0.00027327	0.3053	26.4071	Patatin OS=Mycobacterium tuberculosis (strain ATCC 25618 / H37Rv) GN=Rv1062 PE=1 SV=3	MTB
P9WLP1	576	Unique	317	7	33840.6	7	10	0.000272982	0.3502	28.2127	Universal stress protein Rv1996 OS=Mycobacterium tuberculosis (strain ATCC 25618 / H37Rv) GN=Rv1996 PE=1 SV=1	MTB
P9WK27	1295	Unique	222	6	22978	6	7	0.000272859	0.3333	18.6224	Maf-like protein Rv3282 OS=Mycobacterium tuberculosis (strain ATCC 25618 / H37Rv) GN=Rv3282 PE=1 SV=1	MTB
P9WIJ5	1248	Unique	222	7	23160	7	7	0.000272859	0.3153	17.9698	Pyrrolidone-carboxylate peptidase OS=Mycobacterium tuberculosis (strain ATCC 25618 / H37Rv) GN=pcp PE=1 SV=1	MTB
O53356	630	Unique	159	4	17459.5	4	5	0.000272124	0.3962	16.2398	Conserved protein OS=Mycobacterium tuberculosis (strain ATCC 25618 / H37Rv) GN=Rv3304 PE=1 SV=3	MTB
P9WPB3	1583	Some	287	3	32988.6	4	9	0.000271365	0.2091	19.847	Cyclopropane mycolic acid synthase 3 OS=Mycobacterium tuberculosis (strain ATCC 25618 / H37Rv) GN=pcaA PE=1 SV=1	MTB
O06216	193	Unique	288	7	30730.7	7	9	0.000270423	0.4688	27.6148	Conserved protein OS=Mycobacterium tuberculosis (strain ATCC 25618 / H37Rv) GN=Rv2161c PE=1 SV=1	MTB
P9WL03	1046	Unique	128	3	13921.8	3	4	0.000270423	0.2656	11.8059	Uncharacterized protein Rv0313 OS=Mycobacterium tuberculosis (strain ATCC 25618 / H37Rv) GN=Rv0313 PE=1 SV=1	MTB
O07434	643	Unique	96	3	10340.4	3	3	0.000270423	0.4062	9.7381	Copper-sensing transcriptional repressor RicR OS=Mycobacterium tuberculosis (strain ATCC 25618 / H37Rv) GN=ricR PE=1 SV=1	MTB
P9WN23	1575	Some	128	3	14922.4	4	4	0.000270423	0.2266	7.8139	Group 2 truncated hemoglobin GlbO OS=Mycobacterium tuberculosis (strain ATCC 25618 / H37Rv) GN=glbO PE=1 SV=1	MTB
I6WXS6	1064	Unique	64	2	6950.6	2	2	0.000270423	0.3281	5.7856	Putative antitoxin VapB51 OS=Mycobacterium tuberculosis (strain ATCC 25618 / H37Rv) GN=vapB51 PE=1 SV=1	MTB
I6XA34	169	Unique	257	8	27591.1	8	8	0.000269371	0.4864	19.3088	Conserved protein OS=Mycobacterium tuberculosis (strain ATCC 25618 / H37Rv) GN=Rv0911 PE=1 SV=1	MTB
P9WHS9	528	Unique	354	10	37232.2	10	11	0.000268895	0.3898	31.769	Putative succinyl-diaminopimelate desuccinylase DapE OS=Mycobacterium tuberculosis (strain ATCC 25618 / H37Rv) GN=dapE PE=1 SV=1	MTB
P71839	1326	Unique	129	3	13922.2	3	4	0.000268327	0.3876	10.4291	Conserved protein OS=Mycobacterium tuberculosis (strain ATCC 25618 / H37Rv) GN=Rv0786c PE=1 SV=2	MTB
O07206	225	Unique	129	4	14060.1	4	4	0.000268327	0.7287	9.0793	Uncharacterized protein OS=Mycobacterium tuberculosis (strain ATCC 25618 / H37Rv) GN=Rv2705c PE=1 SV=1	MTB
P9WGP3	98	Unique	808	17	88879.4	17	25	0.000267746	0.3515	85.9875	Protein translocase subunit SecA 2 OS=Mycobacterium tuberculosis (strain ATCC 25618 / H37Rv) GN=secA2 PE=1 SV=1	MTB
I6Y204	211	Unique	291	7	29710	7	9	0.000267635	0.457	34.2341	D-alanyl-D-alanine carboxypeptidase OS=Mycobacterium tuberculosis (strain ATCC 25618 / H37Rv) GN=dacB2 PE=1 SV=1	MTB
P72040	1584	Some	194	4	20693.6	5	6	0.000267635	0.2938	13.3663	Conserved protein OS=Mycobacterium tuberculosis (strain ATCC 25618 / H37Rv) GN=Rv3773c PE=1 SV=1	MTB
P9WKS9	304	Unique	97	3	10685.4	3	3	0.000267635	0.2371	7.2049	Uncharacterized protein Rv0508 OS=Mycobacterium tuberculosis (strain ATCC 25618 / H37Rv) GN=Rv0508 PE=1 SV=1	MTB
P0DN33	625	Unique	65	2	7087.4	2	2	0.000266263	0.6154	7.2477	Uncharacterized protein Rv0609B OS=Mycobacterium tuberculosis (strain ATCC 25618 / H37Rv) GN=Rv0609B PE=1 SV=1	MTB
P9WIU5	1222	Unique	326	9	33535.6	9	10	0.000265446	0.4141	28.4309	Peptidoglycan-binding protein ArfA OS=Mycobacterium tuberculosis (strain ATCC 25618 / H37Rv) GN=arfA PE=1 SV=1	MTB
P9WM93	615	Unique	131	4	13941	4	4	0.00026423	0.3969	9.6345	Uncharacterized protein Rv0034 OS=Mycobacterium tuberculosis (strain ATCC 25618 / H37Rv) GN=Rv0034 PE=1 SV=1	MTB
P95059	102	Unique	787	17	86142.3	17	24	0.000263894	0.4079	73.7803	Arylsulfatase OS=Mycobacterium tuberculosis (strain ATCC 25618 / H37Rv) GN=atsA PE=1 SV=1	MTB
P9WP85	183	Unique	361	8	36370.8	8	11	0.000263681	0.3712	35.998	Nicotinate-nucleotide--dimethylbenzimidazole phosphoribosyltransferase OS=Mycobacterium tuberculosis (strain ATCC 25618 / H37Rv) GN=cobT PE=1 SV=1	MTB
P9WFY7	605	Unique	230	5	25132.8	5	7	0.000263368	0.5652	20.8696	tRNA (guanine-N(1)-)-methyltransferase OS=Mycobacterium tuberculosis (strain ATCC 25618 / H37Rv) GN=trmD PE=1 SV=1	MTB
P9WQE7	1587	Some	1876	40	198694	45	57	0.000262927	0.411	178.251	Phthiocerol synthesis polyketide synthase type I PpsA OS=Mycobacterium tuberculosis (strain ATCC 25618 / H37Rv) GN=ppsA PE=1 SV=1	MTB
P9WHL9	904	Unique	429	11	45648.6	11	13	0.000262228	0.3007	31.5632	N5-carboxyaminoimidazole ribonucleotide synthase OS=Mycobacterium tuberculosis (strain ATCC 25618 / H37Rv) GN=purK PE=1 SV=1	MTB
O53572	252	Unique	264	4	27064	4	8	0.000262228	0.2538	24.1355	Probable conserved membrane protein OS=Mycobacterium tuberculosis (strain ATCC 25618 / H37Rv) GN=Rv3587c PE=1 SV=3	MTB
P9WHR9	170	Unique	397	11	40678.1	11	12	0.000261568	0.2418	29.5868	Serine protease Rv3671c OS=Mycobacterium tuberculosis (strain ATCC 25618 / H37Rv) GN=Rv3671c PE=1 SV=1	MTB
P9WN65	981	Unique	331	6	37516.7	6	10	0.000261436	0.2779	25.9643	dTDP-glucose 4,6-dehydratase OS=Mycobacterium tuberculosis (strain ATCC 25618 / H37Rv) GN=rmlB PE=1 SV=1	MTB
P9WN15	417	Unique	1327	32	145676	32	40	0.000260845	0.3768	122.139	Uncharacterized glycosyl hydrolase Rv2006 OS=Mycobacterium tuberculosis (strain ATCC 25618 / H37Rv) GN=Rv2006 PE=1 SV=1	MTB
P9WFK3	677	Unique	166	4	18330.5	4	5	0.000260649	0.1265	9.6049	UPF0336 protein Rv0504c OS=Mycobacterium tuberculosis (strain ATCC 25618 / H37Rv) GN=Rv0504c PE=1 SV=1	MTB
O86374	1251	Unique	465	8	48992.6	8	14	0.000260537	0.314	44.7972	Phosphomannomutase OS=Mycobacterium tuberculosis (strain ATCC 25618 / H37Rv) GN=manB PE=1 SV=1	MTB
P9WF95	1001	Unique	133	4	15147.8	4	4	0.000260257	0.4211	10.7139	Ribonuclease VapC17 OS=Mycobacterium tuberculosis (strain ATCC 25618 / H37Rv) GN=vapC17 PE=1 SV=1	MTB
P9WML3	243	Unique	133	4	14639.6	4	4	0.000260257	0.4436	9.5238	Uncharacterized HIT-like protein Rv0759c OS=Mycobacterium tuberculosis (strain ATCC 25618 / H37Rv) GN=Rv0759c PE=1 SV=1	MTB
P9WFA7	626	Unique	133	4	14925	4	4	0.000260257	0.2331	7.7357	Ribonuclease VapC10 OS=Mycobacterium tuberculosis (strain ATCC 25618 / H37Rv) GN=vapC10 PE=1 SV=1	MTB
P9WHL7	97	Unique	766	17	80732.8	17	23	0.000259832	0.3734	71.8171	Phosphoribosylformylglycinamidine synthase subunit PurL OS=Mycobacterium tuberculosis (strain ATCC 25618 / H37Rv) GN=purL PE=1 SV=2	MTB
P9WN77	567	Unique	334	7	33952.6	7	10	0.000259088	0.2814	24.5449	Glycerol-3-phosphate dehydrogenase [NAD(P)+] OS=Mycobacterium tuberculosis (strain ATCC 25618 / H37Rv) GN=gpsA PE=1 SV=1	MTB
P96831	935	Unique	403	9	44297.3	9	12	0.000257674	0.3648	32.3064	Probable acyl-CoA dehydrogenase FadE2 OS=Mycobacterium tuberculosis (strain ATCC 25618 / H37Rv) GN=fadE2 PE=1 SV=3	MTB
P9WHQ9	1286	Unique	202	5	22219.5	5	6	0.000257036	0.3168	19.1258	Hypoxanthine-guanine phosphoribosyltransferase OS=Mycobacterium tuberculosis (strain ATCC 25618 / H37Rv) GN=hpt PE=1 SV=1	MTB
P9WN57	1283	Unique	202	5	22362.6	5	6	0.000257036	0.3416	14.4304	GTP cyclohydrolase 1 OS=Mycobacterium tuberculosis (strain ATCC 25618 / H37Rv) GN=folE PE=1 SV=1	MTB
P9WMI5	1020	Unique	135	4	14394.5	4	4	0.000256401	0.3556	7.8064	HTH-type transcriptional repressor SmtB OS=Mycobacterium tuberculosis (strain ATCC 25618 / H37Rv) GN=smtB PE=1 SV=1	MTB
P9WH51	1323	Unique	135	4	14714.2	4	4	0.000256401	0.2815	7.4309	30S ribosomal protein S17 OS=Mycobacterium tuberculosis (strain ATCC 25618 / H37Rv) GN=rpsQ PE=1 SV=1	MTB
O05876	1314	Unique	169	4	17768	4	5	0.000256022	0.4142	13.7371	Conserved protein OS=Mycobacterium tuberculosis (strain ATCC 25618 / H37Rv) GN=Rv3231c PE=1 SV=1	MTB
O06619	1305	Unique	169	4	18070.7	4	5	0.000256022	0.4438	12.3039	Conserved protein OS=Mycobacterium tuberculosis (strain ATCC 25618 / H37Rv) GN=Rv1571 PE=1 SV=1	MTB
P9WM51	192	Unique	372	8	41285.4	8	11	0.000255884	0.4032	29.6807	Uncharacterized protein Rv1260 OS=Mycobacterium tuberculosis (strain ATCC 25618 / H37Rv) GN=Rv1260 PE=1 SV=1	MTB
O50443	129	Unique	543	13	58786.9	13	16	0.000254984	0.3186	40.3414	1-pyrroline-5-carboxylate dehydrogenase OS=Mycobacterium tuberculosis (strain ATCC 25618 / H37Rv) GN=rocA PE=1 SV=1	MTB
P9WFQ1	285	Unique	102	2	10927.7	2	3	0.000254516	0.3137	6.0305	UPF0045 protein Rv1898 OS=Mycobacterium tuberculosis (strain ATCC 25618 / H37Rv) GN=Rv1898 PE=1 SV=1	MTB
O53619	541	Unique	411	11	42746.6	11	12	0.000252658	0.3139	35.6204	Conserved protein OS=Mycobacterium tuberculosis (strain ATCC 25618 / H37Rv) GN=Rv0074 PE=1 SV=1	MTB
P9WHW5	1264	Unique	514	7	53760.5	7	15	0.000252535	0.1848	39.8117	PP2C-family Ser/Thr phosphatase OS=Mycobacterium tuberculosis (strain ATCC 25618 / H37Rv) GN=pstP PE=1 SV=1	MTB
P9WQ25	103	Unique	721	16	81012.3	16	21	0.000252045	0.3495	61.4771	Glycogen operon protein GlgX homolog OS=Mycobacterium tuberculosis (strain ATCC 25618 / H37Rv) GN=glgX PE=1 SV=1	MTB
P9WI87	1015	Unique	103	2	10742.9	2	3	0.000252045	0.6311	10.1544	Pilin OS=Mycobacterium tuberculosis (strain ATCC 25618 / H37Rv) GN=mtp PE=1 SV=1	MTB
P9WIU7	1228	Unique	447	9	47410.4	9	13	0.000251669	0.3221	33.8288	Diaminopimelate decarboxylase OS=Mycobacterium tuberculosis (strain ATCC 25618 / H37Rv) GN=lysA PE=1 SV=1	MTB
P9WN79	491	Unique	585	16	62720.8	16	17	0.00025147	0.4838	44.8979	Glycerol-3-phosphate dehydrogenase 2 OS=Mycobacterium tuberculosis (strain ATCC 25618 / H37Rv) GN=glpD2 PE=1 SV=1	MTB
I6YB54	920	Unique	379	10	43117.1	10	11	0.000251158	0.438	31.9621	1,4-beta-xylanase OS=Mycobacterium tuberculosis (strain ATCC 25618 / H37Rv) GN=Rv3096 PE=1 SV=1	MTB
I6X235	987	Unique	207	5	22860.6	5	6	0.000250827	0.4493	19.8248	ADP-ribose pyrophosphatase OS=Mycobacterium tuberculosis (strain ATCC 25618 / H37Rv) GN=Rv1700 PE=1 SV=1	MTB
P9WHD5	236	Unique	138	4	15664.5	4	4	0.000250827	0.4565	9.851	50S ribosomal protein L16 OS=Mycobacterium tuberculosis (strain ATCC 25618 / H37Rv) GN=rplP PE=1 SV=1	MTB
P9WKE9	972	Unique	208	6	22063.7	6	6	0.000249621	0.3798	15.7928	Guanylate kinase OS=Mycobacterium tuberculosis (strain ATCC 25618 / H37Rv) GN=gmk PE=1 SV=1	MTB
P9WFE9	1338	Unique	104	3	11164.9	3	3	0.000249621	0.4135	5.6854	Urease subunit beta OS=Mycobacterium tuberculosis (strain ATCC 25618 / H37Rv) GN=ureB PE=1 SV=1	MTB
P9WNV7	214	Unique	382	7	40445.5	7	11	0.000249186	0.2461	29.6133	Chaperone protein DnaJ 2 OS=Mycobacterium tuberculosis (strain ATCC 25618 / H37Rv) GN=dnaJ2 PE=1 SV=1	MTB
P96202	1587	Some	2188	48	230461	53	63	0.000249165	0.4191	194.702	Phthiocerol synthesis polyketide synthase type I PpsC OS=Mycobacterium tuberculosis (strain ATCC 25618 / H37Rv) GN=ppsC PE=1 SV=2	MTB
P9WNZ1	162	Unique	418	9	43532	9	12	0.000248427	0.4091	34.7204	Coenzyme A biosynthesis bifunctional protein CoaBC OS=Mycobacterium tuberculosis (strain ATCC 25618 / H37Rv) GN=coaBC PE=1 SV=1	MTB
P9WGZ9	876	Unique	558	14	59477.3	14	16	0.00024813	0.3477	42.7547	Ribonuclease J OS=Mycobacterium tuberculosis (strain ATCC 25618 / H37Rv) GN=rnj PE=1 SV=1	MTB
P9WII5	1085	Unique	105	2	11384.8	2	3	0.000247244	0.1048	7.7965	Endoribonuclease MazF4 OS=Mycobacterium tuberculosis (strain ATCC 25618 / H37Rv) GN=mazF4 PE=1 SV=1	MTB
P9WHG5	1385	Unique	105	3	12287.2	3	3	0.000247244	0.1714	6.0659	Toxin ParE2 OS=Mycobacterium tuberculosis (strain ATCC 25618 / H37Rv) GN=parE2 PE=1 SV=1	MTB
I6XG13	590	Unique	246	6	27583.3	6	7	0.000246239	0.2358	14.827	AsnC family transcriptional regulator OS=Mycobacterium tuberculosis (strain ATCC 25618 / H37Rv) GN=Rv3050c PE=1 SV=1	MTB
P9WIY1	667	Unique	141	4	15132.9	4	4	0.00024549	0.305	8.5909	Putative 8-oxo-dGTP diphosphatase 2 OS=Mycobacterium tuberculosis (strain ATCC 25618 / H37Rv) GN=mutT2 PE=1 SV=1	MTB
P9WMN7	181	Unique	392	8	42129.1	8	11	0.000242829	0.2653	26.1661	Probable adenylyltransferase/sulfurtransferase MoeZ OS=Mycobacterium tuberculosis (strain ATCC 25618 / H37Rv) GN=moeZ PE=1 SV=1	MTB
I6XI06	608	Unique	214	5	22327.1	5	6	0.000242623	0.229	16.7428	Conserved protein OS=Mycobacterium tuberculosis (strain ATCC 25618 / H37Rv) GN=Rv3705c PE=1 SV=1	MTB
P9WG95	164	Unique	429	9	44995	9	12	0.000242057	0.2634	29.7164	L-threonine dehydratase biosynthetic IlvA OS=Mycobacterium tuberculosis (strain ATCC 25618 / H37Rv) GN=ilvA PE=1 SV=1	MTB
P9WF69	303	Unique	143	3	15877.3	3	4	0.000242057	0.3147	9.0856	Ribonuclease VapC33 OS=Mycobacterium tuberculosis (strain ATCC 25618 / H37Rv) GN=vapC33 PE=1 SV=1	MTB
P9WPR5	973	Unique	501	7	54891.3	7	14	0.000241815	0.2136	39.268	Carotenoid cleavage oxygenase OS=Mycobacterium tuberculosis (strain ATCC 25618 / H37Rv) GN=Rv0654 PE=1 SV=1	MTB
P9WPE3	185	Unique	430	9	45465.7	9	12	0.000241494	0.2674	29.9124	CinA-like protein OS=Mycobacterium tuberculosis (strain ATCC 25618 / H37Rv) GN=cinA PE=1 SV=1	MTB
P9WHB5	1091	Unique	215	2	22409.8	2	6	0.000241494	0.2372	19.0659	50S ribosomal protein L25 OS=Mycobacterium tuberculosis (strain ATCC 25618 / H37Rv) GN=rplY PE=1 SV=1	MTB
P9WIU1	610	Unique	215	5	23409.6	5	6	0.000241494	0.2605	13.6745	Oligoribonuclease OS=Mycobacterium tuberculosis (strain ATCC 25618 / H37Rv) GN=orn PE=1 SV=1	MTB
I6Y551	138	Unique	502	11	56585.6	11	14	0.000241334	0.3964	40.513	Apocarotenoid-15,15'-oxygenase OS=Mycobacterium tuberculosis (strain ATCC 25618 / H37Rv) GN=Rv0913c PE=1 SV=1	MTB
P95151	574	Unique	251	7	27205.1	7	7	0.000241334	0.4422	18.4519	Conserved protein OS=Mycobacterium tuberculosis (strain ATCC 25618 / H37Rv) GN=Rv1864c PE=1 SV=2	MTB
P0DMM3	208	Unique	72	2	7361.3	2	2	0.000240376	0.9444	6.0292	Uncharacterized protein Rv3202A OS=Mycobacterium tuberculosis (strain ATCC 25618 / H37Rv) GN=Rv3202A PE=1 SV=1	MTB
P9WPZ5	943	Unique	397	8	42164.5	8	11	0.000239771	0.2947	31.3493	Probable N-succinyldiaminopimelate aminotransferase DapC OS=Mycobacterium tuberculosis (strain ATCC 25618 / H37Rv) GN=dapC PE=1 SV=1	MTB
Q79FW0	281	Unique	289	3	31085.1	3	8	0.000239544	0.1246	24.1129	Probable amino acid aminotransferase OS=Mycobacterium tuberculosis (strain ATCC 25618 / H37Rv) GN=Rv0812 PE=1 SV=1	MTB
P9WPX9	950	Unique	362	8	38077.4	8	10	0.000239048	0.4475	32.2272	3-dehydroquinate synthase OS=Mycobacterium tuberculosis (strain ATCC 25618 / H37Rv) GN=aroB PE=1 SV=1	MTB
I6YAE2	1028	Unique	181	4	17738.4	4	5	0.000239048	0.3425	11.5556	Probable conserved transmembrane alanine rich protein OS=Mycobacterium tuberculosis (strain ATCC 25618 / H37Rv) GN=Rv2843 PE=1 SV=1	MTB
O53489	641	Unique	218	4	22169.9	4	6	0.000238171	0.3303	18.2433	Probable lipoprotein LppI OS=Mycobacterium tuberculosis (strain ATCC 25618 / H37Rv) GN=lppI PE=1 SV=1	MTB
P9WPW3	991	Unique	218	5	22865.7	5	6	0.000238171	0.4037	17.9756	Probable succinyl-CoA:3-ketoacid coenzyme A transferase subunit B OS=Mycobacterium tuberculosis (strain ATCC 25618 / H37Rv) GN=scoB PE=1 SV=1	MTB
O53509	1054	Unique	146	3	15715.3	3	4	0.000237083	0.3288	10.377	DNA-binding protein Rv2175c OS=Mycobacterium tuberculosis (strain ATCC 25618 / H37Rv) GN=Rv2175c PE=1 SV=3	MTB
O07754	623	Unique	147	4	15951.3	4	4	0.00023547	0.2993	9.8048	Conserved protein OS=Mycobacterium tuberculosis (strain ATCC 25618 / H37Rv) GN=Rv1875 PE=1 SV=1	MTB
O06553	618	Unique	147	4	16272.5	4	4	0.00023547	0.4422	8.0316	Putative pyridoxine/pyridoxamine 5'-phosphate oxidase OS=Mycobacterium tuberculosis (strain ATCC 25618 / H37Rv) GN=Rv1155 PE=1 SV=1	MTB
O07807	1276	Unique	259	6	28418.1	6	7	0.000233879	0.2819	14.8982	Acyltransferase OS=Mycobacterium tuberculosis (strain ATCC 25618 / H37Rv) GN=Rv3816c PE=1 SV=1	MTB
P9WHN1	174	Unique	297	8	32891.7	8	8	0.000233092	0.4108	22.948	Phosphoribosylaminoimidazole-succinocarboxamide synthase OS=Mycobacterium tuberculosis (strain ATCC 25618 / H37Rv) GN=purC PE=1 SV=1	MTB
P96221	588	Unique	335	8	36660.6	8	9	0.000232483	0.2896	24.2095	Uncharacterized protein OS=Mycobacterium tuberculosis (strain ATCC 25618 / H37Rv) GN=Rv3856c PE=1 SV=1	MTB
P9WP13	275	Unique	149	3	16727.8	3	4	0.00023231	0.2483	9.6342	F420H(2)-dependent quinone reductase Rv1261c OS=Mycobacterium tuberculosis (strain ATCC 25618 / H37Rv) GN=Rv1261c PE=1 SV=1	MTB
P9WM73	1282	Unique	224	5	24616.1	5	6	0.000231791	0.2634	15.8359	Uncharacterized protein Rv0088 OS=Mycobacterium tuberculosis (strain ATCC 25618 / H37Rv) GN=Rv0088 PE=1 SV=1	MTB
P9WGH7	1026	Unique	187	4	21003.6	4	5	0.000231378	0.2353	14.2262	ECF RNA polymerase sigma factor SigK OS=Mycobacterium tuberculosis (strain ATCC 25618 / H37Rv) GN=sigK PE=1 SV=1	MTB
O53931	220	Unique	187	5	20425.9	5	5	0.000231378	0.4171	13.0923	Conserved protein OS=Mycobacterium tuberculosis (strain ATCC 25618 / H37Rv) GN=Rv1780 PE=1 SV=1	MTB
P9WJ53	1074	Unique	75	2	8203.3	2	2	0.000230761	0.4	3.957	Putative antitoxin VapB12 OS=Mycobacterium tuberculosis (strain ATCC 25618 / H37Rv) GN=vapB12 PE=1 SV=1	MTB
O05312	287	Unique	75	2	7787	2	2	0.000230761	0.4	3.6358	Conserved protein OS=Mycobacterium tuberculosis (strain ATCC 25618 / H37Rv) GN=Rv1211 PE=1 SV=3	MTB
P9WID3	179	Unique	339	8	35361.1	8	9	0.00022974	0.4543	24.8177	Putative ATP-dependent 6-phosphofructokinase isozyme 2 OS=Mycobacterium tuberculosis (strain ATCC 25618 / H37Rv) GN=pfkB PE=1 SV=1	MTB
P9WK59	996	Unique	226	5	24047.3	5	6	0.00022974	0.2655	15.262	Putative lipoprotein LpqT OS=Mycobacterium tuberculosis (strain ATCC 25618 / H37Rv) GN=lpqT PE=1 SV=1	MTB
P9WHC9	731	Unique	113	2	12987.1	2	3	0.00022974	0.2124	5.601	50S ribosomal protein L19 OS=Mycobacterium tuberculosis (strain ATCC 25618 / H37Rv) GN=rplS PE=1 SV=1	MTB
P9WI99	540	Unique	378	9	42516.4	9	10	0.00022893	0.3624	27.7968	Putative aminoglycoside phosphotransferase OS=Mycobacterium tuberculosis (strain ATCC 25618 / H37Rv) GN=Rv3168 PE=1 SV=1	MTB
P9WK21	1006	Unique	266	5	27241.9	5	7	0.000227725	0.3271	22.3223	Methionine aminopeptidase 1 OS=Mycobacterium tuberculosis (strain ATCC 25618 / H37Rv) GN=map-1 PE=1 SV=1	MTB
O53749	1024	Unique	190	5	21273.3	5	5	0.000227725	0.3053	11.7838	4-carboxymuconolactone decarboxylase OS=Mycobacterium tuberculosis (strain ATCC 25618 / H37Rv) GN=Rv0464c PE=1 SV=1	MTB
O69719	237	Unique	152	4	15849.3	4	4	0.000227725	0.4013	9.3609	tRNA-specific adenosine deaminase OS=Mycobacterium tuberculosis (strain ATCC 25618 / H37Rv) GN=tadA PE=1 SV=1	MTB
P9WMN3	926	Unique	495	10	51534.5	10	13	0.000227265	0.3778	41.1676	Bifunctional protein GlmU OS=Mycobacterium tuberculosis (strain ATCC 25618 / H37Rv) GN=glmU PE=1 SV=1	MTB
O06418	913	Unique	534	11	57286.1	11	14	0.000226872	0.2921	35.0689	Amidohydrolase OS=Mycobacterium tuberculosis (strain ATCC 25618 / H37Rv) GN=Rv0552 PE=1 SV=3	MTB
P9WKG7	222	Unique	306	6	31344.1	6	8	0.000226236	0.4869	25.8486	4-diphosphocytidyl-2-C-methyl-D-erythritol kinase OS=Mycobacterium tuberculosis (strain ATCC 25618 / H37Rv) GN=ispE PE=1 SV=1	MTB
I6YG46	1204	Unique	460	11	50729.4	11	12	0.000225744	0.363	31.6168	Glutamate decarboxylase OS=Mycobacterium tuberculosis (strain ATCC 25618 / H37Rv) GN=gadB PE=1 SV=1	MTB
O53334	666	Unique	115	3	12791.8	3	3	0.000225744	0.3043	6.2462	Uncharacterized protein OS=Mycobacterium tuberculosis (strain ATCC 25618 / H37Rv) GN=Rv3188 PE=1 SV=1	MTB
I6Y120	1016	Unique	269	5	27173.1	5	7	0.000225185	0.3086	19.8182	Probable shikimate 5-dehydrogenase AroE (5-dehydroshikimate reductase) OS=Mycobacterium tuberculosis (strain ATCC 25618 / H37Rv) GN=aroE PE=1 SV=1	MTB
P71540	617	Unique	269	5	27569.1	5	7	0.000225185	0.3234	15.846	Enoyl-CoA hydratase OS=Mycobacterium tuberculosis (strain ATCC 25618 / H37Rv) GN=echA7 PE=1 SV=1	MTB
P9WLW5	1327	Unique	231	4	27055.6	4	6	0.000224767	0.2684	18.0277	Uncharacterized protein Rv1507c OS=Mycobacterium tuberculosis (strain ATCC 25618 / H37Rv) GN=Rv1507c PE=1 SV=1	MTB
O05856	580	Unique	231	6	25087.8	6	6	0.000224767	0.4286	17.7508	Conserved protein OS=Mycobacterium tuberculosis (strain ATCC 25618 / H37Rv) GN=Rv3210c PE=1 SV=1	MTB
O50394	1022	Unique	154	4	16488.5	4	4	0.000224767	0.3766	11.2684	Putative tRNA (cytidine(34)-2'-O)-methyltransferase OS=Mycobacterium tuberculosis (strain ATCC 25618 / H37Rv) GN=spoU PE=1 SV=1	MTB
P71875	936	Unique	386	9	44221.6	9	10	0.000224185	0.2461	23.5261	3-ketosteroid-9-alpha-monooxygenase, oxygenase component OS=Mycobacterium tuberculosis (strain ATCC 25618 / H37Rv) GN=kshA PE=1 SV=2	MTB
O07255	1203	Unique	388	10	40745	10	10	0.000223029	0.4124	29.7897	Dehydrogenase OS=Mycobacterium tuberculosis (strain ATCC 25618 / H37Rv) GN=Rv0331 PE=1 SV=1	MTB
O69670	227	Unique	233	5	24593.7	5	6	0.000222838	0.3734	14.5858	Gamma-glutamyl-hercynylcysteine sulfoxide hydrolase OS=Mycobacterium tuberculosis (strain ATCC 25618 / H37Rv) GN=egtC PE=1 SV=1	MTB
P9WNU5	470	Unique	904	18	98393.6	18	23	0.000220167	0.3407	68.9849	DNA polymerase I OS=Mycobacterium tuberculosis (strain ATCC 25618 / H37Rv) GN=polA PE=1 SV=1	MTB
O53564	984	Unique	236	6	25925.4	6	6	0.000220005	0.3136	12.0251	Acetoacetate decarboxylase OS=Mycobacterium tuberculosis (strain ATCC 25618 / H37Rv) GN=Rv3519 PE=1 SV=1	MTB
O86353	1266	Unique	237	6	25149.1	6	6	0.000219077	0.2532	13.9716	Carboxymethylenebutenolidase OS=Mycobacterium tuberculosis (strain ATCC 25618 / H37Rv) GN=Rv2054 PE=1 SV=1	MTB
O69715	689	Unique	119	2	12671.6	2	3	0.000218156	0.3613	6.6908	Uncharacterized protein OS=Mycobacterium tuberculosis (strain ATCC 25618 / H37Rv) GN=Rv3748 PE=1 SV=1	MTB
O53673	652	Unique	159	3	17757.1	3	4	0.000217699	0.4025	13.5044	Heat shock protein Hsp (Heat-stress-induced ribosome-binding protein A) OS=Mycobacterium tuberculosis (strain ATCC 25618 / H37Rv) GN=hsp PE=1 SV=1	MTB
P9WIC5	217	Unique	199	5	22555.1	5	5	0.000217426	0.397	20.1425	Chorismate pyruvate-lyase OS=Mycobacterium tuberculosis (strain ATCC 25618 / H37Rv) GN=Rv2949c PE=1 SV=1	MTB
P9WIB9	1037	Unique	199	4	21913.3	4	5	0.000217426	0.3317	14.4444	Secreted chorismate mutase OS=Mycobacterium tuberculosis (strain ATCC 25618 / H37Rv) GN=Rv1885c PE=1 SV=1	MTB
P9WIT7	951	Unique	319	7	33779.6	7	8	0.000217017	0.1944	22.5735	Aspartate carbamoyltransferase OS=Mycobacterium tuberculosis (strain ATCC 25618 / H37Rv) GN=pyrB PE=1 SV=1	MTB
P9WHA1	1336	Unique	80	2	8729.4	2	2	0.000216338	0.4875	4.8246	50S ribosomal protein L31 OS=Mycobacterium tuberculosis (strain ATCC 25618 / H37Rv) GN=rpmE PE=1 SV=1	MTB
O06816	239	Unique	161	4	18286.6	4	4	0.000214995	0.3292	9.6412	Uncharacterized protein OS=Mycobacterium tuberculosis (strain ATCC 25618 / H37Rv) GN=Rv1443c PE=1 SV=1	MTB
P9WMD1	1409	Unique	202	2	22297.9	2	5	0.000214196	0.1733	10.6731	Uncharacterized HTH-type transcriptional regulator Rv1556 OS=Mycobacterium tuberculosis (strain ATCC 25618 / H37Rv) GN=Rv1556 PE=1 SV=1	MTB
contaminant_INT-STD1	961	Unique	607	9	69207.4	9	15	0.000213844	0.145	34.6891	BSA	Contaminant
I6YEE1	233	Unique	324	5	37558.7	5	8	0.000213668	0.2963	21.9336	Metallophosphoesterase OS=Mycobacterium tuberculosis (strain ATCC 25618 / H37Rv) GN=Rv2795c PE=1 SV=1	MTB
P9WKW9	200	Unique	407	7	44897.7	7	10	0.000212618	0.4423	34.4167	Uncharacterized protein Rv3786c OS=Mycobacterium tuberculosis (strain ATCC 25618 / H37Rv) GN=Rv3786c PE=1 SV=1	MTB
P9WQ83	603	Unique	407	6	44237.6	6	10	0.000212618	0.1892	26.7259	Putative cystathionine beta-lyase OS=Mycobacterium tuberculosis (strain ATCC 25618 / H37Rv) GN=Rv2294 PE=1 SV=1	MTB
O50459	212	Unique	286	6	29565.4	6	7	0.0002118	0.3566	23.4837	Lipoprotein LpqZ OS=Mycobacterium tuberculosis (strain ATCC 25618 / H37Rv) GN=lpqZ PE=1 SV=1	MTB
P9WPQ3	137	Unique	654	12	70530.5	12	16	0.000211707	0.292	43.1013	Acetyl-/propionyl-coenzyme A carboxylase alpha chain OS=Mycobacterium tuberculosis (strain ATCC 25618 / H37Rv) GN=accA1 PE=1 SV=1	MTB
P72043	665	Unique	328	4	33924.1	4	8	0.000211062	0.1951	18.4379	Probable oxidoreductase OS=Mycobacterium tuberculosis (strain ATCC 25618 / H37Rv) GN=Rv3777 PE=1 SV=2	MTB
P9WH39	613	Unique	287	6	31052	6	7	0.000211062	0.2091	16.1718	30S ribosomal protein S2 OS=Mycobacterium tuberculosis (strain ATCC 25618 / H37Rv) GN=rpsB PE=1 SV=1	MTB
L7N664	1366	Unique	123	2	13314.6	2	3	0.000211062	0.3415	7.1163	Thioredoxin OS=Mycobacterium tuberculosis (strain ATCC 25618 / H37Rv) GN=trxB1 PE=1 SV=1	MTB
P9WH13	265	Unique	288	4	31454.2	4	7	0.000210329	0.2083	21.0962	Glucose-1-phosphate thymidylyltransferase OS=Mycobacterium tuberculosis (strain ATCC 25618 / H37Rv) GN=rmlA PE=1 SV=1	MTB
P9WQA1	538	Unique	494	10	51369.9	10	12	0.000210207	0.2874	32.5258	Glutamyl-tRNA(Gln) amidotransferase subunit A OS=Mycobacterium tuberculosis (strain ATCC 25618 / H37Rv) GN=gatA PE=1 SV=1	MTB
P9WMR1	456	Unique	906	20	99526.7	20	22	0.00021013	0.3212	58.898	Probable helicase HelY OS=Mycobacterium tuberculosis (strain ATCC 25618 / H37Rv) GN=helY PE=1 SV=1	MTB
I6WZ30	242	Unique	165	4	16558.3	4	4	0.000209783	0.3576	12.105	Conserved threonine rich protein OS=Mycobacterium tuberculosis (strain ATCC 25618 / H37Rv) GN=Rv0679c PE=1 SV=1	MTB
I6Y8F7	1352	Unique	165	4	18349.1	4	4	0.000209783	0.3818	9.6167	HTH-type transcriptional regulator MmpR5 OS=Mycobacterium tuberculosis (strain ATCC 25618 / H37Rv) GN=mmpR5 PE=1 SV=1	MTB
P9WP19	1035	Unique	289	4	29660.9	4	7	0.000209601	0.218	19.998	Diaminopimelate epimerase OS=Mycobacterium tuberculosis (strain ATCC 25618 / H37Rv) GN=dapF PE=1 SV=1	MTB
P9WKP3	1233	Unique	372	8	40597.8	8	9	0.00020936	0.3145	19.6452	Uncharacterized protein Rv0906 OS=Mycobacterium tuberculosis (strain ATCC 25618 / H37Rv) GN=Rv0906 PE=1 SV=1	MTB
I6Y4F1	670	Unique	124	3	13172.6	3	3	0.00020936	0.1452	5.2467	Membrane protein OS=Mycobacterium tuberculosis (strain ATCC 25618 / H37Rv) GN=Rv0680c PE=1 SV=1	MTB
I6X5C9	173	Unique	331	8	36049.5	8	8	0.000209149	0.3897	21.0581	Riboflavin biosynthesis protein OS=Mycobacterium tuberculosis (strain ATCC 25618 / H37Rv) GN=ribF PE=1 SV=1	MTB
I6X811	172	Unique	541	9	58327.4	9	13	0.000207941	0.3253	41.1284	ABC transporter substrate-binding protein OS=Mycobacterium tuberculosis (strain ATCC 25618 / H37Rv) GN=dppA PE=1 SV=1	MTB
P72062	1257	Unique	375	7	39401.1	7	9	0.000207685	0.3547	25.5782	Conserved protein OS=Mycobacterium tuberculosis (strain ATCC 25618 / H37Rv) GN=Rv3796 PE=1 SV=2	MTB
P9WPK9	583	Unique	376	7	42250.5	7	9	0.000207133	0.2686	28.0411	Putative glutamate--cysteine ligase 2 OS=Mycobacterium tuberculosis (strain ATCC 25618 / H37Rv) GN=Rv0433 PE=1 SV=1	MTB
P9WGV5	631	Unique	418	5	45058	5	10	0.000207022	0.2177	26.0381	Trans-acting enoyl reductase OS=Mycobacterium tuberculosis (strain ATCC 25618 / H37Rv) GN=Rv2953 PE=1 SV=1	MTB
I6XFB7	648	Unique	209	4	22855.4	4	5	0.000207022	0.3158	11.747	Probable membrane protein OS=Mycobacterium tuberculosis (strain ATCC 25618 / H37Rv) GN=Rv2799 PE=1 SV=1	MTB
O06563	999	Unique	628	6	67520.3	6	15	0.000206693	0.1943	39.0011	GTP-binding protein TypA OS=Mycobacterium tuberculosis (strain ATCC 25618 / H37Rv) GN=typA PE=1 SV=2	MTB
I6YG83	1013	Unique	168	4	18538.4	4	4	0.000206037	0.3631	10.4118	Conserved protein OS=Mycobacterium tuberculosis (strain ATCC 25618 / H37Rv) GN=Rv3472 PE=1 SV=1	MTB
P9WH49	1073	Unique	84	2	9519.2	2	2	0.000206037	0.3095	4.4165	30S ribosomal protein S18 1 OS=Mycobacterium tuberculosis (strain ATCC 25618 / H37Rv) GN=rpsR1 PE=1 SV=1	MTB
P9WPX3	1226	Unique	421	9	44415.7	9	10	0.000205547	0.3135	25.4075	Aspartokinase OS=Mycobacterium tuberculosis (strain ATCC 25618 / H37Rv) GN=ask PE=1 SV=1	MTB
O06829	564	Unique	422	8	46851.3	8	10	0.00020506	0.2251	28.0611	Conserved protein OS=Mycobacterium tuberculosis (strain ATCC 25618 / H37Rv) GN=Rv1429 PE=1 SV=1	MTB
P9WK11	531	Unique	554	11	57782.3	11	13	0.000203061	0.3357	35.1054	2-succinyl-5-enolpyruvyl-6-hydroxy-3-cyclohexene-1-carboxylate synthase OS=Mycobacterium tuberculosis (strain ATCC 25618 / H37Rv) GN=menD PE=1 SV=1	MTB
O53498	67	Unique	1194	22	129112	22	28	0.00020293	0.3157	90.9166	Cobalamin biosynthesis protein CobN OS=Mycobacterium tuberculosis (strain ATCC 25618 / H37Rv) GN=cobN PE=1 SV=4	MTB
P9WFS1	1045	Unique	427	4	44440.2	4	10	0.000202659	0.2108	34.9113	Thymidine phosphorylase OS=Mycobacterium tuberculosis (strain ATCC 25618 / H37Rv) GN=deoA PE=1 SV=1	MTB
O69687	598	Unique	427	7	47552	7	10	0.000202659	0.2482	25.2712	Probable fatty acid methyltransferase Rv3720 OS=Mycobacterium tuberculosis (strain ATCC 25618 / H37Rv) GN=Rv3720 PE=1 SV=4	MTB
I6Y8I5	619	Unique	299	5	32704.7	5	7	0.000202591	0.2241	22.2942	Conserved protein OS=Mycobacterium tuberculosis (strain ATCC 25618 / H37Rv) GN=Rv0712 PE=1 SV=1	MTB
P9WQE5	1587	Some	1538	23	162408	29	36	0.000202554	0.344	118.985	Phthiocerol synthesis polyketide synthase type I PpsB OS=Mycobacterium tuberculosis (strain ATCC 25618 / H37Rv) GN=ppsB PE=1 SV=1	MTB
P9WK71	1318	Unique	171	4	17313.5	4	4	0.000202422	0.386	11.0529	Putative lipoprotein LppO OS=Mycobacterium tuberculosis (strain ATCC 25618 / H37Rv) GN=lppO PE=1 SV=1	MTB
O06307	636	Unique	214	4	22878.4	4	5	0.000202185	0.3458	15.403	Conserved protein OS=Mycobacterium tuberculosis (strain ATCC 25618 / H37Rv) GN=Rv0356c PE=1 SV=1	MTB
P9WMK7	688	Unique	214	4	22155.9	4	5	0.000202185	0.1869	10.1816	DNA-binding protein HU homolog OS=Mycobacterium tuberculosis (strain ATCC 25618 / H37Rv) GN=hup PE=1 SV=1	MTB
P71750	523	Unique	643	12	66500.2	12	15	0.000201871	0.2939	46.8414	Gamma-glutamyltransferase OS=Mycobacterium tuberculosis (strain ATCC 25618 / H37Rv) GN=ggtB PE=1 SV=2	MTB
P9WHM5	614	Unique	215	5	22383.9	5	5	0.000201245	0.3256	13.5632	Phosphoribosylglycinamide formyltransferase OS=Mycobacterium tuberculosis (strain ATCC 25618 / H37Rv) GN=purN PE=1 SV=1	MTB
P9WGM5	259	Unique	216	4	22884.2	4	5	0.000200313	0.3426	13.3605	Probable transcriptional regulatory protein NarL OS=Mycobacterium tuberculosis (strain ATCC 25618 / H37Rv) GN=narL PE=1 SV=1	MTB
P9WFZ5	1221	Unique	391	9	41676.8	9	9	0.000199186	0.3862	27.3492	Trehalose-phosphate phosphatase OS=Mycobacterium tuberculosis (strain ATCC 25618 / H37Rv) GN=otsB PE=1 SV=1	MTB
P9WHK5	1304	Unique	261	5	27394.2	5	6	0.000198932	0.2222	16.8152	Uridylate kinase OS=Mycobacterium tuberculosis (strain ATCC 25618 / H37Rv) GN=pyrH PE=1 SV=1	MTB
O33348	1347	Unique	87	2	10212.6	2	2	0.000198932	0.3563	6.0745	Toxin RelG OS=Mycobacterium tuberculosis (strain ATCC 25618 / H37Rv) GN=relG PE=1 SV=1	MTB
P9WM25	1313	Unique	218	4	24021.3	4	5	0.000198476	0.2477	11.4745	Uncharacterized protein Rv1332 OS=Mycobacterium tuberculosis (strain ATCC 25618 / H37Rv) GN=Rv1332 PE=1 SV=1	MTB
P96227	995	Unique	218	5	23778.4	5	5	0.000198476	0.1881	11.188	Conserved protein OS=Mycobacterium tuberculosis (strain ATCC 25618 / H37Rv) GN=Rv3850 PE=1 SV=1	MTB
P9WHV9	100	Unique	742	16	82969.8	16	17	0.000198262	0.3248	44.9517	Polyphosphate kinase OS=Mycobacterium tuberculosis (strain ATCC 25618 / H37Rv) GN=ppk PE=1 SV=1	MTB
O53414	1056	Unique	131	3	14006.3	3	3	0.000198173	0.2748	5.8575	Sulfurtransferase OS=Mycobacterium tuberculosis (strain ATCC 25618 / H37Rv) GN=Rv1066 PE=1 SV=1	MTB
P9WQ81	178	Unique	437	9	46271.5	9	10	0.000198021	0.3204	27.8468	Adenosylmethionine-8-amino-7-oxononanoate aminotransferase OS=Mycobacterium tuberculosis (strain ATCC 25618 / H37Rv) GN=bioA PE=1 SV=1	MTB
P9WJG5	1325	Unique	175	4	18879.8	4	4	0.000197795	0.4171	8.9513	Uncharacterized membrane protein ArfC OS=Mycobacterium tuberculosis (strain ATCC 25618 / H37Rv) GN=arfC PE=1 SV=1	MTB
I6Y0W5	952	Unique	394	8	41872.1	8	9	0.00019767	0.3147	21.8907	Acyl-CoA dehydrogenase OS=Mycobacterium tuberculosis (strain ATCC 25618 / H37Rv) GN=fadE19 PE=1 SV=1	MTB
O06300	283	Unique	219	4	24669.4	4	5	0.000197569	0.274	14.3581	Uncharacterized protein OS=Mycobacterium tuberculosis (strain ATCC 25618 / H37Rv) GN=Rv0349 PE=1 SV=1	MTB
I6X7W8	1260	Unique	395	7	43231.6	7	9	0.000197169	0.319	23.0616	Monooxygenase OS=Mycobacterium tuberculosis (strain ATCC 25618 / H37Rv) GN=Rv3618 PE=1 SV=1	MTB
O08343	258	Unique	264	4	29046.8	4	6	0.000196671	0.2273	16.551	Uncharacterized metal-dependent hydrolase TatD OS=Mycobacterium tuberculosis (strain ATCC 25618 / H37Rv) GN=tatD PE=1 SV=1	MTB
O53751	585	Unique	264	6	30148.3	6	6	0.000196671	0.3295	14.0853	Acyl-ACP thioesterase OS=Mycobacterium tuberculosis (strain ATCC 25618 / H37Rv) GN=Rv0466 PE=1 SV=1	MTB
P9WMP3	204	Unique	309	6	31900.7	6	7	0.000196035	0.3236	20.8947	Porphobilinogen deaminase OS=Mycobacterium tuberculosis (strain ATCC 25618 / H37Rv) GN=hemC PE=1 SV=1	MTB
P9WN19	1234	Unique	488	9	53400.1	9	11	0.000195059	0.3566	34.3479	Glutamate synthase [NADPH] small chain OS=Mycobacterium tuberculosis (strain ATCC 25618 / H37Rv) GN=gltD PE=1 SV=1	MTB
O53346	945	Unique	355	8	38090.7	8	8	0.000195009	0.3155	20.4967	Possible transmembrane cation transporter OS=Mycobacterium tuberculosis (strain ATCC 25618 / H37Rv) GN=Rv3200c PE=1 SV=1	MTB
I6YC03	589	Unique	356	6	39254.5	6	8	0.000194461	0.323	25.8198	Epoxide hydrolase B OS=Mycobacterium tuberculosis (strain ATCC 25618 / H37Rv) GN=ephB PE=1 SV=1	MTB
P9WKJ1	1003	Unique	267	5	28411.6	5	6	0.000194461	0.2772	18.455	3'-phosphoadenosine 5'-phosphate phosphatase OS=Mycobacterium tuberculosis (strain ATCC 25618 / H37Rv) GN=cysQ PE=1 SV=1	MTB
O86340	1360	Unique	134	3	14786.9	3	3	0.000193736	0.3731	7.2617	Conserved protein OS=Mycobacterium tuberculosis (strain ATCC 25618 / H37Rv) GN=Rv2061c PE=1 SV=3	MTB
P9WFA5	1099	Unique	134	2	14623.6	2	3	0.000193736	0.2239	6.5724	Ribonuclease VapC11 OS=Mycobacterium tuberculosis (strain ATCC 25618 / H37Rv) GN=vapC11 PE=1 SV=1	MTB
P9WLW9	266	Unique	269	4	29984	4	6	0.000193016	0.2528	15.461	Uncharacterized protein Rv1498c OS=Mycobacterium tuberculosis (strain ATCC 25618 / H37Rv) GN=Rv1498c PE=1 SV=2	MTB
P9WQ43	1582	Some	583	8	62986.4	9	13	0.00019296	0.2093	39.571	Long-chain-fatty-acid--AMP ligase FadD26 OS=Mycobacterium tuberculosis (strain ATCC 25618 / H37Rv) GN=fadD26 PE=1 SV=1	MTB
P9WPZ3	578	Unique	404	7	41103.7	7	9	0.000192777	0.2723	25.924	Arginine biosynthesis bifunctional protein ArgJ OS=Mycobacterium tuberculosis (strain ATCC 25618 / H37Rv) GN=argJ PE=1 SV=1	MTB
O53903	1582	Some	584	1	62772.5	6	13	0.00019263	0.1301	32.3946	Acyl-CoA synthetase OS=Mycobacterium tuberculosis (strain ATCC 25618 / H37Rv) GN=fadD24 PE=1 SV=1	MTB
P9WG45	1212	Unique	675	11	74027.1	11	15	0.000192301	0.2326	49.0817	DNA gyrase subunit B OS=Mycobacterium tuberculosis (strain ATCC 25618 / H37Rv) GN=gyrB PE=1 SV=1	MTB
O69725	228	Unique	315	6	33319.4	6	7	0.000192301	0.419	18.361	Glycine/betaine ABC transporter substrate-binding protein OS=Mycobacterium tuberculosis (strain ATCC 25618 / H37Rv) GN=proX PE=1 SV=1	MTB
P9WIY3	1009	Unique	317	6	34741	6	7	0.000191088	0.2114	16.982	Probable 8-oxo-dGTP diphosphatase 1 OS=Mycobacterium tuberculosis (strain ATCC 25618 / H37Rv) GN=mutT1 PE=1 SV=1	MTB
P96818	279	Unique	136	3	15462.4	3	3	0.000190887	0.2574	8.1797	Uncharacterized protein OS=Mycobacterium tuberculosis (strain ATCC 25618 / H37Rv) GN=Rv0141c PE=1 SV=1	MTB
I6XYM2	1097	Unique	182	3	19207.7	3	4	0.000190188	0.2473	10.0092	Probable conserved lipoprotein DsbF OS=Mycobacterium tuberculosis (strain ATCC 25618 / H37Rv) GN=dsbF PE=1 SV=1	MTB
P9WF25	1372	Unique	91	2	10170	2	2	0.000190188	0.3187	4.1003	Antitoxin RelJ OS=Mycobacterium tuberculosis (strain ATCC 25618 / H37Rv) GN=relJ PE=1 SV=1	MTB
P9WFB7	1101	Unique	137	2	14672.7	2	3	0.000189493	0.1679	9.2146	Ribonuclease VapC3 OS=Mycobacterium tuberculosis (strain ATCC 25618 / H37Rv) GN=vapC3 PE=1 SV=1	MTB
P96832	1240	Unique	366	8	37652.7	8	8	0.000189148	0.2869	21.5713	NAD(P) transhydrogenase subunit alpha OS=Mycobacterium tuberculosis (strain ATCC 25618 / H37Rv) GN=pntAa PE=1 SV=1	MTB
P9WI51	646	Unique	229	4	23741	4	5	0.000188942	0.3319	14.2295	Ribulose-phosphate 3-epimerase OS=Mycobacterium tuberculosis (strain ATCC 25618 / H37Rv) GN=rpe PE=1 SV=1	MTB
I6WXK4	1062	Unique	276	4	30117.5	4	6	0.00018812	0.2355	13.3019	Phosphotyrosine protein phosphatase OS=Mycobacterium tuberculosis (strain ATCC 25618 / H37Rv) GN=ptbB PE=1 SV=1	MTB
I6XCB2	668	Unique	231	3	25243.1	3	5	0.000187306	0.381	18.2884	Segregation and condensation protein B OS=Mycobacterium tuberculosis (strain ATCC 25618 / H37Rv) GN=scpB PE=1 SV=1	MTB
P9WKC9	215	Unique	463	6	50670.9	6	10	0.000186901	0.1598	28.3563	Probable diacyglycerol O-acyltransferase tgs1 OS=Mycobacterium tuberculosis (strain ATCC 25618 / H37Rv) GN=tgs1 PE=1 SV=1	MTB
L0TBY6	308	Unique	139	2	15431.1	2	3	0.000186767	0.3094	8.661	Possible flavoprotein OS=Mycobacterium tuberculosis (strain ATCC 25618 / H37Rv) GN=Rv2250A PE=1 SV=1	MTB
O53352	282	Unique	139	3	15621.3	3	3	0.000186767	0.3381	5.9174	Exonuclease OS=Mycobacterium tuberculosis (strain ATCC 25618 / H37Rv) GN=Rv3259 PE=1 SV=3	MTB
P95291	565	Unique	371	8	39019.8	8	8	0.000186599	0.3774	20.6304	Probable conserved lipoprotein OS=Mycobacterium tuberculosis (strain ATCC 25618 / H37Rv) GN=Rv1922 PE=1 SV=1	MTB
I6XD65	333	Unique	186	2	19574.4	2	4	0.000186098	0.2366	11.8519	Nicotinamidase/pyrazinamidase OS=Mycobacterium tuberculosis (strain ATCC 25618 / H37Rv) GN=pncA PE=1 SV=1	MTB
P9WH45	305	Unique	93	2	10778.8	2	2	0.000186098	0.2903	4.162	30S ribosomal protein S19 OS=Mycobacterium tuberculosis (strain ATCC 25618 / H37Rv) GN=rpsS PE=1 SV=1	MTB
O53379	994	Unique	466	6	50793	6	10	0.000185698	0.2189	24.6154	Probable aminotransferase Rv3329 OS=Mycobacterium tuberculosis (strain ATCC 25618 / H37Rv) GN=Rv3329 PE=1 SV=2	MTB
P9WHA5	592	Unique	280	6	30540.2	6	6	0.000185433	0.3286	16.0811	50S ribosomal protein L2 OS=Mycobacterium tuberculosis (strain ATCC 25618 / H37Rv) GN=rplB PE=1 SV=1	MTB
P9WHS7	1259	Unique	375	7	39397.2	7	8	0.000184609	0.2507	25.9375	Probable dipeptidase PepE OS=Mycobacterium tuberculosis (strain ATCC 25618 / H37Rv) GN=pepE PE=1 SV=1	MTB
P9WH21	166	Unique	516	9	57592.6	9	11	0.000184475	0.2306	32.3397	Putative Rieske 2Fe-2S iron-sulfur protein Rv3818 OS=Mycobacterium tuberculosis (strain ATCC 25618 / H37Rv) GN=Rv3818 PE=1 SV=1	MTB
O53413	706	Unique	188	4	20603.4	4	4	0.000184118	0.1596	7.7245	Cysteine dioxygenase OS=Mycobacterium tuberculosis (strain ATCC 25618 / H37Rv) GN=Rv1065 PE=1 SV=1	MTB
P9WFB9	261	Unique	141	3	15718.2	3	3	0.000184118	0.2199	6.6066	Ribonuclease VapC2 OS=Mycobacterium tuberculosis (strain ATCC 25618 / H37Rv) GN=vapC2 PE=1 SV=1	MTB
L7N6B2	983	Unique	330	6	35244.4	6	7	0.00018356	0.3788	26.78	Iron ABC transporter substrate-binding protein OS=Mycobacterium tuberculosis (strain ATCC 25618 / H37Rv) GN=Rv0265c PE=1 SV=1	MTB
P9WJF9	694	Unique	236	5	25739.5	5	5	0.000183338	0.1441	10.3457	CRISPR type III-associated RAMP protein Csm3 OS=Mycobacterium tuberculosis (strain ATCC 25618 / H37Rv) GN=csm3 PE=1 SV=1	MTB
P9WMN1	653	Unique	284	5	30443.8	5	6	0.000182821	0.2746	15.6424	ATP phosphoribosyltransferase OS=Mycobacterium tuberculosis (strain ATCC 25618 / H37Rv) GN=hisG PE=1 SV=1	MTB
P9WKW3	1057	Unique	142	3	15008.7	3	3	0.000182821	0.2465	6.4704	Uncharacterized protein Rv0441c OS=Mycobacterium tuberculosis (strain ATCC 25618 / H37Rv) GN=Rv0441c PE=1 SV=1	MTB
P9WIS5	69	Unique	1231	24	135800	24	26	0.000182772	0.2388	69.8843	Multifunctional 2-oxoglutarate metabolism enzyme OS=Mycobacterium tuberculosis (strain ATCC 25618 / H37Rv) GN=kgd PE=1 SV=1	MTB
P9WIM1	628	Unique	332	5	35260.7	5	7	0.000182454	0.3464	24.5965	Protein PafB OS=Mycobacterium tuberculosis (strain ATCC 25618 / H37Rv) GN=pafB PE=1 SV=1	MTB
P9WML7	939	Unique	380	8	40538.1	8	8	0.00018218	0.3158	21.2499	Histidinol-phosphate aminotransferase OS=Mycobacterium tuberculosis (strain ATCC 25618 / H37Rv) GN=hisC PE=1 SV=1	MTB
I6YGX2	563	Unique	810	9	84564.8	9	17	0.000181617	0.1506	44.3692	Penicillin-binding protein OS=Mycobacterium tuberculosis (strain ATCC 25618 / H37Rv) GN=ponA2 PE=1 SV=1	MTB
P9WNG3	1273	Unique	335	6	34832.5	6	7	0.00018082	0.4209	17.362	3-oxoacyl-[acyl-carrier-protein] synthase 3 OS=Mycobacterium tuberculosis (strain ATCC 25618 / H37Rv) GN=fabH PE=1 SV=1	MTB
I6XEI5	1328	Unique	240	4	25336	4	5	0.000180282	0.2833	14.6859	Putative peptidoglycan hydrolase Rv2525c OS=Mycobacterium tuberculosis (strain ATCC 25618 / H37Rv) GN=Rv2525c PE=1 SV=1	MTB
P9WFF1	527	Unique	577	11	60769	11	12	0.00017997	0.2929	35.0994	Urease subunit alpha OS=Mycobacterium tuberculosis (strain ATCC 25618 / H37Rv) GN=ureC PE=1 SV=1	MTB
P9WKL5	1027	Unique	241	4	25911.1	4	5	0.000179534	0.2531	15.1411	Uncharacterized protein Rv0560c OS=Mycobacterium tuberculosis (strain ATCC 25618 / H37Rv) GN=Rv0560c PE=1 SV=1	MTB
P9WQA9	197	Unique	386	7	40882.1	7	8	0.000179348	0.3187	24.8785	Alanine racemase OS=Mycobacterium tuberculosis (strain ATCC 25618 / H37Rv) GN=alr PE=1 SV=1	MTB
P72005	253	Unique	243	4	27050	4	5	0.000178056	0.144	10.7177	Uncharacterized protein OS=Mycobacterium tuberculosis (strain ATCC 25618 / H37Rv) GN=Rv1748 PE=1 SV=1	MTB
P9WLJ5	1038	Unique	244	5	25985.6	5	5	0.000177327	0.1516	12.0907	Uncharacterized protein Rv2091c OS=Mycobacterium tuberculosis (strain ATCC 25618 / H37Rv) GN=Rv2091c PE=1 SV=1	MTB
P9WJE1	1320	Unique	392	4	39845.6	4	8	0.000176603	0.176	32.0643	ESX-1 secretion-associated protein EspA OS=Mycobacterium tuberculosis (strain ATCC 25618 / H37Rv) GN=espA PE=1 SV=1	MTB
P96272	1348	Unique	147	2	13903.8	2	3	0.000176603	0.3061	8.9787	Membrane protein OS=Mycobacterium tuberculosis (strain ATCC 25618 / H37Rv) GN=Rv0426c PE=1 SV=1	MTB
P9WF55	1060	Unique	147	3	16567.4	3	3	0.000176603	0.3946	6.495	Ribonuclease VapC43 OS=Mycobacterium tuberculosis (strain ATCC 25618 / H37Rv) GN=vapC43 PE=1 SV=1	MTB
I6XI16	1111	Unique	147	3	15634.1	3	3	0.000176603	0.1701	5.9088	Conserved protein OS=Mycobacterium tuberculosis (strain ATCC 25618 / H37Rv) GN=Rv3718c PE=1 SV=1	MTB
P9WM27	276	Unique	98	2	11308.8	2	2	0.000176603	0.4082	5.6165	Uncharacterized protein Rv1322 OS=Mycobacterium tuberculosis (strain ATCC 25618 / H37Rv) GN=Rv1322 PE=1 SV=1	MTB
Q6MWX1	1571	Some	393	4	39370.8	5	8	0.000176153	0.2621	22.021	PE family protein PPE60 OS=Mycobacterium tuberculosis (strain ATCC 25618 / H37Rv) GN=PPE60 PE=1 SV=1; Additional IDs concatenated into MaxParsimony group: P9WI25; Additional IDs concatenated into MaxParsimony group: P9WI25	MTB
P9WM23	1033	Unique	344	5	33913.4	5	7	0.000176089	0.2791	18.409	Uncharacterized aminopeptidase Rv1333 OS=Mycobacterium tuberculosis (strain ATCC 25618 / H37Rv) GN=Rv1333 PE=1 SV=1	MTB
P96218	437	Unique	1527	27	165821	27	31	0.000175678	0.3026	91.3712	Glutamate synthase [NADPH] large chain OS=Mycobacterium tuberculosis (strain ATCC 25618 / H37Rv) GN=gltB PE=1 SV=3	MTB
I6YCP0	1258	Unique	345	7	37925.7	7	7	0.000175579	0.3072	20.342	Uncharacterized protein OS=Mycobacterium tuberculosis (strain ATCC 25618 / H37Rv) GN=Rv3651 PE=1 SV=1	MTB
P95148	190	Unique	494	8	53509.3	8	10	0.000175173	0.2085	24.887	Acetyl-CoA acetyltransferase OS=Mycobacterium tuberculosis (strain ATCC 25618 / H37Rv) GN=Rv1867 PE=1 SV=1	MTB
P9WGT3	251	Unique	247	5	25663.1	5	5	0.000175173	0.1417	12.2162	3-oxoacyl-[acyl-carrier-protein] reductase FabG1 OS=Mycobacterium tuberculosis (strain ATCC 25618 / H37Rv) GN=fabG1 PE=1 SV=1	MTB
P9WIQ1	1578	Some	399	7	45767.7	8	8	0.000173504	0.2982	23.524	UDP-galactopyranose mutase OS=Mycobacterium tuberculosis (strain ATCC 25618 / H37Rv) GN=glf PE=1 SV=1	MTB
P9WJK5	1187	Unique	750	13	80536.3	13	15	0.000173071	0.2773	45.3544	Probable methylmalonyl-CoA mutase large subunit OS=Mycobacterium tuberculosis (strain ATCC 25618 / H37Rv) GN=mutB PE=1 SV=1	MTB
P9WHF3	587	Unique	602	8	65076.1	8	12	0.000172496	0.1611	36.509	Transcription termination factor Rho OS=Mycobacterium tuberculosis (strain ATCC 25618 / H37Rv) GN=rho PE=1 SV=1	MTB
P9WFN5	1324	Unique	201	4	20267.3	4	4	0.00017221	0.2985	10.0815	UPF0098 protein Rv1910c OS=Mycobacterium tuberculosis (strain ATCC 25618 / H37Rv) GN=Rv1910c PE=1 SV=1	MTB
O07408	1050	Unique	151	3	16578.5	3	3	0.000171925	0.1523	7.6745	4-hydroxybenzoyl-CoA thioesterase OS=Mycobacterium tuberculosis (strain ATCC 25618 / H37Rv) GN=Rv0163 PE=1 SV=1	MTB
P9WPF3	622	Unique	353	6	37597.8	6	7	0.0001716	0.2011	19.5744	Alpha-pyrone synthesis polyketide synthase-like Pks11 OS=Mycobacterium tuberculosis (strain ATCC 25618 / H37Rv) GN=pks11 PE=1 SV=1	MTB
P9WQ63	1529	Unique	1414	23	151522	23	28	0.000171357	0.2779	83.8305	Phenyloxazoline synthase MbtB OS=Mycobacterium tuberculosis (strain ATCC 25618 / H37Rv) GN=mbtB PE=1 SV=1	MTB
P9WL27	1065	Unique	101	2	12200.1	2	2	0.000171357	0.3267	5.9133	Uncharacterized protein Rv2901c OS=Mycobacterium tuberculosis (strain ATCC 25618 / H37Rv) GN=Rv2901c PE=1 SV=1	MTB
P9WM97	1359	Unique	101	2	10879.5	2	2	0.000171357	0.3267	5.571	Uncharacterized protein Rv0028 OS=Mycobacterium tuberculosis (strain ATCC 25618 / H37Rv) GN=Rv0028 PE=1 SV=1	MTB
P9WJ69	722	Unique	101	2	11264.6	2	2	0.000171357	0.1683	3.4057	Anti-sigma factor RshA OS=Mycobacterium tuberculosis (strain ATCC 25618 / H37Rv) GN=rshA PE=1 SV=1	MTB
P9WHI3	255	Unique	203	3	22087.5	3	4	0.000170513	0.3645	17.0672	Recombination protein RecR OS=Mycobacterium tuberculosis (strain ATCC 25618 / H37Rv) GN=recR PE=1 SV=1	MTB
P9WFJ5	1218	Unique	660	10	69969.6	10	13	0.000170448	0.2455	37.8646	UPF0603 protein Rv2345 OS=Mycobacterium tuberculosis (strain ATCC 25618 / H37Rv) GN=Rv2345 PE=1 SV=1	MTB
P9WIK3	1351	Unique	254	3	27387.8	3	5	0.000170345	0.2677	15.4036	Probable phosphoadenosine phosphosulfate reductase OS=Mycobacterium tuberculosis (strain ATCC 25618 / H37Rv) GN=cysH PE=1 SV=1	MTB
P9WF13	1334	Unique	102	2	11005.8	2	2	0.000169677	0.5294	5.9054	Antitoxin VapB46 OS=Mycobacterium tuberculosis (strain ATCC 25618 / H37Rv) GN=vapB46 PE=1 SV=1	MTB
P9WIH1	318	Unique	102	2	9838	2	2	0.000169677	0.2745	5.0913	PE family immunomodulator PE15 OS=Mycobacterium tuberculosis (strain ATCC 25618 / H37Rv) GN=PE15 PE=1 SV=1	MTB
O53850	644	Unique	256	4	27285.6	4	5	0.000169014	0.2109	14.364	D-alanyl-D-alanine dipeptidase OS=Mycobacterium tuberculosis (strain ATCC 25618 / H37Rv) GN=lpqR PE=1 SV=1	MTB
I6Y8Y0	1281	Unique	359	6	38016.2	6	7	0.000168732	0.337	23.3179	Carnitine dehydratase OS=Mycobacterium tuberculosis (strain ATCC 25618 / H37Rv) GN=far PE=1 SV=1	MTB
P9WN73	1271	Unique	514	7	57289.1	7	10	0.000168357	0.179	24.7581	Glucose-6-phosphate 1-dehydrogenase 2 OS=Mycobacterium tuberculosis (strain ATCC 25618 / H37Rv) GN=zwf2 PE=1 SV=1	MTB
P9WL67	967	Unique	413	7	46205.2	7	8	0.000167623	0.2228	21.8408	Uncharacterized protein Rv2627c OS=Mycobacterium tuberculosis (strain ATCC 25618 / H37Rv) GN=Rv2627c PE=1 SV=1	MTB
P9WNX7	963	Unique	518	8	55271.6	8	10	0.000167057	0.2548	25.8617	Putative succinate-semialdehyde dehydrogenase [NADP(+)] 2 OS=Mycobacterium tuberculosis (strain ATCC 25618 / H37Rv) GN=gabD2 PE=1 SV=1	MTB
P9WN49	962	Unique	624	8	67512	8	12	0.000166414	0.1587	28.3372	Glutamine--fructose-6-phosphate aminotransferase [isomerizing] OS=Mycobacterium tuberculosis (strain ATCC 25618 / H37Rv) GN=glmS PE=1 SV=1	MTB
O06611	1053	Unique	104	2	11209.3	2	2	0.000166414	0.4135	5.213	PhiRv1 phage protein OS=Mycobacterium tuberculosis (strain ATCC 25618 / H37Rv) GN=Rv1579c PE=4 SV=1	MTB
O53408	678	Unique	157	3	16837.9	3	3	0.000165354	0.242	8.0242	Uncharacterized protein OS=Mycobacterium tuberculosis (strain ATCC 25618 / H37Rv) GN=Rv1060 PE=1 SV=1	MTB
P9WKE7	989	Unique	316	5	32308.7	5	6	0.000164308	0.3291	24.3856	Homoserine kinase OS=Mycobacterium tuberculosis (strain ATCC 25618 / H37Rv) GN=thrB PE=1 SV=1	MTB
O53534	663	Unique	211	3	22105.9	3	4	0.000164048	0.4028	15.0455	Zn-dependent hydrolase OS=Mycobacterium tuberculosis (strain ATCC 25618 / H37Rv) GN=Rv2260 PE=1 SV=3	MTB
O06401	611	Unique	264	5	27927.9	5	5	0.000163893	0.4205	16.6846	S-methyl-5'-thioadenosine phosphorylase OS=Mycobacterium tuberculosis (strain ATCC 25618 / H37Rv) GN=mtnP PE=1 SV=1	MTB
O86312	1055	Unique	212	3	23148.6	3	4	0.000163274	0.1415	9.3681	Probable transcriptional regulatory protein OS=Mycobacterium tuberculosis (strain ATCC 25618 / H37Rv) GN=Rv1219c PE=1 SV=1	MTB
P9WKG5	701	Unique	159	2	16429.6	2	3	0.000163274	0.1635	7.4916	2-C-methyl-D-erythritol 2,4-cyclodiphosphate synthase OS=Mycobacterium tuberculosis (strain ATCC 25618 / H37Rv) GN=ispF PE=1 SV=1	MTB
O07430	1285	Unique	691	9	73456.4	9	13	0.000162802	0.259	44.5779	Beta-glucosidase OS=Mycobacterium tuberculosis (strain ATCC 25618 / H37Rv) GN=bglS PE=1 SV=1	MTB
O53945	566	Unique	585	8	59971.8	8	11	0.000162716	0.2889	28.9635	Mycosin-5 OS=Mycobacterium tuberculosis (strain ATCC 25618 / H37Rv) GN=mycP5 PE=1 SV=1	MTB
P71668	624	Unique	320	6	34013.5	6	6	0.000162254	0.2188	17.5464	Lipase OS=Mycobacterium tuberculosis (strain ATCC 25618 / H37Rv) GN=lipI PE=1 SV=1	MTB
P9WIC3	1294	Unique	321	5	33594.5	5	6	0.000161748	0.2928	18.2928	Prephenate dehydratase OS=Mycobacterium tuberculosis (strain ATCC 25618 / H37Rv) GN=pheA PE=1 SV=1	MTB
P9WKE1	632	Unique	214	4	22602.7	4	4	0.000161748	0.3925	10.5066	Thymidylate kinase OS=Mycobacterium tuberculosis (strain ATCC 25618 / H37Rv) GN=tmk PE=1 SV=1	MTB
P9WP53	210	Unique	323	6	34398.5	6	6	0.000160747	0.2663	18.5834	O-phosphoserine sulfhydrylase OS=Mycobacterium tuberculosis (strain ATCC 25618 / H37Rv) GN=cysM PE=1 SV=1	MTB
P9WMU7	1288	Unique	378	6	39732.3	6	7	0.000160251	0.3175	22.7307	Uncharacterized protein Rv2212 OS=Mycobacterium tuberculosis (strain ATCC 25618 / H37Rv) GN=Rv2212 PE=1 SV=1	MTB
I6Y1I5	1019	Unique	216	4	22627.4	4	4	0.000160251	0.4259	7.7	Possible conserved secreted alanine rich protein OS=Mycobacterium tuberculosis (strain ATCC 25618 / H37Rv) GN=Rv2700 PE=1 SV=1	MTB
O53240	302	Unique	163	2	18174.1	2	3	0.000159268	0.2086	8.276	Conserved protein OS=Mycobacterium tuberculosis (strain ATCC 25618 / H37Rv) GN=LH57_16315 PE=1 SV=1	MTB
P95075	295	Unique	218	3	23033.7	3	4	0.00015878	0.1789	8.4184	Fuculose phosphate aldolase OS=Mycobacterium tuberculosis (strain ATCC 25618 / H37Rv) GN=fucA PE=1 SV=2	MTB
O53521	1209	Unique	600	11	63977.4	11	11	0.000158648	0.235	28.6346	Long-chain-fatty-acid--CoA ligase FadD15 OS=Mycobacterium tuberculosis (strain ATCC 25618 / H37Rv) GN=fadD15 PE=1 SV=3	MTB
P96277	687	Unique	164	3	16908.7	3	3	0.000158296	0.3171	7.3434	Putative tuberculin related peptide OS=Mycobacterium tuberculosis (strain ATCC 25618 / H37Rv) GN=Rv0431 PE=1 SV=2	MTB
P9WG39	1265	Unique	547	7	57466.4	7	10	0.0001582	0.2468	27.3459	Acetolactate synthase large subunit IlvG OS=Mycobacterium tuberculosis (strain ATCC 25618 / H37Rv) GN=ilvG PE=1 SV=1	MTB
O33182	681	Unique	274	4	30177	4	5	0.000157911	0.2409	15.165	Phosphate ABC transporter substrate-binding protein OS=Mycobacterium tuberculosis (strain ATCC 25618 / H37Rv) GN=Rv1680 PE=1 SV=1	MTB
I6X540	1344	Unique	165	3	17700.4	3	3	0.000157337	0.2848	7.5037	Conserved protein OS=Mycobacterium tuberculosis (strain ATCC 25618 / H37Rv) GN=Rv2683 PE=1 SV=1	MTB
L7N675	1571	Some	391	2	39115.4	4	7	0.000154923	0.1662	17.7756	PPE family protein PPE18 OS=Mycobacterium tuberculosis (strain ATCC 25618 / H37Rv) GN=PPE18 PE=1 SV=1	MTB
P9WP05	257	Unique	280	4	28452	4	5	0.000154527	0.2429	18.0027	DegV domain-containing protein Rv2417c OS=Mycobacterium tuberculosis (strain ATCC 25618 / H37Rv) GN=Rv2417c PE=1 SV=1	MTB
P9WFE3	1319	Unique	224	4	23316.1	4	4	0.000154527	0.2768	15.9165	Urease accessory protein UreG OS=Mycobacterium tuberculosis (strain ATCC 25618 / H37Rv) GN=ureG PE=1 SV=1	MTB
P9WNE1	1375	Unique	336	3	36947.6	3	6	0.000154527	0.1667	15.5959	F420-dependent glucose-6-phosphate dehydrogenase OS=Mycobacterium tuberculosis (strain ATCC 25618 / H37Rv) GN=fgd1 PE=1 SV=1	MTB
P9WHL5	280	Unique	224	3	23600	3	4	0.000154527	0.3616	12.2957	Phosphoribosylformylglycinamidine synthase subunit PurQ OS=Mycobacterium tuberculosis (strain ATCC 25618 / H37Rv) GN=purQ PE=1 SV=1	MTB
P9WNU9	1290	Unique	505	6	55127.4	6	9	0.000154221	0.2257	27.4362	Pup deamidase/depupylase OS=Mycobacterium tuberculosis (strain ATCC 25618 / H37Rv) GN=dop PE=1 SV=1	MTB
P9WLQ9	924	Unique	677	10	69615.9	10	12	0.000153386	0.3146	39.3586	Uncharacterized protein Rv1836c OS=Mycobacterium tuberculosis (strain ATCC 25618 / H37Rv) GN=Rv1836c PE=1 SV=1	MTB
P71857	1322	Unique	339	3	35428.1	3	6	0.00015316	0.1652	24.6854	Acyl-CoA dehydrogenase FadE28 OS=Mycobacterium tuberculosis (strain ATCC 25618 / H37Rv) GN=fadE28 PE=1 SV=3	MTB
O05833	311	Unique	113	2	11105.9	2	2	0.00015316	0.2566	5.8905	Cytidine deaminase OS=Mycobacterium tuberculosis (strain ATCC 25618 / H37Rv) GN=Rv2365c PE=4 SV=1	MTB
O05592	964	Unique	567	8	61241.6	8	10	0.00015262	0.261	26.7698	Uncharacterized protein OS=Mycobacterium tuberculosis (strain ATCC 25618 / H37Rv) GN=Rv1006 PE=1 SV=1	MTB
P9WFQ9	1332	Unique	227	4	24447.7	4	4	0.000152485	0.2996	9.0708	Uracil-DNA glycosylase OS=Mycobacterium tuberculosis (strain ATCC 25618 / H37Rv) GN=ung PE=1 SV=1	MTB
O53505	291	Unique	227	3	23813.2	3	4	0.000152485	0.3128	9.022	Protein LppM OS=Mycobacterium tuberculosis (strain ATCC 25618 / H37Rv) GN=lppM PE=1 SV=3	MTB
P9WI71	1225	Unique	626	10	66693.7	10	11	0.000152059	0.23	34.3657	Serine/threonine-protein kinase PknH OS=Mycobacterium tuberculosis (strain ATCC 25618 / H37Rv) GN=pknH PE=1 SV=1	MTB
P9WK19	1004	Unique	285	5	30853.5	5	5	0.000151816	0.2035	12.4038	Methionine aminopeptidase 2 OS=Mycobacterium tuberculosis (strain ATCC 25618 / H37Rv) GN=map PE=1 SV=1	MTB
P9WPV5	1068	Unique	171	3	18295.6	3	3	0.000151816	0.1813	8.4634	ATP synthase subunit b OS=Mycobacterium tuberculosis (strain ATCC 25618 / H37Rv) GN=atpF PE=1 SV=1	MTB
O53147	231	Unique	287	5	31389.3	5	5	0.000150758	0.338	14.6858	Conserved protein OS=Mycobacterium tuberculosis (strain ATCC 25618 / H37Rv) GN=Rv1455 PE=1 SV=3	MTB
P9WHP1	923	Unique	690	11	72885	11	12	0.000150496	0.2507	35.5145	Phosphate acetyltransferase OS=Mycobacterium tuberculosis (strain ATCC 25618 / H37Rv) GN=pta PE=1 SV=1	MTB
P9WGM9	695	Unique	230	3	25859.5	3	4	0.000150496	0.2261	12.0396	Response regulator MprA OS=Mycobacterium tuberculosis (strain ATCC 25618 / H37Rv) GN=mprA PE=1 SV=1	MTB
O53157	1374	Unique	115	2	12358.1	2	2	0.000150496	0.313	5.7389	Conserved protein OS=Mycobacterium tuberculosis (strain ATCC 25618 / H37Rv) GN=Rv1466 PE=1 SV=2	MTB
O53695	1012	Unique	461	5	46080.5	5	8	0.00015017	0.2972	25.9812	Mycosin-3 OS=Mycobacterium tuberculosis (strain ATCC 25618 / H37Rv) GN=mycP3 PE=1 SV=1	MTB
P9WQC1	1298	Unique	346	5	36590.8	5	6	0.000150061	0.2861	16.7379	Probable alcohol dehydrogenase AdhA OS=Mycobacterium tuberculosis (strain ATCC 25618 / H37Rv) GN=adhA PE=1 SV=1	MTB
I6XI14	1371	Unique	231	3	24124.8	3	4	0.000149845	0.2987	12.1862	Possible cobyric acid synthase CobQ2 OS=Mycobacterium tuberculosis (strain ATCC 25618 / H37Rv) GN=cobQ2 PE=1 SV=1	MTB
P9WHM1	1353	Unique	174	3	17645.4	3	3	0.000149199	0.1207	7.0311	N5-carboxyaminoimidazole ribonucleotide mutase OS=Mycobacterium tuberculosis (strain ATCC 25618 / H37Rv) GN=purE PE=1 SV=1	MTB
P96273	1301	Unique	291	5	32070.1	5	5	0.000148686	0.244	12.9158	Probable exodeoxyribonuclease III protein XthA (Exonuclease III) (EXO III) (AP endonuclease VI) OS=Mycobacterium tuberculosis (strain ATCC 25618 / H37Rv) GN=xthA PE=1 SV=1	MTB
P9WIK7	575	Unique	468	7	52098.9	7	8	0.000147924	0.3141	25.1277	Trehalose-2-sulfate acyltransferase papA2 OS=Mycobacterium tuberculosis (strain ATCC 25618 / H37Rv) GN=papA2 PE=1 SV=1	MTB
P71969	974	Unique	528	7	53963.8	7	9	0.000147503	0.2386	33.3104	Possible secreted protease OS=Mycobacterium tuberculosis (strain ATCC 25618 / H37Rv) GN=Rv2672 PE=1 SV=1	MTB
P9WNY5	669	Unique	294	3	29642	3	5	0.000147169	0.1803	18.0213	Probable 3-hydroxyisobutyrate dehydrogenase OS=Mycobacterium tuberculosis (strain ATCC 25618 / H37Rv) GN=mmsB PE=1 SV=1	MTB
P9WLN1	1566	Some	295	4	30948.1	5	5	0.00014667	0.1831	10.5348	Universal stress protein Rv2005c OS=Mycobacterium tuberculosis (strain ATCC 25618 / H37Rv) GN=Rv2005c PE=1 SV=1	MTB
P71650	378	Unique	118	2	12864.9	2	2	0.00014667	0.2034	3.6702	Endoribonuclease MazF9 OS=Mycobacterium tuberculosis (strain ATCC 25618 / H37Rv) GN=mazF9 PE=1 SV=2	MTB
P9WIN5	1339	Unique	422	4	45382	4	7	0.000143542	0.2536	22.4207	Phthiocerol/phthiodiolone dimycocerosyl transferase OS=Mycobacterium tuberculosis (strain ATCC 25618 / H37Rv) GN=papA5 PE=1 SV=1	MTB
P9WN21	262	Unique	362	4	38041.9	4	6	0.000143429	0.2127	12.385	Fructose-1,6-bisphosphatase class 2 OS=Mycobacterium tuberculosis (strain ATCC 25618 / H37Rv) GN=glpX PE=1 SV=1	MTB
contaminant_KERATIN11	1558	Some	424	2	48438.9	6	7	0.000142865	0.0283	16.3708		Contaminant
I6YAY5	1077	Unique	182	2	19241.6	2	3	0.000142641	0.1154	8.9089	Uncharacterized protein OS=Mycobacterium tuberculosis (strain ATCC 25618 / H37Rv) GN=Rv3033 PE=1 SV=1	MTB
P9WI85	680	Unique	244	3	26251.9	3	4	0.000141861	0.2336	13.6321	Putative quercetin 2,3-dioxygenase Rv0181c OS=Mycobacterium tuberculosis (strain ATCC 25618 / H37Rv) GN=Rv0181c PE=1 SV=1	MTB
P9WGQ9	642	Unique	248	4	25931.3	4	4	0.000139573	0.2823	12.4337	Uncharacterized oxidoreductase Rv0769 OS=Mycobacterium tuberculosis (strain ATCC 25618 / H37Rv) GN=Rv0769 PE=1 SV=1	MTB
P9WKD5	1040	Unique	250	4	25930.4	4	4	0.000138457	0.256	11.309	Laccase domain protein Rv2149c OS=Mycobacterium tuberculosis (strain ATCC 25618 / H37Rv) GN=Rv2149c PE=1 SV=1	MTB
P9WG57	1349	Unique	250	4	27556.2	4	4	0.000138457	0.188	9.5092	Flavin-dependent thymidylate synthase OS=Mycobacterium tuberculosis (strain ATCC 25618 / H37Rv) GN=thyX PE=1 SV=1	MTB
P9WJ89	1396	Unique	125	2	13565.7	2	2	0.000138457	0.256	4.6401	Antitoxin MazE5 OS=Mycobacterium tuberculosis (strain ATCC 25618 / H37Rv) GN=mazE5 PE=1 SV=1	MTB
P95125	1361	Unique	376	4	40091.6	4	6	0.000138088	0.1197	17.5852	Lipase OS=Mycobacterium tuberculosis (strain ATCC 25618 / H37Rv) GN=lipN PE=1 SV=1	MTB
I6YGH7	1308	Unique	377	5	41288.8	5	6	0.000137722	0.2732	15.0979	Acyl-CoA dehydrogenase OS=Mycobacterium tuberculosis (strain ATCC 25618 / H37Rv) GN=fadE31 PE=1 SV=1	MTB
P9WJH5	198	Unique	440	7	48115.3	7	7	0.00013767	0.2227	20.6843	NADH-quinone oxidoreductase subunit D OS=Mycobacterium tuberculosis (strain ATCC 25618 / H37Rv) GN=nuoD PE=1 SV=1	MTB
P9WJM7	234	Unique	315	5	33560.5	5	5	0.000137358	0.2762	15.6362	Mycothiol acetyltransferase OS=Mycobacterium tuberculosis (strain ATCC 25618 / H37Rv) GN=mshD PE=1 SV=1	MTB
P96817	1346	Unique	126	2	13739.8	2	2	0.000137358	0.4206	4.7221	Conserved protein OS=Mycobacterium tuberculosis (strain ATCC 25618 / H37Rv) GN=Rv0140 PE=1 SV=1	MTB
P95286	250	Unique	255	4	26995.9	4	4	0.000135742	0.1882	11.0564	Probable short-chain type dehydrogenase/reductase OS=Mycobacterium tuberculosis (strain ATCC 25618 / H37Rv) GN=Rv1928c PE=1 SV=1	MTB
I6X827	1042	Unique	319	4	34354.8	4	5	0.000135635	0.2163	13.8469	Conserved protein OS=Mycobacterium tuberculosis (strain ATCC 25618 / H37Rv) GN=Rv3683 PE=1 SV=1	MTB
O53382	674	Unique	383	3	38762.8	3	6	0.000135565	0.141	18.3854	N-acetylglucosamine-6-phosphate deacetylase OS=Mycobacterium tuberculosis (strain ATCC 25618 / H37Rv) GN=nagA PE=1 SV=1	MTB
L7N6B3	1297	Unique	383	6	39322.8	6	6	0.000135565	0.2037	14.4835	Probable zinc-type alcohol dehydrogenase (E subunit) AdhE1 OS=Mycobacterium tuberculosis (strain ATCC 25618 / H37Rv) GN=adhE1 PE=1 SV=1	MTB
I6XHD1	1105	Unique	192	2	20331.8	2	3	0.000135212	0.2292	8.5312	Uncharacterized protein OS=Mycobacterium tuberculosis (strain ATCC 25618 / H37Rv) GN=Rv3491 PE=1 SV=1	MTB
P9WQH1	263	Unique	385	6	41274.6	6	6	0.00013486	0.2104	17.0195	Acetate kinase OS=Mycobacterium tuberculosis (strain ATCC 25618 / H37Rv) GN=ackA PE=1 SV=1	MTB
P9WHT3	1311	Unique	515	6	53430	6	8	0.000134424	0.1437	19.2762	Probable cytosol aminopeptidase OS=Mycobacterium tuberculosis (strain ATCC 25618 / H37Rv) GN=pepA PE=1 SV=1	MTB
I6YGS0	660	Unique	322	4	35056.9	4	5	0.000134372	0.3199	17.7597	Epoxide hydrolase A OS=Mycobacterium tuberculosis (strain ATCC 25618 / H37Rv) GN=ephA PE=1 SV=1	MTB
P96826	712	Unique	322	2	33239.6	2	5	0.000134372	0.1553	17.7176	Possible quinone oxidoreductase (NADPH:quinone oxidoreductase) (Zeta-crystallin) OS=Mycobacterium tuberculosis (strain ATCC 25618 / H37Rv) GN=Rv0149 PE=1 SV=1	MTB
P71791	627	Unique	322	5	34497.9	5	5	0.000134372	0.3075	15.2174	GDP-L-fucose synthase OS=Mycobacterium tuberculosis (strain ATCC 25618 / H37Rv) GN=epiA PE=1 SV=1	MTB
P95144	1098	Unique	129	2	14653.7	2	2	0.000134163	0.1783	4.3901	Conserved protein OS=Mycobacterium tuberculosis (strain ATCC 25618 / H37Rv) GN=Rv1871c PE=1 SV=1	MTB
L7N663	1289	Unique	389	6	41183.3	6	6	0.000133474	0.2545	17.6188	N-acyl-L-amino acid amidohydrolase OS=Mycobacterium tuberculosis (strain ATCC 25618 / H37Rv) GN=amiA1 PE=1 SV=1	MTB
P9WGT1	683	Unique	260	3	26994.9	3	4	0.000133131	0.1885	13.6946	3-alpha-(or 20-beta)-hydroxysteroid dehydrogenase OS=Mycobacterium tuberculosis (strain ATCC 25618 / H37Rv) GN=fabG3 PE=1 SV=1	MTB
P71733	269	Unique	325	5	35980.3	5	5	0.000133131	0.1631	9.0378	Conserved protein OS=Mycobacterium tuberculosis (strain ATCC 25618 / H37Rv) GN=Rv2410c PE=1 SV=1	MTB
O07783	1401	Unique	130	2	14085.4	2	2	0.000133131	0.1846	4.406	Toxin VapC4 OS=Mycobacterium tuberculosis (strain ATCC 25618 / H37Rv) GN=vapC4 PE=1 SV=3	MTB
O50411	1398	Unique	130	2	14289.8	2	2	0.000133131	0.2	4.3217	Ribonuclease VapC46 OS=Mycobacterium tuberculosis (strain ATCC 25618 / H37Rv) GN=vapC46 PE=1 SV=3	MTB
P9WHK7	1267	Unique	586	7	63577.6	7	9	0.000132904	0.1553	22.625	CTP synthase OS=Mycobacterium tuberculosis (strain ATCC 25618 / H37Rv) GN=pyrG PE=1 SV=1	MTB
P9WLG7	1341	Unique	196	3	20053.2	3	3	0.000132452	0.398	8.2127	Uncharacterized protein Rv2240c OS=Mycobacterium tuberculosis (strain ATCC 25618 / H37Rv) GN=Rv2240c PE=1 SV=1	MTB
P9WFF5	1376	Unique	262	3	29374	3	4	0.000132115	0.1298	8.3843	(2Z,6E)-farnesyl diphosphate synthase OS=Mycobacterium tuberculosis (strain ATCC 25618 / H37Rv) GN=Rv1086 PE=1 SV=1	MTB
O06389	361	Unique	131	2	14799.9	2	2	0.000132115	0.1298	4.1555	Conserved protein OS=Mycobacterium tuberculosis (strain ATCC 25618 / H37Rv) GN=Rv0523c PE=1 SV=3	MTB
L7N690	1010	Unique	394	5	40696.8	5	6	0.00013178	0.2157	16.9402	Peptidase M20 OS=Mycobacterium tuberculosis (strain ATCC 25618 / H37Rv) GN=amiB1 PE=1 SV=1	MTB
I6XHY3	661	Unique	264	4	28454.8	4	4	0.000131114	0.2538	12.1001	Beta-lactamase OS=Mycobacterium tuberculosis (strain ATCC 25618 / H37Rv) GN=Rv3677c PE=1 SV=1	MTB
P9WJB7	772	Unique	132	2	14681.5	2	2	0.000131114	0.1515	3.2963	Nucleoid-associated protein EspR OS=Mycobacterium tuberculosis (strain ATCC 25618 / H37Rv) GN=espR PE=1 SV=1	MTB
P9WPW7	241	Unique	398	5	43637.4	5	6	0.000130455	0.2437	18.3448	Argininosuccinate synthase OS=Mycobacterium tuberculosis (strain ATCC 25618 / H37Rv) GN=argG PE=1 SV=1	MTB
P9WNC5	1447	Unique	133	2	14525.6	2	2	0.000130128	0.0752	3.9626	Dihydroneopterin aldolase OS=Mycobacterium tuberculosis (strain ATCC 25618 / H37Rv) GN=folB PE=1 SV=1	MTB
O05581	1005	Unique	333	5	35585.4	5	5	0.000129933	0.2703	16.19	Acetyltransferase Pat OS=Mycobacterium tuberculosis (strain ATCC 25618 / H37Rv) GN=Rv0998 PE=1 SV=2	MTB
I6YCA3	264	Unique	400	4	43739.3	4	6	0.000129803	0.1625	16.3666	Acyl-CoA dehydrogenase FadE26 OS=Mycobacterium tuberculosis (strain ATCC 25618 / H37Rv) GN=fadE26 PE=1 SV=1	MTB
contaminant_KERATIN16	1557	Some	534	1	57211.9	4	8	0.000129641	0.0618	16.2948		Contaminant
P9WGU9	607	Unique	468	6	49744.6	6	7	0.000129433	0.2201	18.7668	Trehalose-binding lipoprotein LpqY OS=Mycobacterium tuberculosis (strain ATCC 25618 / H37Rv) GN=lpqY PE=1 SV=1	MTB
P9WQ05	1041	Unique	402	4	43044.2	4	6	0.000129157	0.1965	21.7231	Arginine deiminase OS=Mycobacterium tuberculosis (strain ATCC 25618 / H37Rv) GN=arcA PE=1 SV=1	MTB
P9WKJ9	1358	Unique	201	3	22301.7	3	3	0.000129157	0.2786	7.9757	Translation initiation factor IF-3 OS=Mycobacterium tuberculosis (strain ATCC 25618 / H37Rv) GN=infC PE=1 SV=1	MTB
O53803	1343	Unique	202	3	22499	3	3	0.000128518	0.2822	10.124	Uncharacterized protein Rv0740 OS=Mycobacterium tuberculosis (strain ATCC 25618 / H37Rv) GN=Rv0740 PE=1 SV=2	MTB
P9WPA3	286	Unique	407	3	44623.2	3	6	0.000127571	0.113	21.3053	Dephospho-CoA kinase OS=Mycobacterium tuberculosis (strain ATCC 25618 / H37Rv) GN=coaE PE=1 SV=1	MTB
O53406	1269	Unique	543	7	59568.9	7	8	0.000127492	0.1989	21.0209	Long-chain fatty acid--CoA ligase OS=Mycobacterium tuberculosis (strain ATCC 25618 / H37Rv) GN=fadD14 PE=1 SV=1	MTB
P9WM03	272	Unique	340	5	37209.9	5	5	0.000127258	0.2	10.8516	Uncharacterized protein Rv1360 OS=Mycobacterium tuberculosis (strain ATCC 25618 / H37Rv) GN=Rv1360 PE=1 SV=1	MTB
O07243	1131	Unique	204	2	22299.6	2	3	0.000127258	0.1814	6.1843	Muconolactone delta-isomerase OS=Mycobacterium tuberculosis (strain ATCC 25618 / H37Rv) GN=Rv0316 PE=1 SV=1	MTB
P9WL95	711	Unique	341	5	37960.5	5	5	0.000126885	0.176	11.5988	Uncharacterized protein Rv2568c OS=Mycobacterium tuberculosis (strain ATCC 25618 / H37Rv) GN=Rv2568c PE=1 SV=1	MTB
O06238	1086	Unique	137	2	14937.5	2	2	0.000126329	0.2993	5.0116	Uncharacterized protein OS=Mycobacterium tuberculosis (strain ATCC 25618 / H37Rv) GN=Rv2137c PE=1 SV=1	MTB
P9WFF3	268	Unique	207	3	21866.5	3	3	0.000125414	0.2077	10.8488	Uracil phosphoribosyltransferase OS=Mycobacterium tuberculosis (strain ATCC 25618 / H37Rv) GN=upp PE=1 SV=1	MTB
P9WKK1	1284	Unique	900	7	93965.7	7	13	0.000124996	0.1322	37.3305	Translation initiation factor IF-2 OS=Mycobacterium tuberculosis (strain ATCC 25618 / H37Rv) GN=infB PE=1 SV=1	MTB
I6Y4Z4	297	Unique	278	3	30071	3	4	0.000124511	0.1655	12.1254	Possible fatty-acid-CoA ligase FadD16 (Fatty-acid-CoA synthetase) (Fatty-acid-CoA synthase) OS=Mycobacterium tuberculosis (strain ATCC 25618 / H37Rv) GN=fadD16 PE=1 SV=1	MTB
P9WF63	314	Unique	139	2	14737.5	2	2	0.000124511	0.2518	4.6283	Ribonuclease VapC39 OS=Mycobacterium tuberculosis (strain ATCC 25618 / H37Rv) GN=vapC39 PE=1 SV=1	MTB
P96267	1051	Unique	209	3	21706.3	3	3	0.000124213	0.2727	9.021	Alpha/beta hydrolase OS=Mycobacterium tuberculosis (strain ATCC 25618 / H37Rv) GN=Rv0421c PE=1 SV=1	MTB
P9WFD9	1034	Unique	279	4	29405.3	4	4	0.000124065	0.1685	10.1893	Universal stress protein Rv2028c OS=Mycobacterium tuberculosis (strain ATCC 25618 / H37Rv) GN=Rv2028c PE=1 SV=1	MTB
O53176	656	Unique	419	5	44332.7	5	6	0.000123917	0.1265	13.3204	Putative trans-acting enoyl reductase Rv2449c OS=Mycobacterium tuberculosis (strain ATCC 25618 / H37Rv) GN=Rv2449c PE=1 SV=3	MTB
P9WIM3	727	Unique	140	2	15070.6	2	2	0.000123622	0.1857	5.1392	Putative esterase Rv1847 OS=Mycobacterium tuberculosis (strain ATCC 25618 / H37Rv) GN=Rv1847 PE=1 SV=1	MTB
P9WKN5	335	Unique	282	2	30875.9	2	4	0.000122745	0.0993	11.1257	Uncharacterized protein Rv0953c OS=Mycobacterium tuberculosis (strain ATCC 25618 / H37Rv) GN=Rv0953c PE=1 SV=1	MTB
O53979	1362	Unique	282	3	30547.1	3	4	0.000122745	0.1064	8.1488	Conserved protein OS=Mycobacterium tuberculosis (strain ATCC 25618 / H37Rv) GN=Rv1978 PE=1 SV=3	MTB
P71980	997	Unique	494	5	55407.7	5	7	0.000122621	0.1417	16.2889	Possible carboxylase OS=Mycobacterium tuberculosis (strain ATCC 25618 / H37Rv) GN=Rv1722 PE=1 SV=2	MTB
P9WLN3	218	Unique	498	6	54370.7	6	7	0.000121636	0.1767	17.9019	Uncharacterized protein Rv2004c OS=Mycobacterium tuberculosis (strain ATCC 25618 / H37Rv) GN=Rv2004c PE=1 SV=1	MTB
O05859	664	Unique	285	4	31028.3	4	4	0.000121453	0.1719	8.7783	Conserved protein OS=Mycobacterium tuberculosis (strain ATCC 25618 / H37Rv) GN=Rv3207c PE=1 SV=1	MTB
P9WGC3	1402	Unique	143	2	15367	2	2	0.000121028	0.2517	5.779	Uncharacterized SufE-like protein Rv3284 OS=Mycobacterium tuberculosis (strain ATCC 25618 / H37Rv) GN=Rv3284 PE=1 SV=1	MTB
P9WLS1	320	Unique	143	2	14953.6	2	2	0.000121028	0.1678	5.1036	Uncharacterized protein Rv1813c OS=Mycobacterium tuberculosis (strain ATCC 25618 / H37Rv) GN=Rv1813c PE=1 SV=1	MTB
O06237	1076	Unique	358	4	36796.1	4	5	0.000120859	0.1536	11.4934	Lipoprotein OS=Mycobacterium tuberculosis (strain ATCC 25618 / H37Rv) GN=lppL PE=1 SV=1	MTB
P9WKP1	256	Unique	288	4	31750.3	4	4	0.000120188	0.2396	8.284	Uncharacterized protein Rv0940c OS=Mycobacterium tuberculosis (strain ATCC 25618 / H37Rv) GN=Rv0940c PE=1 SV=1	MTB
O53501	718	Unique	144	2	15634.3	2	2	0.000120188	0.2153	4.6728	Ribonuclease VapC37 OS=Mycobacterium tuberculosis (strain ATCC 25618 / H37Rv) GN=vapC37 PE=1 SV=3	MTB
O06178	1134	Unique	144	2	15979.1	2	2	0.000120188	0.0903	4.5735	Thioesterase OS=Mycobacterium tuberculosis (strain ATCC 25618 / H37Rv) GN=Rv1532c PE=1 SV=1	MTB
O07171	746	Unique	144	2	16017.4	2	2	0.000120188	0.2083	4.1803	Conserved protein OS=Mycobacterium tuberculosis (strain ATCC 25618 / H37Rv) GN=Rv0121c PE=1 SV=1	MTB
I6Y4S7	714	Unique	144	2	16045.2	2	2	0.000120188	0.1111	3.8529	Possible 4-carboxymuconolactone decarboxylase (CMD) OS=Mycobacterium tuberculosis (strain ATCC 25618 / H37Rv) GN=Rv0771 PE=1 SV=1	MTB
P9WQ49	1291	Unique	578	7	62699.6	7	8	0.000119772	0.199	21.9134	Putative fatty-acid--CoA ligase FadD21 OS=Mycobacterium tuberculosis (strain ATCC 25618 / H37Rv) GN=fadD21 PE=1 SV=1	MTB
P9WH87	278	Unique	217	3	23058.2	3	3	0.000119634	0.1797	6.5607	50S ribosomal protein L3 OS=Mycobacterium tuberculosis (strain ATCC 25618 / H37Rv) GN=rplC PE=1 SV=1	MTB
O06299	1363	Unique	217	3	24218.3	3	3	0.000119634	0.1982	6.5498	Possible transcriptional regulatory protein OS=Mycobacterium tuberculosis (strain ATCC 25618 / H37Rv) GN=Rv0348 PE=1 SV=1	MTB
O53260	1052	Unique	218	3	22967	3	3	0.000119085	0.156	7.5426	Conserved protein OS=Mycobacterium tuberculosis (strain ATCC 25618 / H37Rv) GN=Rv3013 PE=1 SV=3	MTB
P9WPW1	690	Unique	292	3	31684.8	3	4	0.000118542	0.1473	7.7502	Putative CoA-transferase subunit alpha Rv3551 OS=Mycobacterium tuberculosis (strain ATCC 25618 / H37Rv) GN=Rv3551 PE=1 SV=1	MTB
P9WN87	1110	Unique	147	2	15863.8	2	2	0.000117735	0.1701	4.185	Transcriptional regulator FurA OS=Mycobacterium tuberculosis (strain ATCC 25618 / H37Rv) GN=furA PE=1 SV=1	MTB
P9WJC7	1047	Unique	295	4	31521.1	4	4	0.000117336	0.2508	9.2413	ESX-3 secretion-associated protein EspG3 OS=Mycobacterium tuberculosis (strain ATCC 25618 / H37Rv) GN=espG3 PE=1 SV=1	MTB
P9WFX5	655	Unique	370	4	37698.4	4	5	0.00011694	0.1892	17.5333	Anthranilate phosphoribosyltransferase OS=Mycobacterium tuberculosis (strain ATCC 25618 / H37Rv) GN=trpD PE=1 SV=1	MTB
O33181	1109	Unique	149	2	15800	2	2	0.000116155	0.2013	4.7288	Uncharacterized protein OS=Mycobacterium tuberculosis (strain ATCC 25618 / H37Rv) GN=Rv1778c PE=1 SV=3	MTB
P9WP79	226	Unique	448	6	47531.1	6	6	0.000115896	0.2121	18.5856	Coenzyme F420:L-glutamate ligase OS=Mycobacterium tuberculosis (strain ATCC 25618 / H37Rv) GN=fbiB PE=1 SV=1	MTB
P9WGP7	1029	Unique	301	4	31634.3	4	4	0.000114997	0.3023	14.4817	Epimerase family protein Rv2216 OS=Mycobacterium tuberculosis (strain ATCC 25618 / H37Rv) GN=Rv2216 PE=1 SV=1	MTB
O06556	1417	Unique	227	2	21369.8	2	3	0.000114364	0.1938	7.8572	Conserved hypothetical ala-, pro-rich protein OS=Mycobacterium tuberculosis (strain ATCC 25618 / H37Rv) GN=Rv1158c PE=4 SV=1	MTB
O05858	682	Unique	228	3	25132.8	3	3	0.000113862	0.2763	7.4602	Probable transcriptional regulatory protein (Probably TetR-family) OS=Mycobacterium tuberculosis (strain ATCC 25618 / H37Rv) GN=Rv3208 PE=1 SV=1	MTB
L7N6B1	758	Unique	152	2	16597.6	2	2	0.000113862	0.1382	3.4922	Conserved protein OS=Mycobacterium tuberculosis (strain ATCC 25618 / H37Rv) GN=Rv1322A PE=1 SV=1	MTB
I6Y9K2	647	Unique	306	4	33609.4	4	4	0.000113118	0.1895	9.0445	Probable restriction system protein Mrr OS=Mycobacterium tuberculosis (strain ATCC 25618 / H37Rv) GN=mrr PE=1 SV=1	MTB
O07732	244	Unique	462	5	49667.4	5	6	0.000112384	0.1558	13.1571	Cyclase OS=Mycobacterium tuberculosis (strain ATCC 25618 / H37Rv) GN=lipJ PE=1 SV=1	MTB
P9WQ55	1279	Unique	540	7	56536.1	7	7	0.000112175	0.2037	16.7369	Putative fatty-acid--CoA ligase FadD10 OS=Mycobacterium tuberculosis (strain ATCC 25618 / H37Rv) GN=fadD10 PE=1 SV=1	MTB
O33229	363	Unique	386	3	42799.6	3	5	0.000112092	0.0933	11.5121	Acyl-CoA dehydrogenase OS=Mycobacterium tuberculosis (strain ATCC 25618 / H37Rv) GN=fadE20 PE=1 SV=1	MTB
P9WN35	1364	Unique	232	2	24593.6	2	3	0.000111899	0.1466	10.8307	Anthranilate synthase component 2 OS=Mycobacterium tuberculosis (strain ATCC 25618 / H37Rv) GN=trpG PE=1 SV=1	MTB
P9WGX5	1370	Unique	232	2	23850.4	2	3	0.000111899	0.2543	7.6872	Anti-sigma-K factor RskA OS=Mycobacterium tuberculosis (strain ATCC 25618 / H37Rv) GN=rskA PE=1 SV=1	MTB
O53448	699	Unique	233	3	24529.4	3	3	0.000111419	0.2232	6.2067	Conserved protein OS=Mycobacterium tuberculosis (strain ATCC 25618 / H37Rv) GN=Rv1100 PE=1 SV=1	MTB
[truncated: 226 more rows]

## Sheet: CFP(2)
List of proteins identified in M. tuberculosis CFP(2) ordered according to NSAF
[truncated: 1,454 more rows]

## Sheet: Values of Fig1A
Gene Ontology analysis of M. tuberculosis CFP
[truncated: 6 more rows]

## Sheet: Values of Fig1B
Functional categories of M. tuberculosis CFP
[truncated: 11 more rows]
