# Supplementary material for: Integrative proteomic and glycoproteomic profiling of Mycobacterium tuberculosis culture filtrate
Source: PLoS One. 2020 Mar 3;15(3):e0221837. doi: 10.1371/journal.pone.0221837 (PMC7053730; doi:10.1371/journal.pone.0221837)
Supplement: S2 Table — Sheet 1) Signal peptide prediction (SignalP 5.0) in M. tuberculosis H37Rv reference proteome (UP000001584), Sheet 2) Signal peptide prediction (SignalP 5.0) in M. tuberculosis H37Rv CFP, Sheet 3) Proteins in M. tuberculosis H37Rv CFP with signal peptides predicted with SignalP 5.0. (XLSX) [file pone.0221837.s008.xlsx]

## Sheet: H37Rv SignalP
Signal peptide prediction (SignalP 5.0) in M. tuberculosis H37Rv reference proteome (UP000001584)
Entry	Gene name (primary )	Gene names (ordered locus )	Prediction	SP(Sec/SPI)	TAT(Tat/SPI)	LIPO(Sec/SPII)	OTHER	Cleavage site Position
P9WI45	PPE3	Rv0280	OTHER	0.162231	0.074662	0.014355	0.748753
P9WI43	PPE4	Rv0286	OTHER	0.193669	0.072255	0.013549	0.720527
P9WI41	PPE10	Rv0442c	OTHER	0.080313	0.043502	0.006845	0.86934
P9WI37	PPE12	Rv0755c	OTHER	0.183017	0.209708	0.014468	0.592806
P9WHW7	PPE69	Rv3892c	OTHER	0.108879	0.17912	0.005509	0.706492
P9WI07	PPE30	Rv1802	OTHER	0.162642	0.060469	0.010917	0.765972
P9WI05	PPE32	Rv1808	OTHER	0.298811	0.132634	0.010844	0.557712
Q79FI9	PPE34	Rv1917c	OTHER	0.088297	0.055947	0.005908	0.849849
P9WI01	PPE36	Rv2108	OTHER	0.100287	0.059424	0.004304	0.835985
P9WHW1	ppiB	Rv2582	OTHER	0.04759	0.014236	0.061756	0.876418
P9WH17	rimP	Rv2842c	OTHER	0.012086	0.003515	0.0191	0.965298
P9WMP1	hemY	Rv2677c	OTHER	0.035107	0.006938	0.012401	0.945554
P9WQE1	ppsE	Rv2935	OTHER	0.008978	0.000918	0.00199	0.988115
O53168	ripA	Rv1477	SP(Sec/SPI)	0.90401	0.061625	0.029095	0.005269	CS pos: 39-40. ATA-DP. Pr: 0.8630
P9WH69	nrdB	Rv0233	OTHER	0.153919	0.168067	0.029184	0.648829
P9WIM7	pra	Rv1078	OTHER	0.161543	0.261995	0.093038	0.483424
P9WIC3	pheA	Rv3838c	OTHER	0.090241	0.072431	0.011432	0.825896
P9WPG5	pgsA1	Rv1822	OTHER	0.176026	0.003794	0.005578	0.814602
O53901	pks5	Rv1527c	LIPO(Sec/SPII)	0.013878	0.001673	0.690466	0.293983	CS pos: 23-24. GMG-CR. Pr: 0.6932
P9WH71	nrdF2	Rv3048c	OTHER	0.007726	0.000278	0.000978	0.991018
P9WGK7	prrB	Rv0902c	OTHER	0.017761	0.006665	0.008328	0.967246
P9WPF1	pks18	Rv1372	OTHER	0.024248	0.021967	0.0067	0.947085
P9WI61	plsB	Rv2482c	OTHER	0.006799	0.002026	0.002568	0.988608
P9WKD5		Rv2149c	OTHER	0.039406	0.030934	0.006233	0.923427
O53493	ppm1	Rv2051c	OTHER	0.028498	0.003509	0.027115	0.940878
P9WQE7	ppsA	Rv2931	OTHER	0.009636	0.000508	0.067981	0.921875
P9WQE5	ppsB	Rv2932	OTHER	0.041793	0.014453	0.01386	0.929894
P96202	ppsC	Rv2933	OTHER	0.009712	0.002892	0.002726	0.98467
P9WQE3	ppsD	Rv2934	OTHER	0.03625	0.028728	0.003908	0.931114
P9WHS3	rip1	Rv2869c	OTHER	0.144744	0.005137	0.167095	0.683024
L0T550	rip2	Rv0359	OTHER	0.047216	0.023544	0.043106	0.886134
P9WHR1	rip3	Rv2625c	OTHER	0.004228	0.000355	0.008451	0.986965
I6YG32	rimI	Rv3420c	OTHER	0.026834	0.001854	0.005871	0.96544
P9WHN9	php	Rv0230c	OTHER	0.009785	0.000429	0.000373	0.989413
P9WI95	phoU2	Rv0821c	OTHER	0.012139	0.004383	0.00146	0.982018
P9WPF5	pks10	Rv1660	OTHER	0.007216	0.00071	0.000901	0.991172
P9WHF1	ribBA	Rv1415	OTHER	0.004073	0.000446	0.000877	0.994604
P9WHU9	proB	Rv2439c	OTHER	0.151424	0.20563	0.009288	0.633659
P9WIM9	mtc28	Rv0040c	SP(Sec/SPI)	0.746865	0.193884	0.048619	0.010632	CS pos: 32-33. ASA-DP. Pr: 0.8223
P9WHV1	proA	Rv2427c	OTHER	0.00873	0.009857	0.002581	0.978832
I6Y9Q3	prpC	Rv1131	OTHER	0.068167	0.024702	0.008169	0.898963
O06581	prpR	Rv1129c	OTHER	0.012809	0.007136	0.004486	0.975569
P9WHE1	rplM	Rv3443c	OTHER	0.010852	0.002395	0.002195	0.984559
P9WHD9	rplN	Rv0714	OTHER	0.008333	0.005846	0.002001	0.98382
P9WHN7	pth	Rv1014c	OTHER	0.013894	0.017376	0.001875	0.966855
P9WH75	nrdE	Rv3051c	OTHER	0.134599	0.008632	0.012856	0.843914
P9WH73	nrdF1	Rv1981c	OTHER	0.002824	0.000131	0.000331	0.996714
P9WMQ9	priA	Rv1402	OTHER	0.00429	0.000634	0.00093	0.994146
P9WK35	ribE	Rv1412	OTHER	0.01482	0.001815	0.001045	0.98232
O06582	prpD	Rv1130	OTHER	0.123922	0.011337	0.013362	0.851378
P9WGM1	prrA	Rv0903c	OTHER	0.004867	0.002398	0.000498	0.992237
P9WHE7	rplJ	Rv0651	OTHER	0.014113	0.028194	0.001342	0.956351
P9WHM9	purD	Rv0772	OTHER	0.042041	0.004161	0.00724	0.946559
P9WFV9	gltX	Rv2992c	OTHER	0.008149	0.000766	0.001437	0.989649
P9WFV7	glyQS	Rv2357c	OTHER	0.021286	0.002511	0.002931	0.973271
P9WFS1	deoA	Rv3314c	OTHER	0.006023	0.00024	0.000773	0.992964
P9WFV3	ileS	Rv1536	OTHER	0.006418	0.000437	0.000637	0.992507
P9WFZ1	trmI	Rv2118c	OTHER	0.010836	0.002767	0.002697	0.9837
P9WJ61		Rv3378c	OTHER	0.005388	0.000709	0.006995	0.986908
P9WFY9	trmB	Rv0208c	OTHER	0.019365	0.01525	0.00538	0.960004
O53699	stf0	Rv0295c	OTHER	0.054665	0.022361	0.290419	0.632555
P9WQI3	sugC	Rv1238	OTHER	0.008994	0.00213	0.002081	0.986795
P9WFW1	cysS	Rv3580c	OTHER	0.012055	0.011563	0.009889	0.966493
P9WFU3	pheS	Rv1649	OTHER	0.013	0.004829	0.002871	0.9793
P9WLG1	stf3	Rv2267c	OTHER	0.017558	0.003736	0.242686	0.736021
P9WHH5	sthA	Rv2713	OTHER	0.024528	0.006354	0.007416	0.961702
P9WG01	sugB	Rv1237	OTHER	0.083364	0.006254	0.020565	0.889817
E2FZM4	socA	Rv1706c.1	OTHER	0.312849	0.120723	0.081899	0.484529
E2FZM5	socB	Rv1706c.2	OTHER	0.066466	0.029991	0.020291	0.883252
P9WG91	stp	Rv2333c	OTHER	0.086573	0.00205	0.009448	0.90193
P9WFS7	tsaE	Rv3422c	OTHER	0.036716	0.037884	0.007	0.9184
P9WFY7	trmD	Rv2906c	OTHER	0.024691	0.001512	0.004587	0.969209
P9WGC5	sucC	Rv0951	OTHER	0.036884	0.003952	0.001713	0.957451
P9WPH1	ribD	Rv1409	OTHER	0.020798	0.001267	0.003081	0.974854
P9WHX9	PPE61	Rv3532	OTHER	0.141086	0.17189	0.009206	0.677819
P9WHX7	PPE62	Rv3533c	TAT(Tat/SPI)	0.311044	0.420002	0.017557	0.251398	CS pos: 35-36. GLA-AE. Pr: 0.2099
P9WI19	PPE22	Rv1705c	OTHER	0.120473	0.030222	0.011778	0.837528
P9WHX3	PPE65	Rv3621c	OTHER	0.22757	0.128489	0.009884	0.634058
P9WHX1	PPE66	Rv3738c	OTHER	0.225803	0.007736	0.010752	0.755708
Q79FK6	PPE26	Rv1789	OTHER	0.234875	0.132277	0.01439	0.618458
P9WI11	PPE28	Rv1800	OTHER	0.198725	0.184618	0.016458	0.600199
P9WI03	PPE33	Rv1809	OTHER	0.095856	0.079508	0.004835	0.819801
Q79FH3	PPE37	Rv2123	OTHER	0.139587	0.127021	0.017419	0.715972
P9WHZ9	PPE38	Rv2352c	OTHER	0.19637	0.167053	0.014266	0.622311
P9WHZ7	PPE40	Rv2356c	TAT(Tat/SPI)	0.145088	0.429289	0.008737	0.416886	CS pos: 42-43. GLA-AE. Pr: 0.1490
Q79FE1	PPE41	Rv2430c	OTHER	0.005841	0.001639	0.001982	0.990538
P9WHZ3	PPE44	Rv2770c	OTHER	0.085802	0.225565	0.006615	0.682018
P9WHW3	ppiA	Rv0009	OTHER	0.033332	0.006472	0.005567	0.954629
P9WHU5	ripB	Rv1478	SP(Sec/SPI)	0.981782	0.00946	0.006903	0.001855	CS pos: 31-32. ADA-EP. Pr: 0.9299
P9WHM5	purN	Rv0956	OTHER	0.081538	0.076936	0.009726	0.8318
P9WHM7	purH	Rv0957	OTHER	0.103974	0.199051	0.007751	0.689223
P9WHB7	rplX	Rv0715	OTHER	0.016156	0.001718	0.006972	0.975153
P9WHB5	rplY	Rv1015c	OTHER	0.026807	0.005335	0.003614	0.964244
P9WI83	pknA	Rv0015c	OTHER	0.011201	0.003117	0.002766	0.982916
P9WFQ7		Rv2148c	OTHER	0.011262	0.013737	0.000966	0.974035
O07434	ricR	Rv0190	OTHER	0.006522	0.000325	0.001196	0.991957
P9WH19	rimM	Rv2907c	OTHER	0.008594	0.001183	0.001119	0.989103
P9WI49	PPE1	Rv0096	OTHER	0.098681	0.030025	0.127798	0.743496
P9WI47	PPE2	Rv0256c	OTHER	0.05635	0.016793	0.005412	0.921446
P9WI39	PPE11	Rv0453	OTHER	0.146876	0.035886	0.017543	0.799696
P9WI35	PPE13	Rv0878c	OTHER	0.158294	0.06474	0.020104	0.756862
P9WI33	PPE14	Rv0915c	OTHER	0.053275	0.03912	0.003368	0.904237
P9WI31	PPE15	Rv1039c	TAT(Tat/SPI)	0.212201	0.386718	0.015591	0.385491	CS pos: 35-36. GLA-AE. Pr: 0.2035
P9WI29	PPE16	Rv1135c	OTHER	0.332242	0.310778	0.019682	0.337299
P9WI27	PPE17	Rv1168c	OTHER	0.031147	0.016123	0.00167	0.95106
L7N675	PPE18	Rv1196	OTHER	0.048063	0.014281	0.00623	0.931426
P9WI25	PPE19	Rv1361c	OTHER	0.041738	0.013524	0.00556	0.939178
P9WI23	PPE20	Rv1387	OTHER	0.044723	0.018581	0.006852	0.929844
P9WI21	PPE21	Rv1548c	TAT(Tat/SPI)	0.324948	0.326372	0.029461	0.319219	CS pos: 30-31. ASA-WT. Pr: 0.1023
P9WHX5	PPE63	Rv3539	OTHER	0.037768	0.071848	0.004606	0.885778
P9WI17	PPE23	Rv1706c	OTHER	0.215972	0.005701	0.076859	0.701468
P9WI15	PPE24	Rv1753c	OTHER	0.272463	0.112564	0.014455	0.600519
P9WI13	PPE25	Rv1787	OTHER	0.083602	0.024697	0.010219	0.881482
P9WHW9	PPE68	Rv3873	TAT(Tat/SPI)	0.357213	0.486529	0.021528	0.13473	CS pos: 42-43. AQA-VE. Pr: 0.3825
P9WI09	PPE29	Rv1801	OTHER	0.145423	0.073521	0.009286	0.77177
P9WHZ5	PPE42	Rv2608	SP(Sec/SPI)	0.398199	0.30821	0.025819	0.267773	CS pos: 30-31. ASA-WD. Pr: 0.2134
P9WIN1	ppgK	Rv2702	OTHER	0.017843	0.004013	0.001325	0.976819
P9WHZ1	PPE45	Rv2892c	OTHER	0.103499	0.051668	0.009198	0.835635
P9WHY9	PPE46	Rv3018c	OTHER	0.164083	0.11358	0.019031	0.703306
P9WHY7	PPE47/ppe48	Rv3021c/Rv3022c	OTHER	0.164083	0.11358	0.019031	0.703306
P9WHY5	PPE49	Rv3125c	OTHER	0.259707	0.352048	0.011683	0.376562
Q6MX07	PPE50	Rv3135	OTHER	0.206053	0.085773	0.004621	0.703552
P9WHY3	PPE51	Rv3136	OTHER	0.204933	0.21093	0.012531	0.571607
Q6MWY2	PPE54	Rv3343c	OTHER	0.190053	0.095177	0.014573	0.700197
Q50703	PPE57	Rv3425	OTHER	0.004892	0.000601	0.000499	0.994008
Q50702	PPE58	Rv3426	OTHER	0.01025	0.000927	0.000842	0.987981
P9WHY1	PPE59	Rv3429	OTHER	0.015808	0.001615	0.000945	0.981632
P9WHV9	ppk	Rv2984	OTHER	0.01783	0.002829	0.001991	0.97735
P9WHK3	pyrR	Rv1379	OTHER	0.010841	0.007209	0.001811	0.980139
P9WHI1	recX	Rv2736c	OTHER	0.01071	0.005498	0.002554	0.981239
O50461	relE	Rv1246c	OTHER	0.008384	0.002287	0.008315	0.981014
P9WHC9	rplS	Rv2904c	OTHER	0.003792	0.001421	0.000562	0.994225
P9WH67	rpsJ	Rv0700	OTHER	0.017256	0.003781	0.004239	0.974723
P9WF25	relJ	Rv3357	OTHER	0.002925	0.001507	0.000457	0.995111
P9WGY1	frr	Rv2882c	OTHER	0.005984	0.003862	0.001324	0.988831
P9WHG3	prfA	Rv1299	OTHER	0.006295	0.002062	0.001282	0.990362
P9WHF3	rho	Rv1297	OTHER	0.010597	0.003006	0.001891	0.984506
P9WP01	punA	Rv3307	OTHER	0.055148	0.133721	0.007326	0.803805
P9WHK9	pyrE	Rv0382c	OTHER	0.005786	0.005223	0.002052	0.986939
P9WHA5	rplB	Rv0704	OTHER	0.02202	0.023229	0.004721	0.95003
P9WHL1	pyrD	Rv2139	OTHER	0.017561	0.033034	0.005884	0.943521
P9WHA3	rpmD	Rv0722	OTHER	0.005866	0.003329	0.002073	0.988733
P9WHN5	pup	Rv2111c	OTHER	0.00871	0.005704	0.002377	0.983209
P9WIA1	ptpA	Rv2234	OTHER	0.042066	0.012697	0.005719	0.939518
P9WHQ7	purF	Rv0808	OTHER	0.010996	0.001122	0.001548	0.986335
P9WHL3	pyrC	Rv1381	OTHER	0.002	0.000136	0.00032	0.997543
P96374	ppx2	Rv1026	OTHER	0.008147	0.001876	0.001481	0.988496
P9WHV5	ppx1	Rv0496	OTHER	0.033695	0.005806	0.006126	0.954373
P9WH87	rplC	Rv0701	OTHER	0.034306	0.002269	0.002952	0.960473
P9WHJ9	radA	Rv3585	OTHER	0.042154	0.085798	0.008542	0.863507
P9WIU3	pyrF	Rv1385	OTHER	0.017401	0.001997	0.001447	0.979155
P9WMI1	ramB	Rv0465c	OTHER	0.004217	0.000795	0.000627	0.99436
P9WHJ7	rbfA	Rv2838c	OTHER	0.087118	0.008593	0.003376	0.900914
P9WH89	rpmJ	Rv3461c	OTHER	0.139964	0.013156	0.057654	0.789226
P9WG29	rpfB	Rv1009	LIPO(Sec/SPII)	0.247929	0.000709	0.745793	0.005568	CS pos: 23-24. VAA-CK. Pr: 0.7500
P9WG27	rpfD	Rv2389c	SP(Sec/SPI)	0.680801	0.054874	0.013409	0.250916	CS pos: 49-50. SKA-DD. Pr: 0.6760
O53177	rpfE	Rv2450c	SP(Sec/SPI)	0.966306	0.029485	0.002612	0.001597	CS pos: 28-29. ANA-DD. Pr: 0.9324
P9WGG9	sigD	Rv3414c	OTHER	0.009427	0.001314	0.001463	0.987795
P9WGY3	rraA	Rv3853	OTHER	0.013066	0.01328	0.001211	0.972442
P9WH45	rpsS	Rv0705	OTHER	0.003043	0.001743	0.000392	0.994822
P9WH41	rpsT	Rv2412	OTHER	0.021318	0.006557	0.002788	0.969337
P9WH39	rpsB	Rv2890c	OTHER	0.001492	9.1e-05	0.00021	0.998206
P9WH33	rpsE	Rv0721	OTHER	0.02372	0.022068	0.011845	0.942368
P9WMI5	smtB	Rv2358	OTHER	0.019744	0.00299	0.00281	0.974456
P9WH31	rpsF	Rv0053	OTHER	0.004186	0.000255	0.000615	0.994943
P9WH07	ksgA	Rv1010	OTHER	0.021956	0.001744	0.002836	0.973465
P9WGW7	rsmI	Rv1003	OTHER	0.063636	0.136198	0.009247	0.790918
P9WJ65	rsmA	Rv3912	OTHER	0.0053	0.001716	0.001613	0.991371
P9WGY9	rpoB	Rv0667	OTHER	0.057309	0.03339	0.009496	0.899805
P9WNX3	serA	Rv2996c	OTHER	0.015276	0.00117	0.00248	0.981074
P9WGY7	rpoC	Rv0668	OTHER	0.038847	0.003182	0.0062	0.951771
P9WG31	rpfA	Rv0867c	SP(Sec/SPI)	0.702491	0.291846	0.003278	0.002384	CS pos: 38-39. ATA-AT. Pr: 0.6552
P9WJ67	rslA	Rv0736	OTHER	0.014202	0.005784	0.001113	0.978901
P9WGE1	rsfB	Rv3687c	OTHER	0.008393	0.00057	0.000792	0.990245
P9WGW9	rsmG	Rv3919c	OTHER	0.009063	0.012261	0.002452	0.976224
P9WGX7	rsbW	Rv3287c	OTHER	0.006539	0.00162	0.004464	0.987378
O08343	tatD	Rv1008	OTHER	0.029686	0.028998	0.0055	0.935815
P9WGV3	ahcY	Rv3248c	OTHER	0.002598	0.000396	0.000307	0.996699
P9WGW1	ruvB	Rv2592c	OTHER	0.005653	0.007501	0.000904	0.985941
P9WGW3	ruvA	Rv2593c	OTHER	0.007445	0.002341	0.001101	0.989113
I6X8R5		Rv0203	SP(Sec/SPI)	0.590556	0.385519	0.016449	0.007476	CS pos: 36-37. ATG-AS. Pr: 0.3651
L0T905	rseA	Rv1222	OTHER	0.017767	0.021317	0.005961	0.954955
P9WGX5	rskA	Rv0444c	OTHER	0.028608	0.054911	0.003427	0.913055
P9WGW5	rtcB	Rv2631	OTHER	0.193284	0.015835	0.005435	0.785446
P9WH29	rpsG	Rv0683	OTHER	0.004454	0.000536	0.000445	0.994565
P9WJ69	rshA	Rv3221A	OTHER	0.005501	0.001156	0.002288	0.991056
P9WGX1	rsmE	Rv2372c	OTHER	0.011085	0.001981	0.002155	0.984779
P9WJP1	rsmH	Rv2165c	OTHER	0.113909	0.21206	0.012045	0.661985
P9WGV9	ruvC	Rv2594c	OTHER	0.009339	0.000578	0.001017	0.989066
P9WH25	rpsI	Rv3442c	OTHER	0.021838	0.006933	0.003461	0.967768
P9WGE3	rsfA	Rv1365c	OTHER	0.021758	0.0041	0.001961	0.972182
P9WQD5	tesA	Rv2928	OTHER	0.017753	0.003513	0.004787	0.973947
P9WGN3	secY	Rv0732	SP(Sec/SPI)	0.457074	0.080307	0.025973	0.436646	CS pos: 32-33. VGA-AL. Pr: 0.1454
P9WQ73	serC	Rv0884c	OTHER	0.008836	0.045477	0.001583	0.944104
P9WG97	tatC	Rv2093c	OTHER	0.002827	0.000314	0.001636	0.995223
P9WKQ1	spmT	Rv0888	SP(Sec/SPI)	0.919407	0.051126	0.023597	0.00587	CS pos: 31-32. GSA-AP. Pr: 0.4055
P9WIB9		Rv1885c	SP(Sec/SPI)	0.775619	0.217031	0.001525	0.005824	CS pos: 33-34. ARA-DG. Pr: 0.9579
P9WGN7	secE	Rv0638	OTHER	0.022257	0.027225	0.007047	0.943471
P9WPW3	scoB	Rv2503c	OTHER	0.005194	0.000291	0.001641	0.992874
O53368	sdhC	Rv3316	OTHER	0.041886	0.003863	0.02228	0.931971
P95257	secBL	Rv1957	OTHER	0.01166	0.009113	0.002098	0.97713
P9WGK5	senX3	Rv0490	OTHER	0.168984	0.029872	0.165001	0.636143
P9WGP9	sadH	Rv3085	OTHER	0.017719	0.017561	0.003146	0.961574
P9WGT5	sdaA	Rv0069c	OTHER	0.058051	0.027115	0.0078	0.907034
P9WPW5	scoA	Rv2504c	OTHER	0.101535	0.02499	0.0111	0.862374
P9WGP1	secD	Rv2587c	OTHER	0.059568	0.001327	0.038602	0.900503
P9WH27	rpsH	Rv0718	OTHER	0.006651	0.001085	0.001353	0.990912
P9WJ71	rsdA	Rv3413c	OTHER	0.002506	0.002684	0.000297	0.994513
P9WHG9	relA	Rv2583c	OTHER	0.005082	0.000744	0.000691	0.993484
P9WH49	rpsR1	Rv0055	OTHER	0.010376	0.004849	0.00236	0.982414
P9WH47	rpsR2	Rv2055c	OTHER	0.00388	0.002454	0.000673	0.992994
P9WHC7	rplA	Rv0641	OTHER	0.020958	0.004683	0.002548	0.971811
P9WHC5	rplT	Rv1643	OTHER	0.013026	0.033936	0.004877	0.948161
P9WH65	rpsK	Rv3459c	OTHER	0.076612	0.014213	0.035237	0.873938
P9WHC3	rplU	Rv2442c	OTHER	0.010018	0.000276	0.000619	0.989086
P9WH63	rpsL	Rv0682	OTHER	0.030598	0.027064	0.007936	0.934401
P9WHC1	rplV	Rv0706	OTHER	0.033062	0.010752	0.003075	0.953111
P9WGZ5	rnz	Rv2407	OTHER	0.03495	0.009889	0.002609	0.952553
P9WIM5		Rv2959c	SP(Sec/SPI)	0.634113	0.174421	0.011617	0.179849	CS pos: 38-39. AVA-EE. Pr: 0.4263
P9WHD3	rplQ	Rv3456c	OTHER	0.048703	0.026563	0.002801	0.921933
P9WH01	rnhB	Rv2902c	OTHER	0.045932	0.015265	0.004177	0.934626
P9WGP5	secA1	Rv3240c	OTHER	0.00359	0.00044	0.000794	0.995177
P9WGP3	secA2	Rv1821	OTHER	0.038998	0.009036	0.009048	0.942919
O07747	rpfC	Rv1884c	OTHER	0.262057	0.222213	0.030921	0.484809
O53361	sapM	Rv3310	SP(Sec/SPI)	0.676207	0.089299	0.02443	0.210065	CS pos: 43-44. GLA-AS. Pr: 0.2074
P9WKD7	rpiB	Rv2465c	OTHER	0.008412	0.000301	0.000884	0.990403
P9WI51	rpe	Rv1408	OTHER	0.095567	0.00648	0.004801	0.893152
P9WGJ5	sepF	Rv2147c	OTHER	0.013111	0.002546	0.00303	0.981313
P9WGZ1	rpoA	Rv3457c	OTHER	0.018264	0.024466	0.00073	0.95654
P9WH15	rlmN	Rv2880c/Rv2879c	OTHER	0.009329	0.002784	0.003025	0.984861
P9WH13	rmlA	Rv0334	OTHER	0.024503	0.000356	0.007707	0.967435
P9WH03	rnc	Rv2925c	OTHER	0.025808	0.005022	0.001011	0.968159
P9WLH5		Rv2228c	OTHER	0.016261	0.001551	0.002688	0.9795
P9WGZ9	rnj	Rv2752c	OTHER	0.003104	0.000298	0.000821	0.995777
P9WHJ5	rbpA	Rv2050	OTHER	0.005231	0.000888	0.000898	0.992983
P9WHI3	recR	Rv3715c	OTHER	0.00912	0.001746	0.000985	0.988149
P9WHJ3	recA	Rv2737c	OTHER	0.007452	0.006201	0.001111	0.985236
P9WHK7	pyrG	Rv1699	TAT(Tat/SPI)	0.252539	0.381119	0.044827	0.321515	CS pos: 39-40. ARG-LH. Pr: 0.2290
P9WIQ5	recC	Rv0631c	OTHER	0.014183	0.006658	0.001748	0.97741
P9WHI7	recN	Rv1696	OTHER	0.03084	0.070308	0.005605	0.893248
P9WMQ7	recG	Rv2973c	OTHER	0.006852	0.002261	0.000932	0.989955
P9WMQ3	recB	Rv0630c	OTHER	0.013048	0.0202	0.001862	0.96489
P9WHI9	recF	Rv0003	OTHER	0.009375	0.002054	0.001031	0.987539
P9WGL9	regX3	Rv0491	OTHER	0.002495	0.000504	0.000323	0.996678
P9WHE9	ribH	Rv1416	OTHER	0.032111	0.003188	0.009181	0.955519
P9WH59	rpsN	Rv2056c	OTHER	0.034773	0.066067	0.010236	0.888924
P9WHA9	rpmB2	Rv2058c	OTHER	0.023617	0.019428	0.00357	0.953385
P9WGZ3	rnpA	Rv3923c	OTHER	0.013599	0.013145	0.003423	0.969833
O07802	sap	Rv3821	OTHER	0.028767	0.001262	0.015346	0.954626
P9WN65	rmlB	Rv3464	OTHER	0.057397	0.000947	0.007692	0.933963
P9WH99	rpmF	Rv0979.1c	OTHER	0.029326	0.060561	0.030088	0.880025
P9WH81	rplF	Rv0719	OTHER	0.016739	0.002063	0.001757	0.979441
P9WH11	rmlC	Rv3465	OTHER	0.00821	0.004141	0.000657	0.986993
P9WH83	rplE	Rv0716	OTHER	0.015921	0.001522	0.001089	0.981468
P9WH85	rplD	Rv0702	OTHER	0.009656	0.009803	0.000629	0.979912
P9WH09	rmlD	Rv3266c	OTHER	0.169178	0.262422	0.01362	0.554779
P9WP45	ctaF	Rv2199c	OTHER	0.034249	0.005726	0.016067	0.943957
P9WP63	crcB1	Rv3069	TAT(Tat/SPI)	0.093507	0.664637	0.014734	0.227122	CS pos: 30-31. ALA-IP. Pr: 0.5212
P9WP61	crcB2	Rv3070	OTHER	0.014075	0.001535	0.015976	0.968414
P9WPK7	egtA	Rv3704c	OTHER	0.15774	0.012263	0.014037	0.81596
O69671	egtB	Rv3703c	OTHER	0.007858	0.000264	0.000544	0.991333
P9WMH3	crp	Rv3676	OTHER	0.011581	0.004291	0.002193	0.981935
P9WHP3	crtB	Rv3397c	OTHER	0.005992	0.001815	0.001095	0.991097
P9WPH3	cdd	Rv3315c	OTHER	0.145359	0.219721	0.005802	0.629118
P9WP71	ctaD	Rv3043c	OTHER	0.005236	0.000291	0.009556	0.984917
P9WP69	ctaC	Rv2200c	LIPO(Sec/SPII)	0.073238	0.043361	0.861292	0.022108	CS pos: 46-47. VSG-CS. Pr: 0.8500
P9WFF7	uppS	Rv2361c	OTHER	0.035241	0.020239	0.003753	0.940767
P9WPP7	cyp121	Rv2276	OTHER	0.025951	0.002117	0.003343	0.968588
P9WPL1	cyp144	Rv1777	OTHER	0.012033	0.003926	0.002571	0.98147
P9WPN3	cyp132	Rv1394c	OTHER	0.007177	0.002557	0.001445	0.988821
P9WPM1	cyp139	Rv1666c	OTHER	0.050259	0.009352	0.003007	0.937382
P9WPL5	cyp142	Rv3518c	OTHER	0.011423	0.004439	0.001151	0.982987
P9WQ69	csd	Rv1464	OTHER	0.002772	0.000995	0.000311	0.995922
P9WP65	cpdA	Rv0805	OTHER	0.003496	0.000758	0.000427	0.995319
P9WPL7	cyp141	Rv3121	OTHER	0.014991	0.00391	0.002788	0.978311
P9WN47	egtD	Rv3701c	OTHER	0.006831	0.000917	0.001926	0.990326
O69668	egtE	Rv3700c	OTHER	0.042503	0.036583	0.042023	0.87889
P9WP57	crgA	Rv0011c	OTHER	0.002169	0.000444	0.002935	0.994453
P9WNV9	dnaJ1	Rv0352	OTHER	0.007971	0.003134	0.002023	0.986872
P9WPN7	cyp128	Rv2268c	OTHER	0.054798	0.064299	0.017412	0.863491
P9WPM5	cyp137	Rv3685c	OTHER	0.060093	0.06037	0.029575	0.849962
P9WMR5	dinG	Rv1329c	OTHER	0.12479	0.095685	0.094755	0.68477
P9WNZ7	desA1	Rv0824c	OTHER	0.006507	0.000146	0.000405	0.992942
P9WPE5	groS	Rv3418c	OTHER	0.006326	0.001011	0.000987	0.991676
P9WPP5	cyp123	Rv0766c	OTHER	0.01172	0.000352	0.000328	0.9876
P9WPN5	cyp130	Rv1256c	OTHER	0.014979	0.001096	0.003646	0.980279
P9WPL9	cyp140	Rv1880c	OTHER	0.047113	0.017649	0.009288	0.92595
O05442	cpnT	Rv3903c	TAT(Tat/SPI)	0.148216	0.392166	0.311401	0.148217	CS pos: 37-38. ALA-GC. Pr: 0.1613
P9WNE9		Rv3230c	OTHER	0.007348	0.006322	0.002526	0.983804
P9WPA7	coaA	Rv1092c	OTHER	0.003095	0.000656	0.000415	0.995834
P9WMJ9	dnaK	Rv0350	OTHER	0.035508	0.004411	0.005282	0.954799
P71629	cas10	Rv2823c	OTHER	0.023524	0.003654	0.002873	0.969949
P9WIR3	cfp32	Rv0577	OTHER	0.063541	0.005489	0.004303	0.926667
P9WIR1	cfp6	Rv3004	OTHER	0.320962	0.067488	0.027469	0.584081
P9WPE9	groEL1	Rv3417c	OTHER	0.011543	0.007416	0.001276	0.979765
P9WN63	galK	Rv0620	OTHER	0.015629	0.004152	0.002452	0.977767
P9WKK3	infA	Rv3462c	OTHER	0.003658	0.000287	0.000391	0.995664
P9WGS3	ephD	Rv2214c	OTHER	0.00487	0.000249	0.000971	0.99391
P9WJ73		Rv2179c	OTHER	0.008008	0.001134	0.002247	0.98861
P9WQ61	fadD22	Rv2948c	OTHER	0.020082	0.000861	0.003057	0.976001
P9WQD9	kasA	Rv2245	OTHER	0.110491	0.008763	0.03559	0.845155
P9WQ59	fadD28	Rv2941	OTHER	0.011553	0.000855	0.003707	0.983885
P9WNG5	fabD	Rv2243	OTHER	0.026891	0.007778	0.003014	0.962317
O53478		Rv2034	OTHER	0.011726	0.01798	0.005304	0.96499
P9WMC3		Rv3405c	OTHER	0.016539	0.018592	0.004258	0.960611
P9WMJ7	htpG	Rv2299c	OTHER	0.001664	0.000381	0.000249	0.997706
P9WHS5	htpX	Rv0563	OTHER	0.022254	0.003053	0.020649	0.954044
P9WN95	ftsZ	Rv2150c	OTHER	0.022485	0.00204	0.001794	0.973681
O53585	glfT2	Rv3808c	OTHER	0.009651	0.004137	0.001008	0.985204
P9WN43	glgC	Rv1213	OTHER	0.018732	0.001318	0.010393	0.969557
P9WN91	frdA	Rv1552	OTHER	0.058956	0.014632	0.01501	0.911401
P9WNB5	frdD	Rv1555	OTHER	0.026569	0.053197	0.020572	0.899662
O05779	ftsE	Rv3102c	OTHER	0.006454	0.001955	0.000568	0.991023
P9WG19	ftsX	Rv3101c	OTHER	0.04816	0.011706	0.022251	0.917883
P9WN83	gap	Rv1436	OTHER	0.00624	0.000546	0.000672	0.992542
P9WN69	pgi	Rv0946c	OTHER	0.006381	0.000609	0.001074	0.991935
P9WNA3	ftsK	Rv2748c	OTHER	0.132569	0.189095	0.037191	0.641145
P9WP11		Rv1558	OTHER	0.011849	0.001944	0.002362	0.983845
O53328		Rv3178	OTHER	0.050043	0.005847	0.006131	0.937979
P9WQN3	ftsH	Rv3610c	OTHER	0.4644	0.00195	0.064615	0.469036
P9WNC3	fpg1	Rv2924c	OTHER	0.016118	0.036253	0.005782	0.941846
L0T864	fpg2	Rv0944	OTHER	0.009735	0.002534	0.001385	0.986346
P9WIQ3	fprA	Rv3106	SP(Sec/SPI)	0.697198	0.021953	0.033274	0.247576	CS pos: 25-26. LKA-AD. Pr: 0.6025
P9WN97	ftsW	Rv2154c	OTHER	0.031306	0.026481	0.01079	0.931423
P9WN73	zwf2	Rv1447c	OTHER	0.036582	0.00319	0.026269	0.933959
P9WNC5	folB	Rv3607c	OTHER	0.005848	0.000958	0.00046	0.992734
P9WNB7	frdC	Rv1554	OTHER	0.015572	0.002159	0.003432	0.978837
P9WNA1	ftsQ	Rv2151c	OTHER	0.005011	0.092045	0.005278	0.897666
P9WN99	rodA	Rv0017c	OTHER	0.163697	0.027313	0.011022	0.797967
P95141	fadD29	Rv2950c	OTHER	0.055163	0.032692	0.01226	0.899885
P9WQ57	fadD30	Rv0404	OTHER	0.006566	0.002936	0.000834	0.989664
P9WNG3	fabH	Rv0533c	OTHER	0.028875	0.005761	0.0095	0.955864
O53521	fadD15	Rv2187	OTHER	0.014706	0.00027	0.000778	0.984247
P9WQ53	fadD11	Rv1550	OTHER	0.032418	0.047488	0.017094	0.903
P9WQ45	fadD25	Rv1521	OTHER	0.003558	0.000622	0.000445	0.995375
P9WF31	xseA	Rv1108c	OTHER	0.006309	0.000625	0.001045	0.992021
P9WQ37	fadD13	Rv3089	OTHER	0.104136	0.001522	0.005995	0.888348
O53551	fadD17	Rv3506	OTHER	0.004513	0.001111	0.000583	0.993793
P9WQ51	fadD19	Rv3515c	OTHER	0.007237	0.000262	0.002049	0.990452
P9WQ47	fadD23	Rv3826	OTHER	0.006769	0.000753	0.00089	0.991588
P9WNP7	fadB2	Rv0468	OTHER	0.052795	0.054934	0.003504	0.888767
P9WQ43	fadD26	Rv2930	OTHER	0.01012	0.00101	0.001189	0.987681
P9WQD7	kasB	Rv2246	OTHER	0.467959	0.007422	0.014419	0.510199
O53580	fadD32	Rv3801c	OTHER	0.005226	0.000214	0.001518	0.993043
P9WGT3	fabG1	Rv1483	OTHER	0.020709	0.026722	0.002752	0.949817
P9WNE7	fdxA	Rv2007c	OTHER	0.059806	0.000609	0.004795	0.93479
P9WQ55	fadD10	Rv0099	OTHER	0.008886	0.008061	0.001257	0.981796
P9WMP3	hemC	Rv0510	OTHER	0.068498	0.023193	0.020692	0.887617
P9WNE1	fgd1	Rv0407	OTHER	0.009045	0.002277	0.001	0.987678
O69687		Rv3720	OTHER	0.040822	0.007978	0.010643	0.940557
P9WNL1	eno	Rv1023	OTHER	0.011266	0.005568	0.00116	0.982007
O33283	ephG	Rv2740	OTHER	0.003349	0.000783	0.000346	0.995522
P9WQ49	fadD21	Rv1185c	OTHER	0.003028	0.000413	0.000915	0.995644
P9WP77	fbiC	Rv1173	OTHER	0.037242	0.074655	0.001819	0.886285
P9WLL7		Rv2074	OTHER	0.007547	0.004879	0.001467	0.986108
P9WIU7	lysA	Rv1293	OTHER	0.013961	0.001912	0.000988	0.983139
P9WH05	deaD	Rv1253	OTHER	0.030975	0.004886	0.00242	0.96172
P9WPY5	aroA	Rv3227	OTHER	0.165023	0.128155	0.018765	0.688057
O07801	chp1	Rv3822	OTHER	0.075734	0.024337	0.025207	0.874723
P9WPQ3	accA1	Rv2501c	OTHER	0.006723	0.001145	0.001097	0.991035
P9WID9	bcpB	Rv1608c	OTHER	0.039703	0.005592	0.021376	0.93333
P9WQ27		Rv3031	OTHER	0.015966	0.002504	0.00234	0.97919
P9WQ81	bioA	Rv1568	OTHER	0.010331	0.000631	0.001128	0.987911
P9WJG5	arfC	Rv0901	SP(Sec/SPI)	0.515605	0.034605	0.089504	0.360286	CS pos: 27-28. VRP-VE. Pr: 0.1064
P9WPX9	aroB	Rv2538c	OTHER	0.002248	0.000161	0.000329	0.997263
P9WPQ1		Rv3221c	OTHER	0.002857	0.000268	0.000278	0.996597
P9WPQ9	bfr	Rv1876	OTHER	0.002014	0.000252	0.000318	0.997416
P9WPQ7	bioB	Rv1589	OTHER	0.002659	0.000474	0.000507	0.99636
P9WPQ5	bioD	Rv1570	SP(Sec/SPI)	0.456672	0.020149	0.133952	0.389227	CS pos: 29-30. RQA-GI. Pr: 0.1237
P9WKD3	blaC	Rv2068c	LIPO(Sec/SPII)	0.021704	0.28071	0.696134	0.001452	CS pos: 23-24. VTG-CA. Pr: 0.6983
P9WQ85	bioF2	Rv0032	OTHER	0.004476	0.000952	0.000718	0.993854
P96809	fgd2	Rv0132c	TAT(Tat/SPI)	0.00057	0.8366	0.162463	0.000367	CS pos: 40-41. EPA-SR. Pr: 0.2068
P9WJB1		Rv2687c	OTHER	0.034512	0.007682	0.008922	0.948884
P9WNF1	fdhD	Rv2899c	OTHER	0.004291	0.000816	0.000738	0.994155
P9WJB5	fhaB	Rv0019c	OTHER	0.022183	0.003582	0.003324	0.970912
P9WQL7		Rv2688c	OTHER	0.017302	0.003189	0.00161	0.977899
P9WP79	fbiB	Rv3262	OTHER	0.018313	0.005978	0.001688	0.974021
P71590	fhaA	Rv0020c	OTHER	0.00483	0.001421	0.000783	0.992966
P9WJB3		Rv2686c	OTHER	0.01444	0.000575	0.006448	0.978537
I6Y0R5	folC	Rv2447c	OTHER	0.005562	0.001489	0.000805	0.992144
P9WN89	frdB	Rv1553	OTHER	0.028658	0.000828	0.000845	0.969668
P9WJI1	fprB	Rv0886	OTHER	0.053901	0.01388	0.018556	0.913662
P9WP13		Rv1261c	OTHER	0.028803	0.010768	0.004713	0.955716
I6Y8I5		Rv0712	OTHER	0.008712	0.001695	0.001031	0.988561
P9WND3	fmt	Rv1406	OTHER	0.037137	0.014437	0.009075	0.939351
P9WG81	folD	Rv3356c	OTHER	0.021163	0.010909	0.002527	0.965402
P9WIK1	cysD	Rv1285	OTHER	0.002229	0.000228	0.000507	0.997036
P9WP53	cysM	Rv1336	OTHER	0.00498	0.001262	0.001657	0.992102
P9WP33	cysO	Rv1335	OTHER	0.030006	0.00332	0.004941	0.961733
P9WP25	dapA	Rv2753c	OTHER	0.337635	0.069299	0.038002	0.555064
P9WIS3	bkdA	Rv2497c	OTHER	0.004185	0.000865	0.001229	0.993722
P9WKX3	bpa	Rv3780	OTHER	0.003468	0.000474	0.000762	0.995296
P9WKJ1	cysQ	Rv2131c	OTHER	0.003582	0.001522	0.000498	0.994399
O06159	bkdC	Rv2495c	OTHER	0.026954	0.000894	0.004257	0.967895
P9WHR5	caeB	Rv2223c	SP(Sec/SPI)	0.651012	0.333717	0.013503	0.001768	CS pos: 34-35. AGA-TE. Pr: 0.7413
P9WJG3	carD	Rv3583c	OTHER	0.004944	0.000266	0.000964	0.993826
P9WIS1	bkdB	Rv2496c	OTHER	0.005513	0.001962	0.000584	0.991941
P9WIR5	cadI	Rv2641	OTHER	0.006381	0.000619	0.000557	0.992442
P9WHR3	caeA	Rv2224c	LIPO(Sec/SPII)	0.02744	0.038811	0.913277	0.020472	CS pos: 30-31. LVG-CI. Pr: 0.9103
P9WMJ5	blaI	Rv1846c	OTHER	0.001575	0.000485	0.000478	0.997461
P9WNH1	bpoC	Rv0554	OTHER	0.023903	0.001525	0.004228	0.970344
P9WPM9	cyp135B1	Rv0568	OTHER	0.019755	0.032435	0.074816	0.872993
P9WPN1	cyp135A1	Rv0327c	OTHER	0.001352	0.000263	0.000423	0.997962
P9WQ87	bioF1	Rv1569	OTHER	0.011484	0.002038	0.002088	0.98439
P9WPJ1	cas6	Rv2824c	OTHER	0.029262	0.012547	0.018913	0.939279
P9WPK3	carB	Rv1384	LIPO(Sec/SPII)	0.032154	0.007569	0.730033	0.230244	CS pos: 23-24. GQA-CE. Pr: 0.7425
P9WPJ5	cas1	Rv2817c	OTHER	0.003466	0.000156	0.000806	0.995571
P9WQ83		Rv2294	OTHER	0.009403	0.002765	0.001098	0.986734
P9WNZ5	desA2	Rv1094	OTHER	0.017013	0.000404	0.000795	0.981788
P9WPG9	cdh	Rv2289	TAT(Tat/SPI)	0.422428	0.522727	0.033508	0.021337	CS pos: 32-33. VPA-RP. Pr: 0.3847
P9WNZ3	desA3	Rv3229c	OTHER	0.004709	0.006638	0.000736	0.987917
P9WPJ3	cas2	Rv2816c	OTHER	0.007681	0.016582	0.000501	0.975237
P9WPR5		Rv0654	OTHER	0.034832	0.003899	0.006249	0.95502
P9WNL3	der	Rv1713	OTHER	0.005187	0.000717	0.000824	0.993273
Q79FV4	cysK2	Rv0848	OTHER	0.020254	0.005209	0.003894	0.970643
P9WND1	folP1	Rv3608c	OTHER	0.039257	0.002978	0.00234	0.955425
P9WMF9	devR	Rv3133c	OTHER	0.005459	0.002141	0.000512	0.991888
P9WIK3	cysH	Rv2392	OTHER	0.086955	0.007141	0.002625	0.903279
P9WPZ5	dapC	Rv0858c	OTHER	0.196528	0.02934	0.053462	0.72067
P9WP19	dapF	Rv2726c	OTHER	0.042845	0.057626	0.002541	0.896988
P9WNM5	cysNC	Rv1286	OTHER	0.009646	0.00085	0.001654	0.987851
P9WP21	dapD	Rv1201c	OTHER	0.207487	0.006931	0.079151	0.706431
P9WMK7	hup	Rv2986c	OTHER	0.009473	0.006167	0.001837	0.982522
P9WP17	dcd	Rv0321	OTHER	0.003212	0.000614	0.000594	0.995579
P9WMA9		Rv0079	OTHER	0.042365	0.028085	0.00357	0.925979
P71889		Rv2323c	OTHER	0.057964	0.029554	0.009183	0.903299
P9WP31	ddl	Rv2981c	OTHER	0.03465	0.029459	0.023239	0.912653
P9WNX5	asd	Rv3708c	OTHER	0.009548	0.004546	0.001416	0.98449
P9WN55	gcvH	Rv1826	OTHER	0.010808	0.006654	0.000565	0.981973
P9WNM3	efp	Rv2534c	OTHER	0.003895	0.000459	0.000641	0.995005
P9WN51	gcvT	Rv2211c	OTHER	0.015061	0.076287	0.001226	0.907426
P9WMY9		Rv3032	OTHER	0.169538	0.018909	0.041771	0.769782
P9WN39	glnA1	Rv2220	OTHER	0.006537	0.000639	0.000435	0.992389
P9WN27	glnE	Rv2221c	OTHER	0.004778	0.000387	0.001013	0.993822
P9WGI7	glyA2	Rv0070c	OTHER	0.011405	0.010387	0.002147	0.976061
P9WG95	ilvA	Rv1559	OTHER	0.014004	0.013281	0.006514	0.9662
P9WN75	gpsA2	Rv0564c	OTHER	0.103076	0.05934	0.264305	0.573278
P9WN77	gpsA	Rv2982c	SP(Sec/SPI)	0.636659	0.045693	0.026778	0.290869	CS pos: 25-26. VLA-DA. Pr: 0.4277
P9WKS1		Rv0739	OTHER	0.013145	0.009116	0.001932	0.975808
P9WGV7		Rv2554c	OTHER	0.036057	0.040773	0.038834	0.884336
P9WFL9		Rv3922c	OTHER	0.072891	0.017391	0.018168	0.89155
P9WJX5		Rv0849	OTHER	0.009385	0.000524	0.000879	0.989212
P9WKR9		Rv0874c	OTHER	0.037267	0.0047	0.005206	0.952828
P9WKR1		Rv0879c	OTHER	0.006084	0.000851	0.005168	0.987897
P9WL75	yajC	Rv2588c	OTHER	0.219422	0.086364	0.047213	0.647001
P9WML1		Rv1262c	OTHER	0.013057	0.000373	0.002527	0.984043
P9WQG7		Rv0802c	OTHER	0.00379	0.000145	0.000446	0.99562
P9WKQ7		Rv0883c	OTHER	0.004085	0.000393	0.001255	0.994267
P9WIG5	wag22	Rv1759c	OTHER	0.23795	0.069993	0.017097	0.67496
P9WFL1		Rv0004	OTHER	0.037309	0.098585	0.009697	0.85441
P9WJY1		Rv0037c	OTHER	0.014323	0.004989	0.000727	0.979962
P9WLZ3		Rv1367c	OTHER	0.007969	0.001509	0.00214	0.988382
P9WLX9		Rv1419	SP(Sec/SPI)	0.923875	0.039554	0.007147	0.029424	CS pos: 33-34. ASA-DG. Pr: 0.6067
P9WLX1		Rv1490	OTHER	0.000881	9.7e-05	0.011776	0.987245
P9WLW3		Rv1509	OTHER	0.006569	0.000536	0.000696	0.992199
P9WLJ3		Rv2100	OTHER	0.18846	0.051164	0.024785	0.735591
O53500		Rv2102	OTHER	0.009389	0.001977	0.001104	0.987529
I6XFZ8		Rv3035	OTHER	0.115938	0.005964	0.014334	0.863764
P9WMG3		Rv3095	OTHER	0.001209	0.001046	0.000303	0.997442
P9WJW7		Rv2994	OTHER	0.048234	0.004226	0.037335	0.910205
O05897		Rv3254	OTHER	0.121532	0.008115	0.082714	0.787638
P0DMM4		Rv0572A	OTHER	0.030393	0.002734	0.006433	0.96044
P9WKS7		Rv0628c	OTHER	0.070939	0.02827	0.012826	0.887966
P9WQK5		Rv0073	OTHER	0.071553	0.004647	0.033672	0.890127
P9WQ29		Rv1320c	OTHER	0.032287	0.004052	0.003749	0.959911
P9WLV3	wbbL2	Rv1525	OTHER	0.329155	0.005108	0.011928	0.653809
P9WLV1		Rv1526c	OTHER	0.023221	0.005019	0.00241	0.96935
P71785		Rv1506c	OTHER	0.005437	0.000397	0.00207	0.992096
P9WPZ1		Rv1496	OTHER	0.012482	0.00373	0.002845	0.980943
P9WLW9		Rv1498c	OTHER	0.036159	0.001869	0.002902	0.95907
P9WFH9		Rv1729c	OTHER	0.024846	0.02257	0.003588	0.948995
P9WLQ3		Rv1954c	OTHER	0.119246	0.029413	0.099421	0.75192
P9WQM5		Rv1979c	OTHER	0.035555	0.001643	0.033789	0.929013
P9WLP1		Rv1996	OTHER	0.017859	0.00284	0.007286	0.972015
P9WLN7		Rv2000	OTHER	0.026269	0.010333	0.004312	0.959085
P9WLP7		Rv1990c	OTHER	0.012683	0.001957	0.002856	0.982504
P9WLP5		Rv1993c	OTHER	0.153378	0.28435	0.033932	0.52834
P9WIH5		Rv2047c	OTHER	0.071684	0.00466	0.014796	0.90886
P9WGF5		Rv2025c	OTHER	0.017775	0.000514	0.002195	0.979517
P9WJI3		Rv2287	OTHER	0.011788	0.002033	0.004672	0.981507
P9WLI7		Rv2203	OTHER	0.115326	0.038217	0.027656	0.818802
P0CG96	sseC1	Rv3118	OTHER	0.01476	0.000759	0.000763	0.983718
P9WKV7		Rv0479c	OTHER	0.060142	0.025203	0.017402	0.897254
P9WFK3		Rv0504c	OTHER	0.004924	0.000598	0.002091	0.992386
P9WMY1		Rv0539	OTHER	0.020208	0.002499	0.002366	0.974927
O86365		Rv0584	SP(Sec/SPI)	0.856628	0.034193	0.019829	0.089351	CS pos: 30-31. PTA-YD. Pr: 0.3560
P9WLJ5		Rv2091c	OTHER	0.135242	0.025672	0.029442	0.809644
P9WLK5		Rv2081c	OTHER	0.34269	0.094462	0.043657	0.51919
P9WHU3		Rv2190c	SP(Sec/SPI)	0.904553	0.064685	0.005948	0.024814	CS pos: 32-33. VLA-AN. Pr: 0.5407
P9WLL3		Rv2076c	OTHER	0.02477	0.001283	0.053539	0.920408
P9WLJ1		Rv2191	OTHER	0.308797	0.051725	0.010479	0.628999
P9WLI5		Rv2206	OTHER	0.049208	0.044171	0.044276	0.862345
P9WLI3		Rv2209	OTHER	0.051162	0.012186	0.012508	0.924144
P9WIT5	yidC	Rv3921c	OTHER	0.000741	0.00049	0.002264	0.996505
P9WKQ5		Rv0885	OTHER	0.00573	0.000818	0.001353	0.992099
P9WMF1		Rv0880	OTHER	0.037975	0.158302	0.004232	0.799491
P9WFY3		Rv0881	OTHER	0.007059	0.00998	0.002906	0.980055
P9WM69		Rv0093c	OTHER	0.064909	0.029885	0.259305	0.645901
P9WM71		Rv0090	OTHER	0.1055	0.114319	0.006366	0.773815
P9WFN7		Rv1085c	OTHER	0.052111	0.041283	0.012394	0.894212
P9WQJ5		Rv1281c	OTHER	0.014039	0.001116	0.001623	0.983221
P9WFZ7		Rv1283c	SP(Sec/SPI)	0.460362	0.091832	0.288865	0.158941	CS pos: 30-31. SLA-FS. Pr: 0.2865
P9WLZ5		Rv1366	OTHER	0.026289	0.002057	0.003558	0.968096
P9WLV7		Rv1519	OTHER	0.217457	0.019245	0.028807	0.734491
O53509		Rv2175c	OTHER	0.015809	0.003139	0.002128	0.978925
P9WLL5		Rv2075c	SP(Sec/SPI)	0.911211	0.085325	0.002575	0.000889	CS pos: 30-31. ADA-YQ. Pr: 0.5742
P9WLK9		Rv2078	OTHER	0.010463	0.055452	0.000971	0.933115
P9WLJ9		Rv2085	OTHER	0.018739	0.008828	0.004249	0.968183
P64937		Rv2086	OTHER	0.048904	0.005447	0.008791	0.936857
P9WMC5		Rv2250c	OTHER	0.009107	0.008278	0.010632	0.971983
P9WKB5		Rv2285	OTHER	0.007644	0.001229	0.000695	0.990432
I6YET7		Rv2963	OTHER	0.014035	0.007172	0.008989	0.969805
P9WL03		Rv0313	OTHER	0.014855	0.314132	0.002057	0.668955
P9WJ09		Rv0298	OTHER	0.044646	0.003764	0.003195	0.948395
P9WKL5		Rv0560c	OTHER	0.003002	0.000364	0.000361	0.996273
P9WKR7		Rv0875c	SP(Sec/SPI)	0.829834	0.005667	0.105347	0.059152	CS pos: 30-31. VRG-HG. Pr: 0.2311
P9WKQ3		Rv0887c	OTHER	0.00776	0.000707	0.001251	0.990282
P71623	vapC22	Rv2829c	OTHER	0.00572	0.000448	0.001115	0.992717
O53778	vapB26	Rv0581	OTHER	0.013614	0.007675	0.003664	0.975047
P9WFC3	vapB40	Rv2595	OTHER	0.006158	0.000876	0.001261	0.991706
P9WJ39	vapB28	Rv0608	OTHER	0.004388	0.00199	0.000798	0.992824
P9WF87	vapC24	Rv0240	OTHER	0.00601	0.00031	0.000818	0.992862
P9WJ17	vapB44	Rv3321c	OTHER	0.022195	0.00679	0.008498	0.962518
P9WF79	vapC29	Rv0617	OTHER	0.100705	0.007865	0.003314	0.888115
P9WFA3	vapC12	Rv1720c	OTHER	0.023739	0.016236	0.007679	0.952346
P95007	vapC18	Rv2546	OTHER	0.010973	0.001894	0.001625	0.985508
L0TGF0	vapC50	Rv3749c	OTHER	0.131471	0.050115	0.031069	0.787346
L0T5V6	vapC51	Rv0229c	OTHER	0.008779	0.001749	0.001419	0.988053
P9WMB1		Rv0026	OTHER	0.008038	0.001	0.002441	0.988521
P9WM75		Rv0085	OTHER	0.004268	0.002597	0.002602	0.990532
P9WMA3		Rv0010c	OTHER	0.055662	0.045463	0.142623	0.756252
P9WLM1		Rv2030c	OTHER	0.013533	0.010103	0.004578	0.971785
P9WLI9		Rv2197c	OTHER	0.121873	0.015918	0.01372	0.848489
P9WKW1		Rv0476	OTHER	0.082915	0.002508	0.028475	0.886101
P9WFI3		Rv0830	TAT(Tat/SPI)	0.239403	0.694886	0.002003	0.063708	CS pos: 29-30. ALA-AD. Pr: 0.8688
P9WKR5		Rv0876c	OTHER	0.048002	0.062396	0.031748	0.857854
P9WKR3		Rv0877	OTHER	0.032403	0.010965	0.003491	0.953141
P9WKQ9		Rv0882	OTHER	0.006203	0.003461	0.006971	0.983365
P9WIW3		Rv0083	OTHER	0.048508	0.005541	0.011201	0.93475
P9WFL5		Rv0064	OTHER	0.015963	0.002732	0.024146	0.957158
P9WHK1		Rv0571c	OTHER	0.052944	0.088399	0.005454	0.853202
O05598	pks16	Rv1013	OTHER	0.094902	0.072023	0.008735	0.82434
P9WM61		Rv0104	OTHER	0.008747	0.003375	0.002696	0.985182
P9WP51	cbs	Rv1077	OTHER	0.029719	0.005833	0.00271	0.961739
P9WM59		Rv1109c	OTHER	0.089809	0.017135	0.009333	0.883723
P9WM03		Rv1360	OTHER	0.015274	0.002104	0.002458	0.980164
P9WLY1		Rv1417	OTHER	0.009684	0.000621	0.003571	0.986123
P9WLZ7		Rv1364c	OTHER	0.004485	0.003925	0.000461	0.991129
P9WFP5		Rv1462	OTHER	0.01191	0.001944	0.001433	0.984713
P9WLX5		Rv1480	OTHER	0.004204	0.000943	0.000557	0.994296
P9WN07		Rv1524	OTHER	0.020789	0.00313	0.002364	0.973717
P9WLV9		Rv1518	OTHER	0.016715	0.000424	0.01143	0.971431
P9WMX9		Rv1514c	OTHER	0.03559	0.001719	0.002087	0.960605
P9WK31		Rv1986	OTHER	0.178883	0.005767	0.130761	0.684588
Q10690		Rv2082	OTHER	0.061735	0.010157	0.022288	0.905819
P9WLK3		Rv2083	OTHER	0.140405	0.012642	0.012707	0.834246
P9WL07		Rv3127	OTHER	0.024942	0.002233	0.007715	0.965111
P9WFI7		Rv0726c	OTHER	0.184946	0.223979	0.011237	0.579838
P9WFG9		Rv0813c	OTHER	0.038523	0.038155	0.008607	0.914715
P9WQF7	fadE10	Rv0873	OTHER	0.003756	0.001389	0.000928	0.993928
P9WFJ9		Rv0637	OTHER	0.005996	0.000168	0.001314	0.992523
P9WMD7		Rv0767c	OTHER	0.057794	0.208463	0.002525	0.731218
P9WNY3		Rv0770	OTHER	0.012994	0.00262	0.000983	0.983403
P0CG95	sseC2	Rv0814c	OTHER	0.01476	0.000759	0.000763	0.983718
P9WML3		Rv0759c	OTHER	0.002639	0.000139	0.000284	0.996938
P9WKH5		Rv0795; Rv1370c; Rv1757c; Rv1763; Rv2105; Rv2168c; Rv2278; Rv2354; Rv2480c; Rv2648; Rv2815c; Rv3184; Rv3186; Rv3325; Rv3381c; Rv3474	OTHER	0.014446	0.008318	0.004296	0.97294
P9WMA1		Rv0025	OTHER	0.004818	0.003264	0.000947	0.990972
P9WGR3		Rv2073c	OTHER	0.034405	0.184656	0.00614	0.774799
P9WMN5		Rv2204c	OTHER	0.014305	0.002006	0.002758	0.980931
I6YB21		Rv3067	OTHER	0.016088	0.002092	0.011403	0.970417
P9WJZ3		Rv3037c	OTHER	0.029763	0.077831	0.006696	0.88571
P9WKV1		Rv0485	OTHER	0.045551	0.011195	0.003525	0.939729
O06391		Rv0525	OTHER	0.073567	0.147304	0.002359	0.77677
P9WKS5		Rv0634A	OTHER	0.002068	0.000425	0.000539	0.996968
P9WQI1		Rv0647c	OTHER	0.014964	0.002088	0.002076	0.980872
P9WKS3		Rv0738	OTHER	0.036596	0.004151	0.006583	0.95267
P9WFI5		Rv0731c	OTHER	0.119126	0.275589	0.017001	0.588284
P9WGQ9		Rv0769	OTHER	0.186589	0.03749	0.014091	0.76183
P9WM99		Rv0027	OTHER	0.006022	0.001729	0.001406	0.990843
P96825		Rv0148	OTHER	0.032728	0.018808	0.006244	0.942221
P9WM89		Rv0039c	SP(Sec/SPI)	0.420212	0.054182	0.341353	0.184253	CS pos: 24-25. SLC-HT. Pr: 0.1355
P9WJZ1		Rv3030	OTHER	0.021811	0.004237	0.005635	0.968317
P9WKV5		Rv0481c	OTHER	0.005164	0.00077	0.000558	0.993508
P9WKT3		Rv0501	OTHER	0.021983	0.006377	0.023602	0.948038
P9WKL3		Rv0559c	SP(Sec/SPI)	0.998261	0.000808	0.000715	0.000216	CS pos: 25-26. AQA-DD. Pr: 0.9919
P9WFF5		Rv1086	OTHER	0.010127	0.001723	0.002003	0.986147
P9WMA5		Rv0080	OTHER	0.01076	0.005204	0.001768	0.982267
P9WQJ1		Rv1273c	SP(Sec/SPI)	0.802748	0.022483	0.006835	0.167934	CS pos: 39-40. VNA-AI. Pr: 0.8015
P9WQ33		Rv1318c	OTHER	0.032057	0.00342	0.005148	0.959376
P9WGC1		Rv1339	LIPO(Sec/SPII)	0.015438	0.001839	0.970251	0.012472	CS pos: 24-25. VLG-CS. Pr: 0.9705
P9WM13		Rv1354c	OTHER	0.006801	0.001252	0.000735	0.991212
P9WM23		Rv1333	OTHER	0.13431	0.024469	0.018091	0.82313
P9WMD3		Rv1353c	OTHER	0.004729	0.000891	0.001442	0.992938
P9WFQ3		Rv1421	OTHER	0.019376	0.015349	0.006835	0.95844
P9WFJ3		Rv0146	OTHER	0.12441	0.040537	0.016048	0.819005
P9WPR9		Rv1488	SP(Sec/SPI)	0.579051	0.008344	0.008139	0.404466	CS pos: 34-35. AEA-AV. Pr: 0.4876
P9WFJ7		Rv1481	OTHER	0.001008	0.001588	0.004893	0.992511
P9WLW7		Rv1502	OTHER	0.013496	0.000895	0.000718	0.984891
P9WLW1		Rv1510	OTHER	0.048889	0.069052	0.055091	0.826968
P9WLU1		Rv1583c	OTHER	0.094193	0.036799	0.02763	0.841378
P9WLV5		Rv1520	OTHER	0.006437	0.000536	0.001017	0.99201
P95149		Rv1866	OTHER	0.010755	0.002653	0.00339	0.983202
P9WLP3		Rv1995	LIPO(Sec/SPII)	0.013504	0.43951	0.524864	0.022122	CS pos: 42-43. LSA-CS. Pr: 0.5447
P9WLP9		Rv1989c	OTHER	0.010251	0.002642	0.002428	0.984679
P9WME1		Rv0196	OTHER	0.175153	0.158689	0.009604	0.656554
P9WLL1		Rv2077c	OTHER	0.008832	0.001716	0.000978	0.988474
P9WLE7		Rv2286c	OTHER	0.003674	0.0002	0.00076	0.995367
P9WMU7		Rv2212	OTHER	0.011128	0.014174	0.000918	0.973779
P9WPH5		Rv2242	OTHER	0.007117	0.004128	0.000868	0.987887
P9WL09		Rv3126c	OTHER	0.020044	0.006029	0.006917	0.96701
P9WMH9		Rv0474	OTHER	0.005059	0.003105	0.000882	0.990955
P9WKV9		Rv0477	SP(Sec/SPI)	0.995675	0.000383	0.003684	0.000258	CS pos: 23-24. AQA-DP. Pr: 0.9443
P9WKU9		Rv0487	OTHER	0.00723	0.002453	0.000993	0.989324
P9WKT7		Rv0500A	OTHER	0.002933	0.001332	0.000775	0.99496
P9WKT5		Rv0500B	OTHER	0.093467	0.068148	0.068418	0.769967
P9WKS9		Rv0508	OTHER	0.019846	0.003397	0.0075	0.969258
P0DN33		Rv0609B	OTHER	0.018111	0.001253	0.002314	0.978323
P9WFS5		Rv0625c	OTHER	0.118163	0.080262	0.016734	0.784841
P9WFK1		Rv0635	OTHER	0.004412	0.000147	0.000634	0.994806
P9WN85	zur	Rv2359	OTHER	0.015079	0.030242	0.000788	0.953891
P9WMV1		Rv0891c	OTHER	0.018639	0.008927	0.001561	0.970873
P9WFB9	vapC2	Rv0301	OTHER	0.002579	0.002344	0.000313	0.994764
O07783	vapC4	Rv0595c	OTHER	0.007624	0.007092	0.001028	0.984256
P9WFB1	vapC8	Rv0665	OTHER	0.005799	0.003791	0.001031	0.989379
P9WGQ5		Rv0927c	OTHER	0.168181	0.138753	0.021105	0.671961
P9WKP1		Rv0940c	OTHER	0.159216	0.024424	0.017077	0.799283
P9WKN9		Rv0942	OTHER	0.201849	0.354445	0.076989	0.366717
P9WFF3	upp	Rv3309c	OTHER	0.007798	0.003469	0.00151	0.987224
P9WGX9	ybeY	Rv2367c	OTHER	0.002648	0.000519	0.00029	0.996544
P9WQK7	uvrA	Rv1638	OTHER	0.007692	0.015875	0.002317	0.974116
P9WKP9		Rv0894	OTHER	0.003446	0.001484	0.001367	0.993703
P9WFF9	uppP	Rv2136c	OTHER	0.290701	0.025083	0.117797	0.566419
P9WKN1		Rv0959	OTHER	0.011807	0.010703	0.003399	0.974091
P9WKM7		Rv0963c	OTHER	0.006428	0.014117	0.000769	0.978686
P9WKL9		Rv0968	OTHER	0.10906	0.065527	0.029528	0.795885
P9WFE9	ureB	Rv1849	OTHER	0.009883	0.003164	0.001867	0.985086
P9WFC7	uvrB	Rv1633	OTHER	0.012859	0.002051	0.001374	0.983716
P9WMG1		Rv0890c	OTHER	0.125435	0.027846	0.016252	0.830467
P9WFE7	ureA	Rv1848	OTHER	0.0095	0.004534	0.001942	0.984023
P9WFE5	ureF	Rv1851	OTHER	0.025694	0.00577	0.006467	0.962068
P9WFE3	ureG	Rv1852	OTHER	0.029968	0.007699	0.008468	0.953865
P9WIT1		Rv2280	OTHER	0.015305	0.006916	0.004885	0.972893
P9WLD9		Rv2297	TAT(Tat/SPI)	0.423526	0.455051	0.015957	0.105466	CS pos: 32-33. AEA-YV. Pr: 0.5982
P9WQA7		Rv2298	OTHER	0.010848	0.002578	0.001648	0.984925
P9WMV7		Rv0492c	OTHER	0.109865	0.113734	0.013991	0.762409
P9WKU7		Rv0493c	OTHER	0.038777	0.011927	0.007513	0.941783
P9WKU5		Rv0495c	OTHER	0.068244	0.04655	0.023007	0.862199
P9WFK9		Rv0566c	OTHER	0.003218	0.000496	0.000424	0.995863
P9WKP3		Rv0906	TAT(Tat/SPI)	0.428987	0.526896	0.014596	0.029521	CS pos: 33-34. ALG-AD. Pr: 0.3862
P9WKN5		Rv0953c	OTHER	0.031445	0.011016	0.009227	0.948311
P0CV86		Rv1954A	OTHER	0.087105	0.035457	0.041981	0.835458
P9WKN3		Rv0955	OTHER	0.034479	0.003266	0.011979	0.950276
P9WKM5		Rv0964c	OTHER	0.067786	0.016713	0.013879	0.901621
P9WKM3		Rv0965c	OTHER	0.058107	0.002933	0.004777	0.934183
P9WM53	udgB	Rv1259	OTHER	0.157165	0.02395	0.004851	0.814034
P9WFI1		Rv0893c	OTHER	0.146571	0.057201	0.019457	0.776771
P9WFQ9	ung	Rv2976c	OTHER	0.007023	0.003599	0.000877	0.988502
P9WPR7		Rv0917	OTHER	0.054779	0.002107	0.004132	0.938982
P9WGR7		Rv0945	TAT(Tat/SPI)	0.041987	0.85484	0.004447	0.098727	CS pos: 28-29. SFA-AQ. Pr: 0.6548
P9WKM1		Rv0966c	OTHER	0.012366	0.008524	0.002585	0.976525
P9WKL7		Rv0970	OTHER	0.049161	0.006635	0.142507	0.801697
P9WFF1	ureC	Rv1850	OTHER	0.010335	0.000873	0.00139	0.987402
P9WLI1		Rv2219	OTHER	0.034682	0.005004	0.00853	0.951784
P9WLH7		Rv2227	OTHER	0.075796	0.076332	0.021542	0.82633
P9WQ89		Rv2231c	OTHER	0.117992	0.019646	0.023072	0.83929
P9WNG1		Rv0892	SP(Sec/SPI)	0.590707	0.014963	0.203574	0.190755	CS pos: 27-28. LSA-GI. Pr: 0.2371
P9WKA3		Rv0895	OTHER	0.020944	0.017583	0.002614	0.958859
P9WJ07		Rv0909	OTHER	0.012486	0.000885	0.001842	0.984787
P9WJ05		Rv0910	OTHER	0.002943	0.000269	0.000269	0.996519
P9WKN7		Rv0943c	OTHER	0.023098	0.011362	0.006115	0.959426
P9WKM9		Rv0961	OTHER	0.045846	0.005799	0.015757	0.932598
P9WQK1		Rv0986	OTHER	0.014755	0.001758	0.000832	0.982655
P9WMJ3	virS	Rv3082c	OTHER	0.00384	0.004955	0.000431	0.990774
P9WFC5	uvrC	Rv1420	OTHER	0.009306	0.005126	0.001872	0.983696
P9WMQ1	uvrD1	Rv0949	OTHER	0.023379	0.017325	0.00101	0.958286
P9WMP9	uvrD2	Rv3198c	OTHER	0.045297	0.05585	0.014621	0.884233
P9WFC1	vapC1	Rv0065	OTHER	0.003463	0.001622	0.000692	0.994223
P96917	vapC5	Rv0627	OTHER	0.00526	0.001219	0.000745	0.992776
P9WFB5	vapC6	Rv0656c	OTHER	0.026793	0.00939	0.022925	0.940892
P9WFB3	vapC7	Rv0661c	OTHER	0.009177	0.001093	0.004278	0.985453
P9WFA9	vapC9	Rv0960	OTHER	0.006138	0.002956	0.001176	0.98973
P0CW29	vapB1	Rv0064A	OTHER	0.015228	0.032844	0.001375	0.950553
O07227	vapB2	Rv0300	OTHER	0.004899	0.014641	0.000687	0.979773
P9WJ59	vapB3	Rv0550c	OTHER	0.340057	0.0624	0.053144	0.5444
P9WF21	vapB4	Rv0596c	OTHER	0.006348	0.000946	0.000585	0.992121
P9WF19	vapB5	Rv0626	OTHER	0.005068	0.016509	0.00256	0.975863
P9WJ57	vapB6	Rv0657c	OTHER	0.009354	0.001446	0.003788	0.985411
O06777	vapB7	Rv0662c	OTHER	0.006337	0.002614	0.00182	0.98923
O06775	vapB8	Rv0664	OTHER	0.078318	0.039773	0.114673	0.767236
P9WJ55	vapB9	Rv0959A	OTHER	0.0081	0.005519	0.000991	0.98539
P9WFB7	vapC3	Rv0549c	OTHER	0.019269	0.007484	0.002663	0.970584
P9WJ45	vapB20	Rv2550c	OTHER	0.008648	0.002145	0.001317	0.98789
P9WJ33	vapB32	Rv1113	OTHER	0.025878	0.064524	0.003368	0.90623
O50456	vapB33	Rv1241	OTHER	0.005872	0.001041	0.001137	0.99195
P9WF83	vapC27	Rv0598c	OTHER	0.166814	0.037178	0.004122	0.791887
P9WFA1	vapC13	Rv1838c	OTHER	0.005519	0.000235	0.000919	0.993327
P9WF97	vapC15	Rv2010	OTHER	0.005822	0.000859	0.001639	0.99168
P9WF75	vapC31	Rv0749	OTHER	0.004737	0.000439	0.001442	0.993382
P9WF95	vapC17	Rv2527	OTHER	0.011359	0.000937	0.001383	0.986321
P9WF73	vapC32	Rv1114	OTHER	0.002823	0.000151	0.001243	0.995783
P9WF69	vapC33	Rv1242	OTHER	0.102324	0.054199	0.005312	0.838165
P9WF71	vapC34	Rv1741	OTHER	0.009199	0.002294	0.001115	0.987392
P9WF67	vapC35	Rv1962c	OTHER	0.003538	0.000432	0.000316	0.995714
P9WF65	vapC36	Rv1982c	OTHER	0.22076	0.138122	0.030559	0.610558
O53501	vapC37	Rv2103c	OTHER	0.006966	0.000748	0.001549	0.990737
O53219	vapC38	Rv2494	OTHER	0.069368	0.039404	0.00582	0.885408
P9WF63	vapC39	Rv2530c	OTHER	0.094444	0.013749	0.004183	0.887623
P9WF61	vapC40	Rv2596	OTHER	0.018765	0.007939	0.003378	0.969918
P9WF59	vapC41	Rv2602	OTHER	0.085506	0.02086	0.017765	0.875869
P9WF57	vapC42	Rv2759c	OTHER	0.009937	0.000689	0.003531	0.985842
P9WF55	vapC43	Rv2872	OTHER	0.004714	0.000291	0.001005	0.993991
P9WF53	vapC44	Rv3320c	OTHER	0.039487	0.002599	0.004526	0.953388
O53465	vapC45	Rv2019	OTHER	0.004716	0.002435	0.000482	0.992367
O50411	vapC46	Rv3384c	OTHER	0.003315	0.005304	0.000545	0.990836
P9WF49	vapC47	Rv3408	OTHER	0.010033	0.003214	0.001268	0.985484
P9WF47	vapC48	Rv3697c	OTHER	0.005857	0.0011	0.000909	0.992134
P9WJ43	vapB21	Rv2758c	OTHER	0.025676	0.004313	0.002977	0.967034
P0CW33	vapB25	Rv0277A	OTHER	0.068272	0.124998	0.01068	0.796049
P9WJ23	vapB39	Rv2530A	OTHER	0.008317	0.002616	0.001614	0.987452
P9WJ37	vapB29	Rv0616A	OTHER	0.019895	0.013832	0.00311	0.963162
P9WJ19	vapB42	Rv2760c	OTHER	0.005534	0.004114	0.001698	0.988654
O53779	vapC26	Rv0582	OTHER	0.008513	0.000244	0.002158	0.989085
O69717	vapB50	Rv3750c	OTHER	0.022073	0.001567	0.021107	0.955253
P9WF81	vapC28	Rv0609	OTHER	0.003865	0.000571	0.000809	0.994755
P9WKP7		Rv0897c	OTHER	0.0116	0.053446	0.002542	0.932412
P9WKP5		Rv0898c	OTHER	0.014532	0.003196	0.000903	0.981369
P9WLZ1	vapB10	Rv1398c	OTHER	0.015212	0.014605	0.000714	0.969469
P9WLM7	vapB15	Rv2009	OTHER	0.005603	0.000923	0.000798	0.992676
P9WJ27	vapB37	Rv2104c	OTHER	0.015382	0.008649	0.00333	0.972638
P9WJ25	vapB38	Rv2493	OTHER	0.02072	0.076046	0.003177	0.900057
P9WJ41	vapB24	Rv0239	OTHER	0.003629	0.002058	0.000759	0.993554
P9WJ21	vapB41	Rv2601A	OTHER	0.011422	0.018806	0.002264	0.967509
O53811	vapB31	Rv0748	OTHER	0.054621	0.084805	0.007038	0.853536
P9WF77	vapC30	Rv0624	OTHER	0.004798	0.000236	0.000748	0.994218
P9WF99	vapC14	Rv1953	OTHER	0.013398	0.001073	0.002227	0.983302
P0CV93	vapC16	Rv2231A	OTHER	0.065074	0.007177	0.111273	0.816476
P9WJ47	vapB18	Rv2545	OTHER	0.009883	0.003651	0.005261	0.981205
P9WF89	vapC23	Rv2863	OTHER	0.003875	0.000311	0.001089	0.994725
P9WJ35	vapB30	Rv0623	OTHER	0.005357	0.004406	0.001299	0.988938
P9WL41	vapB43	Rv2871	OTHER	0.031654	0.016338	0.008373	0.943635
I6WXS6	vapB51	Rv0229A	OTHER	0.011329	0.046553	0.001147	0.940971
P9WFA7	vapC10	Rv1397c	OTHER	0.003844	0.001204	0.002122	0.992831
P9WFA5	vapC11	Rv1561	OTHER	0.008846	0.001397	0.00153	0.988227
P9WMU1	wag31	Rv2145c	OTHER	0.009373	0.000519	0.000286	0.989822
Q6MX39	umaA	Rv0469	OTHER	0.002152	0.000699	0.000984	0.996165
P9WJ51	vapB13	Rv1839c	OTHER	0.002251	0.001141	0.000543	0.996066
P9WJ31	vapB34	Rv1740	OTHER	0.019893	0.010559	0.001898	0.96765
P9WJ29	vapB36	Rv1982A	OTHER	0.005517	0.009811	0.000859	0.983813
P71622	vapB22	Rv2830c	OTHER	0.01395	0.00723	0.001224	0.977596
O07779	vapB27	Rv0599c	OTHER	0.006195	0.001129	0.000636	0.99204
P9WF85	vapC25	Rv0277c	OTHER	0.005129	0.000298	0.001384	0.993189
P95004	vapC20	Rv2549c	OTHER	0.016131	0.006086	0.008847	0.968935
P9WF91	vapC21	Rv2757c	OTHER	0.006246	0.001545	0.002565	0.989644
O53464	vapB45	Rv2018	OTHER	0.019151	0.02156	0.003095	0.956194
P9WF13	vapB46	Rv3385c	OTHER	0.033972	0.009264	0.004652	0.952112
P9WF23	vapB47	Rv3407	OTHER	0.006755	0.001373	0.001483	0.990389
P9WJ15	vapB48	Rv3697A	OTHER	0.062818	0.079217	0.005505	0.85246
P9WF15	vapB49	Rv3181c	OTHER	0.013407	0.005038	0.003214	0.978341
P9WF51	vapC49	Rv3180c	OTHER	0.072984	0.038803	0.105008	0.783204
P71592	whiB5	Rv0022c	OTHER	0.010271	0.005637	0.004162	0.97993
Q6MX01	whiB7	Rv3197.1	OTHER	0.010143	0.002055	0.001784	0.986017
P9WF37	whiB6	Rv3862c	OTHER	0.055566	0.007401	0.025846	0.911186
P9WG67	trxA	Rv3914	OTHER	0.019959	0.001005	0.001427	0.97761
P9WHF5	sseB	Rv2291	OTHER	0.068831	0.003483	0.010549	0.917137
P9WG43	tpiA	Rv1438	OTHER	0.00489	0.000255	0.000528	0.994327
P9WKB7		Rv0221	OTHER	0.004235	9.8e-05	0.00038	0.995288
P9WLG3		Rv2265	OTHER	0.082673	0.005991	0.011057	0.900278
P9WKC5	tgs3	Rv3234c	OTHER	0.005722	0.003052	0.001489	0.989738
P9WG75	thiE	Rv0414c	OTHER	0.009471	0.009283	0.003918	0.977327
P9WLY7		Rv1405c	OTHER	0.02888	0.018299	0.001918	0.950903
O06179		Rv1533	OTHER	0.078149	0.053255	0.034273	0.834323
P9WKI9	suhB	Rv2701c	OTHER	0.018744	0.029334	0.003832	0.94809
P9WFT5	thrS	Rv2614c	OTHER	0.032045	0.042577	0.006227	0.919151
P9WFW7	alaS	Rv2555c	OTHER	0.005661	0.002808	0.001016	0.990515
P9WG49	topA	Rv3646c	OTHER	0.024897	0.011858	0.003854	0.95939
P9WFY1	trpA	Rv1613	OTHER	0.059867	0.015862	0.011923	0.912348
P9WLM3		Rv2012	OTHER	0.018989	0.021639	0.005539	0.953833
P9WPI9		Rv2232	OTHER	0.134256	0.073969	0.028953	0.762821
P9WLC7		Rv2307c	OTHER	0.32365	0.035861	0.077522	0.562967
P9WQI7		Rv2326c	OTHER	0.030891	0.002601	0.018851	0.947657
P9WPI5		Rv0106	OTHER	0.013692	0.001053	0.000803	0.984452
P9WKC3	tgs4	Rv3088	OTHER	0.015168	0.003229	0.0027	0.978903
P9WG79	thiC	Rv0423c	OTHER	0.055427	0.00732	0.00517	0.932083
P9WG77	thiD	Rv0422c	OTHER	0.11267	0.028452	0.041769	0.81711
P9WG73	thiG	Rv0417	OTHER	0.043436	0.196165	0.00325	0.757148
P9WG25	tkt	Rv1449c	OTHER	0.006439	0.000937	0.001093	0.991531
P9WGA3	tam	Rv0294	OTHER	0.006686	0.001297	0.001801	0.990217
P9WKC7	tgs2	Rv3734c	OTHER	0.003967	0.001034	0.000769	0.994229
P9WF39	whiB4	Rv3681c	OTHER	0.025504	0.02084	0.004166	0.94949
P9WHF7	sseA	Rv3283	OTHER	0.02646	0.00403	0.003356	0.966154
P9WHF9	cysA1; cysA2	Rv3117; Rv0815c	OTHER	0.002924	0.000156	0.000568	0.996351
O53353	whiB2	Rv3260c	OTHER	0.016033	0.003523	0.001925	0.978519
P9WF45	whiA	Rv1423	OTHER	0.012895	0.057379	0.00184	0.927886
P9WF33	xerD	Rv1701	OTHER	0.007005	0.000879	0.001612	0.990504
P9WG33	tal	Rv1448c	OTHER	0.013686	0.003304	0.002806	0.980205
O69730	tcrX	Rv3765c	OTHER	0.00688	0.000649	0.000495	0.991976
P9WF43	whiB1	Rv3219	OTHER	0.057036	0.00751	0.00271	0.932745
P9WG71	thiL	Rv2977c	OTHER	0.007222	0.003582	0.000549	0.988648
P9WF41	whiB3	Rv3416	OTHER	0.005165	0.001748	0.001502	0.991585
P9WFT7	serS	Rv3834c	OTHER	0.010334	0.047372	0.001435	0.940859
P9WG59	thrC	Rv1295	OTHER	0.04818	0.001598	0.003663	0.946559
P9WG57	thyX	Rv2754c	OTHER	0.016906	0.001566	0.001341	0.980187
P9WG55	tig	Rv2462c	OTHER	0.00409	0.000709	0.000522	0.994679
P9WJ63	tlyA	Rv1694	OTHER	0.027079	0.058085	0.004393	0.910442
P9WG99	tatB	Rv1224	OTHER	0.33205	0.026276	0.021944	0.61973
O69729	tcrY	Rv3764c	OTHER	0.00902	0.007328	0.002834	0.980818
P9WFT3	trpS	Rv3336c	OTHER	0.015265	0.013809	0.003186	0.967739
O53732	ufaA1	Rv0447c	OTHER	0.022034	0.044834	0.006849	0.926283
P9WGA1	tatA	Rv2094c	SP(Sec/SPI)	0.419375	0.009935	0.257195	0.313495	CS pos: 31-32. ARS-LG. Pr: 0.1780
P9WFT1	tyrS	Rv1689	OTHER	0.006067	0.003799	0.001848	0.988286
P9WGV5		Rv2953	OTHER	0.010591	0.124434	0.003076	0.861899
P9WKC9	tgs1	Rv3130c	OTHER	0.010757	0.02845	0.002068	0.958725
P9WFW5	argS	Rv1292	OTHER	0.061166	0.150105	0.008544	0.780186
P9WFS9	valS	Rv2448c	OTHER	0.018453	0.001809	0.002171	0.977567
O07776	tcrA	Rv0602c	OTHER	0.007704	0.000873	0.001184	0.990239
P9WHJ1	recD	Rv0629c	OTHER	0.022129	0.001317	0.00114	0.975414
O50462	relB	Rv1247c	OTHER	0.00258	0.000439	0.000265	0.996717
P9WGZ7	rph	Rv1340	OTHER	0.00923	0.009767	0.000859	0.980144
P9WN09		Rv2962c	OTHER	0.135587	0.080032	0.017074	0.767306
P9WH95	rpmG2	Rv0634B	OTHER	0.079112	0.006972	0.032939	0.880977
P9WH97	rpmG1	Rv2057c	OTHER	0.013585	0.020229	0.01045	0.955737
P9WH79	rplI	Rv0056	OTHER	0.006882	0.001638	0.001281	0.990199
P9WHE3	rplL	Rv0652	OTHER	0.10661	0.295606	0.001093	0.59669
P9WHG1	prfB	Rv3105c	OTHER	0.002114	0.000481	0.000527	0.996877
P9WHE5	rplK	Rv0640	OTHER	0.356862	0.030481	0.051964	0.560693
P9WHD7	rplO	Rv0723	OTHER	0.018478	0.016747	0.010031	0.954744
P9WH93	rpmH	Rv3924c	OTHER	0.100773	0.102781	0.037927	0.758519
P9WH91	rpmI	Rv1642	OTHER	0.028163	0.028539	0.007664	0.935634
O33348	relG	Rv2866	OTHER	0.006081	0.006685	0.001872	0.985362
P9WF09	relK	Rv3358	OTHER	0.010382	0.001175	0.002991	0.985452
P9WJ53	vapB12	Rv1721c	OTHER	0.005032	0.003207	0.000303	0.991458
P95262	vapB14	Rv1952	OTHER	0.053843	0.010108	0.001659	0.934391
P0CW31	vapB16	Rv2231B	OTHER	0.01593	0.002349	0.002969	0.978752
P9WJ49	vapB17	Rv2526	OTHER	0.007705	0.012261	0.00187	0.978164
P95006	vapB19	Rv2547	OTHER	0.01155	0.019965	0.002565	0.965921
P0CW32	vapB23	Rv2862A	OTHER	0.005542	0.010748	0.00151	0.982201
P9WF93	vapC19	Rv2548	OTHER	0.004731	0.000206	0.000317	0.994746
P9WMW5	wecA	Rv1302	OTHER	0.018404	0.016249	0.007129	0.958217
P9WM95		Rv0030	OTHER	0.004907	0.001552	0.00055	0.992991
P9WLU3	vapB11	Rv1560	OTHER	0.010442	0.008496	0.001161	0.979902
P9WF17	vapB35	Rv1962A	OTHER	0.033665	0.079426	0.003162	0.883747
P9WMY3	wbbL	Rv3265c	OTHER	0.062829	0.046753	0.004681	0.885738
P9WMI7		Rv0081	OTHER	0.002416	0.001023	0.00028	0.996281
P9WLJ7		Rv2087	OTHER	0.043099	0.003146	0.017728	0.936027
P9WL11		Rv3073c	OTHER	0.006756	0.00044	0.001494	0.99131
P9WL05		Rv3129	OTHER	0.051091	0.007779	0.071672	0.869459
P9WJ01		Rv0480c	OTHER	0.033423	0.015986	0.003693	0.946897
P9WMD9		Rv0472c	OTHER	0.002398	0.000375	0.000442	0.996785
P9WKT1		Rv0502	OTHER	0.028939	0.006317	0.005612	0.959132
P9WF35	xerC	Rv2894c	OTHER	0.047082	0.062764	0.003765	0.886388
P9WMI3		Rv0023	OTHER	0.025174	0.288169	0.006951	0.679706
P9WMG9		Rv0043c	OTHER	0.017501	0.000892	0.011907	0.9697
P9WG17		Rv0072	OTHER	0.241952	0.034877	0.033452	0.68972
P9WM79		Rv0574c	OTHER	0.00765	0.00129	0.002887	0.988173
P9WQJ3		Rv1272c	OTHER	0.024202	0.046447	0.016508	0.912843
P9WME3		Rv1287	OTHER	0.338173	0.14291	0.023481	0.495435
P9WM85		Rv0049	OTHER	0.025728	0.060305	0.010489	0.903478
O53281		Rv3034c	SP(Sec/SPI)	0.330464	0.310649	0.061499	0.297388	CS pos: 35-36. ADA-HS. Pr: 0.2370
P9WI99		Rv3168	OTHER	0.085606	0.11457	0.010562	0.789262
P9WIZ7		Rv3131	OTHER	0.007532	0.002514	0.002102	0.987851
O53565		Rv3520c	OTHER	0.069818	0.00557	0.003572	0.92104
P9WGR5		Rv0484c	OTHER	0.114471	0.139571	0.01914	0.726818
P0DMM2		Rv0028A	OTHER	0.028754	0.010074	0.0079	0.953273
P9WM97		Rv0028	OTHER	0.007872	0.000951	0.002322	0.988855
P9WGS7		Rv0687	OTHER	0.105017	0.039424	0.029165	0.826395
O86332		Rv0793	OTHER	0.043734	0.019188	0.003104	0.933974
P9WG83		Rv0097	OTHER	0.005253	0.000445	0.001058	0.993243
P9WM63		Rv0102	OTHER	0.361994	0.130344	0.057187	0.450475
P9WGQ7		Rv1144	OTHER	0.103338	0.024653	0.014883	0.857126
P9WM45		Rv1269c	TAT(Tat/SPI)	0.196112	0.802813	0.000747	0.000327	CS pos: 35-36. ANA-AD. Pr: 0.9547
P9WG87		Rv1250	OTHER	0.124017	0.003168	0.00754	0.865275
P9WJX9		Rv1258c	OTHER	0.107168	0.008228	0.201593	0.683011
P9WMV5		Rv1279	OTHER	0.031174	0.025328	0.014957	0.92854
P9WGR9	fabG2	Rv1350	OTHER	0.11652	0.079269	0.012618	0.791594
P9WM17		Rv1351	LIPO(Sec/SPII)	0.128765	0.041027	0.600469	0.229739	CS pos: 47-48. VAG-CK. Pr: 0.5202
P9WM11		Rv1355c	OTHER	0.001077	0.000195	0.000556	0.998172
P9WM01		Rv1362c	OTHER	0.015394	0.00592	0.003374	0.975312
P9WLY5		Rv1413	OTHER	0.004371	0.007878	0.000363	0.987388
P9WLY3		Rv1414	OTHER	0.01376	0.006133	0.009524	0.970584
P9WLX3		Rv1486c	OTHER	0.28262	0.013859	0.085139	0.618381
P9WFP7		Rv1461	OTHER	0.027238	0.005155	0.002016	0.965592
P9WFS3		Rv1491c	OTHER	0.025459	0.002669	0.012201	0.959671
P9WI91		Rv1501	OTHER	0.002654	0.000446	0.000501	0.996399
P9WLG7		Rv2240c	LIPO(Sec/SPII)	0.012307	0.039439	0.939247	0.009007	CS pos: 36-37. IVG-CT. Pr: 0.8662
P9WLE3		Rv2292c	OTHER	0.014008	0.001337	0.003717	0.980938
P9WLE1		Rv2293c	LIPO(Sec/SPII)	0.273538	0.001907	0.722463	0.002093	CS pos: 18-19. SLG-CG. Pr: 0.7182
P9WLG5		Rv2248	OTHER	0.024186	0.00731	0.001571	0.966933
P9WGL7		Rv3143	OTHER	0.002915	0.00078	0.000458	0.995847
P9WFD3		Rv3134c	OTHER	0.018132	0.004652	0.002394	0.974822
P9WM93		Rv0034	OTHER	0.028822	0.026109	0.004739	0.94033
P9WM87		Rv0048c	OTHER	0.024178	0.002665	0.004394	0.968763
O53871	fadA	Rv0859	OTHER	0.00158	0.000244	0.000276	0.9979
P71838		Rv0785	OTHER	0.026789	0.011602	0.121445	0.840163
P9WM37		Rv1289	OTHER	0.011756	0.002369	0.044778	0.941097
P9WM43		Rv1271c	SP(Sec/SPI)	0.744637	0.197451	0.031703	0.02621	CS pos: 34-35. AGA-NT. Pr: 0.5204
P9WM41		Rv1278	OTHER	0.005689	0.000262	0.001817	0.992232
P9WM31		Rv1303	OTHER	0.00949	0.000326	0.003389	0.986795
P9WM19		Rv1342c	OTHER	0.007309	0.00035	0.013224	0.979116
P9WM29		Rv1312	OTHER	0.065908	0.003262	0.013244	0.917585
P9WG61		Rv1324	OTHER	0.098125	0.039823	0.010202	0.85185
P9WQ31		Rv1319c	OTHER	0.018415	0.003126	0.010152	0.968308
P9WM15		Rv1352	SP(Sec/SPI)	0.91307	0.08473	0.001285	0.000915	CS pos: 30-31. ARA-ET. Pr: 0.9810
P9WM09		Rv1356c	OTHER	0.008362	0.000601	0.002098	0.988939
P9WM07		Rv1357c	OTHER	0.015201	0.002635	0.001691	0.980474
P9WLZ9		Rv1363c	OTHER	0.013721	0.026854	0.002387	0.957039
P9WLW5		Rv1507c	OTHER	0.001981	0.000146	0.000331	0.997542
P9WLN9		Rv1998c	OTHER	0.045221	0.018384	0.004401	0.931994
P9WQM3		Rv1999c	TAT(Tat/SPI)	0.086801	0.501238	0.009547	0.402414	CS pos: 46-47. AYA-AG. Pr: 0.4330
P9WFD1		Rv2026c	OTHER	0.03765	0.00444	0.009797	0.948114
P9WLK7		Rv2079	OTHER	0.007602	0.00265	0.001333	0.988415
P9WMT7		Rv2205c	OTHER	0.054131	0.013317	0.005772	0.926781
P9WLK1		Rv2084	OTHER	0.003854	0.014986	0.001002	0.980158
P9WJZ9		Rv0224c	OTHER	0.006499	0.006637	0.001118	0.985747
P9WLE5		Rv2288	OTHER	0.09742	0.081677	0.034132	0.786771
O07226		Rv0299	OTHER	0.007759	0.002233	0.001966	0.988042
P9WKB1		Rv3087	OTHER	0.015937	0.002163	0.006401	0.975498
P9WQA5		Rv2971	OTHER	0.015719	0.003157	0.001706	0.979419
P9WMA7		Rv0007	OTHER	0.036344	0.02895	0.025174	0.909531
P9WM91		Rv0036c	OTHER	0.00293	0.000332	0.000631	0.996107
O53803		Rv0740	OTHER	0.025989	0.005722	0.001981	0.966308
P9WK03		Rv0089	OTHER	0.010178	0.005307	0.009942	0.974573
Q10891		Rv0095c	OTHER	0.000878	0.009474	0.000157	0.989491
P9WIY9		Rv1063c	OTHER	0.077488	0.041742	0.011487	0.869282
P9WFM3		Rv1101c	OTHER	0.001481	0.000261	0.006192	0.992066
P9WM55		Rv1148c	OTHER	0.005486	0.012448	0.001584	0.980482
P9WM35		Rv1290c	OTHER	0.080984	0.086618	0.03912	0.793279
P9WM47		Rv1268c	SP(Sec/SPI)	0.892311	0.105161	0.001275	0.001253	CS pos: 32-33. ADA-AA. Pr: 0.7649
P9WMD5		Rv1255c	OTHER	0.007303	0.005246	0.002219	0.985231
P9WM05		Rv1359	OTHER	0.009009	0.005814	0.000712	0.984465
P9WFK5		Rv0038	OTHER	0.004495	0.001574	0.002162	0.991769
P9WM81		Rv0572c	OTHER	0.006918	0.000634	0.020553	0.971894
P9WM77		Rv0057	TAT(Tat/SPI)	0.077899	0.57113	0.026798	0.324173	CS pos: 34-35. SAG-VC. Pr: 0.0947
P9WM65		Rv0100	OTHER	0.003422	0.001009	0.000384	0.995186
P9WGU5		Rv1280c	LIPO(Sec/SPII)	0.098598	0.055308	0.738941	0.107152	CS pos: 51-52. LTG-CS. Pr: 0.7126
P9WM39		Rv1288	OTHER	0.017223	0.002193	0.003826	0.976758
P9WGF9		Rv1276c	OTHER	0.028485	0.037561	0.004776	0.929178
P9WFZ9		Rv1282c	SP(Sec/SPI)	0.641138	0.208429	0.014069	0.136364	CS pos: 37-38. AYA-LP. Pr: 0.7588
P9WM25		Rv1332	OTHER	0.015278	0.006139	0.005357	0.973227
P9WMF5		Rv1985c	OTHER	0.018176	0.007631	0.001735	0.972458
P9WLQ1		Rv1987	SP(Sec/SPI)	0.777837	0.200062	0.00465	0.01745	CS pos: 37-38. ASA-AT. Pr: 0.5153
P9WLN5		Rv2001	OTHER	0.00675	0.00048	0.000933	0.991837
P9WFD9		Rv2028c	OTHER	0.014277	0.001738	0.001024	0.982961
P9WFN1		Rv2140c	OTHER	0.083975	0.033238	0.023062	0.859725
P9WM73		Rv0088	OTHER	0.026731	0.010409	0.007188	0.955672
P9WM83		Rv0569	OTHER	0.005785	0.000307	0.000638	0.99327
P9WM67		Rv0098	OTHER	0.03067	0.004706	0.003998	0.960626
P9WM57		Rv1128c	OTHER	0.028775	0.053447	0.010303	0.907475
P9WM51		Rv1260	OTHER	0.111579	0.00762	0.038395	0.842406
P9WM33		Rv1291c	TAT(Tat/SPI)	0.27326	0.709799	0.012825	0.004116	CS pos: 33-34. ASA-SS. Pr: 0.8053
P9WMU9		Rv1264	OTHER	0.004003	0.000672	0.000367	0.994958
P9WM49		Rv1265	OTHER	0.008299	0.00663	0.00222	0.982851
P9WM27		Rv1322	OTHER	0.069498	0.04087	0.005843	0.883788
P9WM21		Rv1337	OTHER	0.021123	0.007752	0.016728	0.954398
P9WG85		Rv1877	OTHER	0.204794	0.097242	0.047407	0.650556
P9WGC7	sucD	Rv0952	OTHER	0.01509	0.030054	0.002947	0.951909
P9WFW3	aspS	Rv2572c	OTHER	0.002461	0.001921	0.001584	0.994034
P9WFV1	leuS	Rv0041	OTHER	0.017891	0.006051	0.002324	0.973733
P9WG53	tilS	Rv3625c	OTHER	0.017858	0.010764	0.005364	0.966013
P9WLN1		Rv2005c	OTHER	0.028506	0.002846	0.034755	0.933892
P9WN15		Rv2006	OTHER	0.006182	0.001608	0.00096	0.99125
P9WLM5		Rv2011c	OTHER	0.006676	0.008386	0.002004	0.982934
P9WGP7		Rv2216	SP(Sec/SPI)	0.563292	0.108853	0.039975	0.28788	CS pos: 25-26. LRA-AD. Pr: 0.5023
P9WLH1		Rv2237	OTHER	0.060905	0.005059	0.019493	0.914543
P9WFX7	trpC	Rv1611	OTHER	0.022427	0.035006	0.003292	0.939275
P9WLF1		Rv2277c	SP(Sec/SPI)	0.570252	0.011209	0.32456	0.093979	CS pos: 22-23. ADA-LP. Pr: 0.4782
P9WLD7		Rv2300c	OTHER	0.167569	0.026463	0.024388	0.78158
P9WLD3		Rv2304c	OTHER	0.012434	0.001358	0.002485	0.983723
P9WLC9		Rv2306c	OTHER	0.057671	0.126328	0.017635	0.798367
P9WLB1		Rv0236.1	OTHER	0.363839	0.021671	0.181216	0.433274
P9WLA9		Rv2411c	OTHER	0.023109	0.003458	0.002613	0.97082
P9WHT7	tsaD	Rv3419c	OTHER	0.006367	0.000842	0.003161	0.98963
P9WL25		Rv2910c	OTHER	0.00379	0.000584	0.00051	0.995116
P9WMC7		Rv2912c	OTHER	0.014093	0.022144	0.000969	0.962794
P9WL23		Rv2915c	OTHER	0.026579	0.000757	0.000853	0.971812
P0DMM3		Rv3202A	OTHER	0.010651	0.000933	0.001115	0.987301
P9WGC3		Rv3284	OTHER	0.018348	0.005194	0.001509	0.974949
P9WL01		Rv3292	OTHER	0.21675	0.136026	0.033911	0.613313
O53379		Rv3329	OTHER	0.009427	0.003444	0.001548	0.985581
P9WK01		Rv3342	OTHER	0.026756	0.337891	0.019807	0.615547
P9WKA9		Rv3371	OTHER	0.036232	0.02368	0.007225	0.932862
P9WMS5		Rv3376	OTHER	0.003379	0.000491	0.000385	0.995745
P9WKZ9		Rv3395c	OTHER	0.022193	0.120246	0.004056	0.853506
P9WFH1		Rv3399	OTHER	0.031513	0.007109	0.016667	0.94471
P9WKZ7		Rv3400	OTHER	0.002798	0.000294	0.000658	0.99625
P9WN13		Rv3401	OTHER	0.011063	0.002987	0.001334	0.984615
P9WGJ7		Rv3402c	OTHER	0.104784	0.017362	0.008557	0.869298
P9WKZ5		Rv3403c	OTHER	0.109637	0.04772	0.276337	0.566306
P9WKI5	guaB3	Rv3410c	OTHER	0.014636	0.003331	0.003196	0.978837
P9WKY9		Rv3412	OTHER	0.007047	0.00062	0.000575	0.991757
P9WKY7		Rv3421c	OTHER	0.017721	0.003166	0.002992	0.976121
P9WKY3		Rv3424c	OTHER	0.026212	0.009321	0.003085	0.961382
Q50701		Rv3427c	OTHER	0.002726	0.001291	0.000562	0.995421
Q50700		Rv3428c	OTHER	0.009697	0.003398	0.001709	0.985197
P9WKY1		Rv3466	OTHER	0.001301	0.017741	0.000235	0.980722
O06342		Rv3479	OTHER	0.034738	0.001919	0.01651	0.946833
P9WKA7		Rv3480c	OTHER	0.033118	0.079361	0.005646	0.881876
O06349		Rv3486	OTHER	0.017025	0.00055	0.005192	0.977233
P9WPW1		Rv3551	OTHER	0.016079	0.012817	0.010046	0.961057
P9WPV9		Rv3552	OTHER	0.013336	0.011184	0.001833	0.973647
P9WFY5		Rv3579c	OTHER	0.056499	0.333607	0.019868	0.590025
P9WKX9		Rv3630	OTHER	0.103912	0.0412	0.029151	0.825738
P9WI89		Rv3633	OTHER	0.002358	0.005783	0.000296	0.991562
P9WP09		Rv0364	OTHER	0.009754	0.00058	0.001071	0.988595
P9WMT3		Rv3659c	OTHER	0.014866	0.005045	0.002851	0.977237
P9WKX7		Rv3660c	OTHER	0.06175	0.160364	0.004035	0.773851
P9WGJ1		Rv3661	OTHER	0.014876	0.008555	0.001576	0.974993
P9WHR9		Rv3671c	OTHER	0.046155	0.019377	0.021403	0.913065
P9WKX5		Rv3679	OTHER	0.078645	0.035894	0.021804	0.863657
O69659		Rv3691	SP(Sec/SPI)	0.59443	0.136332	0.064688	0.20455	CS pos: 50-51. AMA-PA. Pr: 0.1279
P9WNR9		Rv3716c	OTHER	0.010701	0.00362	0.001228	0.98445
P9WKA5		Rv3740c	OTHER	0.008942	0.007326	0.001982	0.98175
O69726		Rv3760	OTHER	0.008992	0.000884	0.023204	0.966919
O69731		Rv3766	OTHER	0.035707	0.001235	0.003181	0.959877
P72042		Rv3776	OTHER	0.012827	0.004985	0.001196	0.980991
P9WQ67		Rv3778c	OTHER	0.00678	0.037782	0.001079	0.954359
P9WMF7		Rv0377	OTHER	0.04431	0.041844	0.003153	0.910693
P9WKX1		Rv3785	OTHER	0.022039	0.002288	0.001824	0.973849
P9WKW9		Rv3786c	OTHER	0.033028	0.002253	0.004482	0.960237
P9WKW7		Rv3788	OTHER	0.003646	0.000438	0.000645	0.99527
P9WH21		Rv3818	OTHER	0.170014	0.011261	0.044319	0.774407
P9WKW5		Rv3835	OTHER	0.041501	0.257244	0.01709	0.684166
P9WFH5		Rv3767c	OTHER	0.226171	0.114026	0.008167	0.651636
P9WFH3		Rv3787c	OTHER	0.105823	0.303124	0.007438	0.583616
P9WKW3		Rv0441c	OTHER	0.008907	0.000411	0.000748	0.989934
P9WG03	sugA	Rv1236	OTHER	0.074212	0.053099	0.012052	0.860637
Q6MWZ7	gpm2	Rv3214	OTHER	0.015104	0.003269	0.009498	0.972128
P9WFU1	pheT	Rv1650	OTHER	0.050335	0.002482	0.025541	0.921642
P9WFV5	hisS	Rv2580c	OTHER	0.004201	0.002969	0.000365	0.992465
P9WFR9	thyA	Rv2764c	OTHER	0.004662	0.003792	0.001257	0.990289
P9WPZ7	argD	Rv1655	OTHER	0.053006	0.008011	0.004572	0.934411
P9WPZ3	argJ	Rv1653	OTHER	0.117983	0.384969	0.015031	0.482017
P9WPY9	argR	Rv1657	OTHER	0.038688	0.017497	0.005405	0.93841
P9WHT1	apeB	Rv0800	OTHER	0.013402	0.001985	0.004593	0.98002
P9WPY7	argH	Rv1659	OTHER	0.005177	0.000812	0.001362	0.992649
P9WJN7	mrp	Rv1229c	OTHER	0.010907	0.001967	0.002357	0.984769
P9WJG7	arfB	Rv0900	OTHER	0.304834	0.044545	0.063685	0.586936
P9WPZ9	argC	Rv1652	OTHER	0.132916	0.321197	0.014756	0.531131
P9WIR7	apa	Rv1860	SP(Sec/SPI)	0.576571	0.403249	0.018819	0.001362	CS pos: 39-40. ANA-DP. Pr: 0.6809
P9WPB5	cmaA2	Rv0503c	OTHER	0.009312	0.001114	0.001963	0.987611
P9WPU5	atpD	Rv1310	OTHER	0.006181	0.000628	0.000692	0.992499
P9WNZ1	coaBC	Rv1391	OTHER	0.048049	0.007321	0.168687	0.775944
P9WPU9	atpG	Rv1309	OTHER	0.013403	0.007395	0.001104	0.978097
P9WP87	cobH	Rv2065	OTHER	0.007309	0.00123	0.000806	0.990655
P9WGB3	cobIJ	Rv2066	OTHER	0.04666	0.005193	0.003558	0.944588
P9WP89	cobK	Rv2070c	OTHER	0.039751	0.00381	0.006125	0.950314
P9WGA9	cobL	Rv2072c	OTHER	0.005939	0.001711	0.001422	0.990928
P9WP91	cobS	Rv2208	SP(Sec/SPI)	0.519054	0.070819	0.058743	0.351384	CS pos: 50-51. AWA-GA. Pr: 0.0858
P9WP81	cofD	Rv3261	SP(Sec/SPI)	0.813243	0.120471	0.009288	0.056998	CS pos: 35-36. AHS-DA. Pr: 0.4601
P9WPV7	atpB	Rv1304	OTHER	0.003842	0.000328	0.000602	0.995228
P9WPC3	clpP2	Rv2460c	OTHER	0.002527	0.000196	0.000401	0.996876
P9WPB9	clpX	Rv2457c	OTHER	0.014881	0.000245	0.002852	0.982022
P9WPB3	pcaA	Rv0470c	OTHER	0.003438	0.000176	0.000458	0.995928
P9WMI9	cmtR	Rv1994c	OTHER	0.076808	0.014804	0.012166	0.896222
P9WPV1	atpC	Rv1311	OTHER	0.001662	0.000437	0.000359	0.997542
P9WPA5	coaD	Rv2965c	OTHER	0.005139	0.000348	0.000665	0.993848
P9WPV5	atpF	Rv1306	OTHER	0.011807	0.000278	0.004302	0.983613
P9WPC1	clpS	Rv1331	OTHER	0.015344	0.000907	0.001938	0.98181
P9WGB1	cobM	Rv2071c	OTHER	0.024754	0.002392	0.005657	0.967197
P9WP95	cobQ	Rv0255c	OTHER	0.049709	0.036721	0.027471	0.886098
P9WP85	cobT	Rv2207	OTHER	0.046839	0.030921	0.019453	0.902788
P9WPV3	atpFH	Rv1307	OTHER	0.135498	0.01847	0.013207	0.832826
P9WP97	cobB	Rv2848c	OTHER	0.236801	0.038538	0.070712	0.653949
P9WP93	cobD	Rv2236c	OTHER	0.121944	0.00611	0.232378	0.639567
P9WPS1	atpE	Rv1305	OTHER	0.1011	0.071872	0.073365	0.753663
P9WKZ1		Rv3406	OTHER	0.003006	0.00019	0.000447	0.996357
P9WQI9	bacA	Rv1819c	OTHER	0.00407	0.000373	0.005011	0.990546
P9WPA3	coaE	Rv1631	LIPO(Sec/SPII)	0.058055	0.002954	0.492097	0.446894	CS pos: 23-24. FSQ-CG. Pr: 0.4876
P9WPA1	coaX	Rv3600c	OTHER	0.011513	0.002917	0.00347	0.9821
P9WP83	cofC	Rv2983	OTHER	0.025676	0.015281	0.003056	0.955987
P9WIE1	bcp	Rv2521	OTHER	0.058274	0.005431	0.010596	0.925698
P9WNE5	bfrB	Rv3841	OTHER	0.001049	0.000108	0.000143	0.9987
P9WQ03		Rv2630	OTHER	0.048059	0.043823	0.017624	0.890494
P9WQ01	argB	Rv1654	OTHER	0.016106	0.002712	0.000688	0.980494
P9WPW7	argG	Rv1658	OTHER	0.006009	0.001048	0.000959	0.991983
P9WPB7	cmaA1	Rv3392c	OTHER	0.002613	0.00037	0.000565	0.996452
P9WMH5	cmr	Rv1675c	OTHER	0.021478	0.015105	0.003228	0.960189
O33289	argA	Rv2747	OTHER	0.00334	0.000294	0.001279	0.995087
P9WPE7	groEL2	Rv0440	OTHER	0.012699	0.008493	0.001676	0.977132
P9WPY3	aroK	Rv2539c	OTHER	0.029239	0.013507	0.002285	0.95497
P9WPC9	clpC1	Rv3596c	OTHER	0.003836	0.000519	0.000366	0.995279
P9WPC5	clpP1	Rv2461c	OTHER	0.003185	0.001938	0.0004	0.994476
P9WPU7	atpA	Rv1308	OTHER	0.004512	0.000304	0.000435	0.994748
P9WMK9		Rv2613c	OTHER	0.010437	0.010043	0.011401	0.968119
P9WPE3	cinA	Rv1901	OTHER	0.006163	0.00046	0.005408	0.987969
P9WPX5	ansA	Rv1538c	OTHER	0.06608	0.003357	0.019764	0.910799
P9WPD5	gltA2	Rv0896	OTHER	0.009054	0.005741	0.000555	0.98465
P9WPD3	citA	Rv0889c	OTHER	0.006594	0.000568	0.000857	0.991981
P9WPE1	citE	Rv2498c	OTHER	0.059257	0.011315	0.003791	0.925636
P9WMH7	clgR	Rv2745c	OTHER	0.009071	0.001101	0.001755	0.988073
P9WPD1	clpB	Rv0384c	OTHER	0.084091	0.051252	0.037569	0.827089
P9WPK5	carA	Rv1383	OTHER	0.048655	0.008679	0.007779	0.934888
P9WQG1	fadE25	Rv3274c	OTHER	0.00446	0.000984	0.000759	0.993797
P9WQH1	ackA	Rv0409	OTHER	0.022597	0.008034	0.00155	0.967819
P9WQP7		Rv1106c	OTHER	0.028726	0.091292	0.008009	0.871973
P71864	kstD	Rv3537	OTHER	0.104207	0.111172	0.038445	0.746176
O65934		Rv1747	OTHER	0.009105	0.00107	0.001217	0.988608
P9WQH3	mhpF	Rv3535c	OTHER	0.002211	0.00037	0.000256	0.997163
O53166	acn	Rv1475c	OTHER	0.007248	0.000665	0.000989	0.991099
P9WHP5		Rv2744c	OTHER	0.011378	0.000501	0.002064	0.986057
P9WQP3	fbpA	Rv3804c	TAT(Tat/SPI)	0.137075	0.837983	0.008355	0.016587	CS pos: 43-44. AGA-FS. Pr: 0.4209
V5QRX7		Rv3098A	OTHER	0.284516	0.073036	0.014876	0.627572
P95280	fadE17	Rv1934c	OTHER	0.044312	0.042738	0.003369	0.909581
P9WIR9		Rv0954	OTHER	0.027728	0.003142	0.011568	0.957562
P9WQ05	arcA	Rv1001	OTHER	0.003355	0.000179	0.000409	0.996056
P9WQ65	amt	Rv2920c	OTHER	0.001751	0.000131	0.011271	0.986848
P9WJW3	alkA	Rv1317c	OTHER	0.159007	0.061475	0.084828	0.69469
O69623		Rv3655c	SP(Sec/SPI)	0.670917	0.019404	0.127713	0.181966	CS pos: 30-31. VRC-ID. Pr: 0.1927
O69622		Rv3654c	TAT(Tat/SPI)	0.052128	0.44917	0.099519	0.399182	CS pos: 33-34. ARA-TL. Pr: 0.1448
P9WQA3	fba	Rv0363c	OTHER	0.050326	0.003423	0.007746	0.938506
P9WQM9	ansP1	Rv2127	OTHER	0.02065	0.00743	0.021462	0.950459
P9WQ15	aofH	Rv3170	OTHER	0.212702	0.041474	0.035569	0.710256
P9WQM7	ansP2	Rv0346c	OTHER	0.024603	0.070296	0.02	0.885101
P9WMK1	hspX	Rv2031c	OTHER	0.006018	0.002602	0.000883	0.990497
P9WQC3	adh	Rv1530	OTHER	0.00727	0.0005	0.001327	0.990903
P9WQD3	acpS	Rv2523c	OTHER	0.015992	0.003937	0.001231	0.97884
O07717	aceAb	Rv1916	OTHER	0.021121	0.033895	0.002884	0.942099
P9WKK7	icl	Rv0467	OTHER	0.004347	0.000274	0.000564	0.994815
P9WQC7	adhB	Rv0761c	OTHER	0.02341	0.00117	0.00097	0.974451
O53582	aftB	Rv3805c	OTHER	0.139684	0.003687	0.162055	0.694575
P96419	aftD	Rv0236c	SP(Sec/SPI)	0.815735	0.063708	0.085284	0.035274	CS pos: 30-31. VSP-DT. Pr: 0.2594
P9WQ91	aspC	Rv0337c	OTHER	0.010907	0.001965	0.001368	0.98576
P9WQF3	acpM	Rv2244	OTHER	0.00488	0.000234	0.000419	0.994467
P9WQH9	accD3	Rv0904c	OTHER	0.029941	0.009445	0.00328	0.957334
P9WIZ9	acg	Rv2032	OTHER	0.006816	0.000723	0.021469	0.970992
P9WQC9	acyP	Rv2922.1c	OTHER	0.033126	0.012099	0.004082	0.950693
P9WMB5		Rv2611c	OTHER	0.016786	0.006461	0.002736	0.974017
P9WQD1	acsA	Rv3667	OTHER	0.016731	0.003251	0.001149	0.978869
P9WQG3	fadE12	Rv0972c	OTHER	0.020933	0.001422	0.00153	0.976114
O07718	aceAa	Rv1915	OTHER	0.002036	0.001028	0.000299	0.996637
P9WQ93	amiD	Rv3375	OTHER	0.004305	0.002601	0.000676	0.992417
P9WMZ7	aftC	Rv2673	OTHER	0.08004	0.095512	0.043047	0.781401
P9WQB5	ahpD	Rv2429	OTHER	0.02426	0.058606	0.000882	0.916252
P9WNY1		Rv0458	OTHER	0.024863	0.0042	0.003239	0.967698
P9WQ97	amiB2	Rv1263	OTHER	0.004014	0.004258	0.002872	0.988855
P9WID5	adoK	Rv2202c	OTHER	0.011497	0.000438	0.000276	0.987788
P9WHT3	pepB	Rv2213	OTHER	0.102935	0.020559	0.031912	0.844594
P63907	add	Rv3313c	OTHER	0.00632	0.000474	0.000643	0.992562
P9WQA9	alr	Rv3423c	OTHER	0.011419	0.002731	0.000642	0.985208
P9WQ95	amiC	Rv2888c	OTHER	0.010385	0.0047	0.001241	0.983675
P9WIE3	ahpE	Rv2238c	OTHER	0.121304	0.003504	0.038637	0.836556
P9WQ99	amiA2	Rv2363	OTHER	0.007289	0.001918	0.002632	0.988162
P9WPX3	ask	Rv3709c	OTHER	0.008143	0.000697	0.001207	0.989953
P9WQC1	adhA	Rv1862	OTHER	0.054046	0.007379	0.032609	0.905966
P9WQC5	adhC	Rv3045	OTHER	0.079407	0.005579	0.014212	0.900802
P9WQB9	adhD	Rv3086	OTHER	0.008383	0.000249	0.000682	0.990686
P9WMS9		Rv3789	OTHER	0.027793	0.000283	0.002932	0.968992
P9WN03	aftA	Rv3792	OTHER	0.042883	0.01146	0.01022	0.935437
P9WQB7	ahpC	Rv2428	OTHER	0.020936	0.002065	0.004233	0.972766
P0DMQ7		Rv2003A	OTHER	0.156745	0.114773	0.054042	0.674439
P9WQN9	fbpC	Rv0129c	SP(Sec/SPI)	0.480892	0.350708	0.013385	0.155014	CS pos: 44-45. ATA-GA. Pr: 0.3502
P9WQG9	aac	Rv0262c	OTHER	0.006153	0.00147	0.001465	0.990912
V5QPS4		Rv3098B	OTHER	0.005009	0.001184	0.001154	0.992653
P9WJP7		Rv1688	OTHER	0.056207	0.06967	0.009716	0.864406
P9WQP1	fbpB	Rv1886c	TAT(Tat/SPI)	0.422641	0.553297	0.015434	0.008628	CS pos: 40-41. AGA-FS. Pr: 0.3792
P9WQP5	pgl	Rv1445c	OTHER	0.040648	0.046822	0.010255	0.902276
P9WIU5	arfA	Rv0899	OTHER	0.160449	0.029238	0.023802	0.78651
P9WPY1	aroC	Rv2540c	OTHER	0.064721	0.015771	0.007013	0.912495
P9WPX7	aroQ	Rv2537c	OTHER	0.002642	0.000222	0.000543	0.996593
I6YCA3	fadE26	Rv3504	OTHER	0.034083	0.032828	0.007624	0.925466
I6Y3Q0	fadE27	Rv3505	OTHER	0.004883	0.011278	0.000679	0.983159
P9WQ07	apt	Rv2584c	OTHER	0.0267	0.007726	0.042862	0.922712
O50440	chp2	Rv1184c	SP(Sec/SPI)	0.971988	0.004667	0.019862	0.003484	CS pos: 25-26. AIA-AS. Pr: 0.6958
P71857	fadE28	Rv3544c	OTHER	0.011603	0.005479	0.001946	0.980972
P71858	fadE29	Rv3543c	OTHER	0.006948	0.00471	0.002006	0.986337
P96855	fadE34	Rv3573c	OTHER	0.061576	0.1452	0.018875	0.774349
P9WN33	asnB	Rv2201	SP(Sec/SPI)	0.430066	0.149286	0.030933	0.389716	CS pos: 22-23. ADA-AS. Pr: 0.2517
P9WQN5	mpa	Rv2115c	OTHER	0.00551	0.015669	0.000967	0.977854
O53512	aroG	Rv2178c	OTHER	0.011546	0.007773	0.001045	0.979636
P9WMV9	choD	Rv3409c	OTHER	0.009205	0.001943	0.002509	0.986342
P9WHN1	purC	Rv0780	OTHER	0.004433	0.000479	0.000891	0.994197
P9WHA1	rpmE	Rv1298	OTHER	0.084561	0.001682	0.075532	0.838225
O33347	relF	Rv2865	OTHER	0.006212	0.002171	0.000788	0.990829
P9WHD5	rplP	Rv0708	OTHER	0.016112	0.004329	0.001899	0.977661
P9WHD1	rplR	Rv0720	OTHER	0.014469	0.012734	0.003092	0.969704
P9WH57	rpsZ	Rv0717	OTHER	0.123806	0.016407	0.028202	0.831586
P9WHB1	rpmB1	Rv0105c	OTHER	0.018981	0.031343	0.007048	0.942628
P9WH55	rpsO	Rv2785c	OTHER	0.003105	0.000604	0.000837	0.995454
P9WH53	rpsP	Rv2909c	OTHER	0.012383	0.00051	0.001589	0.985518
P9WHB9	rplW	Rv0703	OTHER	0.003791	0.000433	0.000908	0.994868
P9WHN3	purA	Rv0357c	OTHER	0.058425	0.000608	0.00492	0.936047
P9WHL9	purK	Rv3276c	OTHER	0.325876	0.0973	0.068147	0.508677
P9WHL7	purL	Rv0803	OTHER	0.015256	0.003488	0.003229	0.978027
P9WHL5	purQ	Rv0788	OTHER	0.022369	0.001585	0.00134	0.974707
P9WHB3	rpmA	Rv2441c	OTHER	0.011327	0.002792	0.002561	0.98332
P9WHM3	purU	Rv2964	OTHER	0.037307	0.036878	0.002028	0.923788
P9WIT7	pyrB	Rv1380	OTHER	0.003745	0.001596	0.001447	0.993212
P9WPB1	mmaA1	Rv0645c	OTHER	0.001749	0.000182	0.000323	0.997746
P9WJU3	mmpL9	Rv2339	OTHER	0.182772	0.013247	0.010114	0.793867
P9WJU1	mmpL10	Rv1183	SP(Sec/SPI)	0.883729	0.014535	0.032983	0.068753	CS pos: 20-21. SLA-EM. Pr: 0.4423
P9WJT9	mmpL11	Rv0202c	SP(Sec/SPI)	0.471948	0.016584	0.086047	0.425421	CS pos: 34-35. TQS-GN. Pr: 0.1243
P9WJT5	mmpS1	Rv0403c	SP(Sec/SPI)	0.848069	0.012411	0.040054	0.099467	CS pos: 33-34. VFG-SH. Pr: 0.4415
L7N6B4	moaD1	Rv3112	OTHER	0.02325	0.000867	0.036367	0.939516
P9WJH3	nuoC	Rv3147	OTHER	0.052364	0.06152	0.003028	0.883088
P9WJH5	nuoD	Rv3148	OTHER	0.016301	0.003626	0.003913	0.97616
P9WIN9	mpt64	Rv1980c	SP(Sec/SPI)	0.889733	0.000381	0.109659	0.000228	CS pos: 23-24. ATA-AP. Pr: 0.8122
P9WIV5	nuoE	Rv3149	OTHER	0.005544	0.000413	0.00068	0.993363
P9WGL1	mprB	Rv0982	OTHER	0.019406	0.003331	0.009867	0.967395
P9WIX1	nuoH	Rv3152	OTHER	0.021967	0.001497	0.004231	0.972305
P9WIU9	nusG	Rv0639	OTHER	0.014219	0.003307	0.002951	0.979523
P9WHM1	purE	Rv3275c	OTHER	0.013266	0.001941	0.001046	0.983746
P9WHA7	rpmC	Rv0709	OTHER	0.002217	0.001445	0.000657	0.995681
P9WH61	rpsM	Rv3460c	OTHER	0.005502	0.00101	0.001099	0.992389
P9WH51	rpsQ	Rv0710	OTHER	0.052029	0.10525	0.012213	0.830508
P9WGI5	sigB	Rv2710	OTHER	0.005923	0.005446	0.000805	0.987825
P9WGG7	sigE	Rv1221	OTHER	0.027052	0.000727	0.00489	0.967331
L0TCG5	sigJ	Rv3328c	OTHER	0.008353	0.001367	0.001116	0.989164
O53590	sigM	Rv3911	OTHER	0.003727	0.000622	0.00078	0.994871
P9WGJ3	serB1	Rv0505c	OTHER	0.0423	0.028411	0.008455	0.920834
O53289	serB2	Rv3042c	OTHER	0.014093	0.000809	0.002247	0.98285
P9WGY5	rpoZ	Rv1390	OTHER	0.028981	0.005147	0.007924	0.957947
P9WGG5	sigG	Rv0182c	OTHER	0.161818	0.053518	0.014473	0.77019
P9WGH7	sigK	Rv0445c	OTHER	0.005524	0.001448	0.001049	0.991979
P9WH43	rpsA	Rv1630	OTHER	0.008542	0.000387	0.000758	0.990313
P9WGH1	sigC	Rv2069	OTHER	0.01172	0.00226	0.003365	0.982656
P9WGI3	sigF	Rv3286c	OTHER	0.00677	0.00459	0.003537	0.985103
P9WGH5	sigL	Rv0735	OTHER	0.014457	0.001766	0.001024	0.982752
P9WNY7	dgt	Rv2344c	OTHER	0.010309	0.00846	0.003024	0.978206
P9WNX1	folA	Rv2763c	OTHER	0.027561	0.002764	0.03156	0.938115
P9WPH7	eccA2	Rv3884c	OTHER	0.066013	0.070502	0.004892	0.858592
P9WPI1	eccA5	Rv1798	OTHER	0.140824	0.217019	0.018159	0.623999
P9WJE5	eccE3	Rv0292	OTHER	0.045651	0.002938	0.021595	0.929816
P9WNR1	eccB4	Rv3450c	OTHER	0.044722	0.003981	0.059882	0.891416
P9WNA7	eccC4	Rv3447c	OTHER	0.00888	0.00657	0.010079	0.974472
P9WNA5	eccC5	Rv1783	OTHER	0.043576	0.001437	0.00175	0.953236
P9WNP9	eccD5	Rv1795	OTHER	0.010022	0.001499	0.001376	0.987103
P9WJE9	eccE1	Rv3882c	OTHER	0.022704	0.009844	0.097571	0.86988
P9WNN7	echA12	Rv1472	OTHER	0.023206	0.002553	0.001998	0.972243
P9WNN5	echA14	Rv2486	OTHER	0.00971	0.001061	0.000762	0.988468
P9WNN9	echA8	Rv1070c	OTHER	0.015787	0.023151	0.001018	0.960045
P9WFM1		Rv2230c	OTHER	0.009517	0.000606	0.001584	0.988293
P9WN57	folE	Rv3609c	OTHER	0.005819	0.001304	0.001151	0.991727
P9WGS9	dprE2	Rv3791	OTHER	0.017119	0.008123	0.010549	0.964209
P9WNM9		Rv0120c	OTHER	0.033197	0.007963	0.007931	0.950909
P9WPK9		Rv0433	OTHER	0.012438	0.001751	0.001465	0.984347
P9WNM7	fusA	Rv0684	OTHER	0.008712	0.000585	0.001231	0.989472
P9WJY5	efpA	Rv2846c	OTHER	0.018244	0.003256	0.00405	0.97445
P9WKH1		Rv3398c	OTHER	0.023686	0.015136	0.002907	0.958271
P9WN53	gcvP	Rv1832	OTHER	0.055555	0.027342	0.002416	0.914687
P9WNM1	tsf	Rv2889c	OTHER	0.090067	0.026676	0.087221	0.796037
P9WNW3	dnaA	Rv0001	OTHER	0.016366	0.001012	0.005946	0.976676
P9WMR3	dnaB	Rv0058	OTHER	0.004737	0.000653	0.000522	0.994088
P9WNT5	dnaE2	Rv3370c	OTHER	0.021672	0.004997	0.004456	0.968875
P9WNW1	dnaG	Rv2343c	OTHER	0.066999	0.008446	0.004535	0.920021
P9WNV7	dnaJ2	Rv2373c	OTHER	0.006816	0.000976	0.001948	0.990261
P9WNV5	ligB	Rv3062	OTHER	0.017911	0.006089	0.004759	0.97124
P9WNV1	ligA	Rv3014c	OTHER	0.006489	0.000551	0.001335	0.991626
Q6MX43	secE2	Rv0379	OTHER	0.025555	0.00257	0.003365	0.968511
P9WNC9	folP2	Rv1207	OTHER	0.210747	0.10507	0.036125	0.648058
P9WNU1	dnaN	Rv0002	OTHER	0.027544	0.00645	0.003742	0.962264
P9WNT9	dnaX	Rv3721c	OTHER	0.046402	0.009898	0.005625	0.938075
P9WNR7	eccB1	Rv3869	OTHER	0.006747	0.00019	0.008781	0.984282
P9WNR5	eccB2	Rv3895c	OTHER	0.011496	0.000652	0.009476	0.978376
P9WNR3	eccB3	Rv0283	OTHER	0.007665	0.009096	0.0021	0.981139
P9WJE3	eccE5	Rv1797	OTHER	0.104494	0.002379	0.085486	0.80764
P9WNQ9	eccB5	Rv1782	OTHER	0.039545	0.018138	0.016072	0.926245
P9WNQ3	eccD3	Rv0290	OTHER	0.028361	0.004542	0.003519	0.963578
P9WNQ1	eccD4	Rv3448	OTHER	0.095482	0.133914	0.016086	0.754517
P95279	echA13	Rv1935c	OTHER	0.006372	0.001345	0.002527	0.989755
P9WNN3	echA17	Rv3039c	OTHER	0.007535	0.002866	0.001229	0.988371
P9WNP3		Rv0130	OTHER	0.022422	0.000747	0.003176	0.973655
P9WNP1	echA6	Rv0905	OTHER	0.031426	0.029863	0.001447	0.937264
P9WMS1	dhmA2	Rv1833c	OTHER	0.004537	0.000289	0.0008	0.994374
P9WNB1	eccCb1	Rv3871	OTHER	0.002617	0.001436	0.000725	0.995222
P9WPH9	eccA1	Rv3868	OTHER	0.126024	0.040791	0.005022	0.828162
P9WNB3	eccCa1	Rv3870	OTHER	0.018447	0.002758	0.001961	0.976834
P9WPI3	eccA3	Rv0282	OTHER	0.021577	0.016675	0.00492	0.956828
P9WJE7	eccE2	Rv3885c	OTHER	0.020066	0.006429	0.098557	0.874948
P9WNA9	eccC3	Rv0284	OTHER	0.020634	0.001404	0.003098	0.974865
P9WNQ7	eccD1	Rv3877	OTHER	0.162338	0.085016	0.044128	0.708518
P9WNQ5	eccD2	Rv3887c	OTHER	0.00832	0.000387	0.001676	0.989617
I6YGS0	ephA	Rv3617	OTHER	0.008938	0.002818	0.00082	0.987424
I6YC03	ephB	Rv1938	OTHER	0.008754	0.00084	0.000687	0.989719
P9WJB9	espL	Rv3880c	OTHER	0.011279	0.001736	0.00277	0.984215
O05453	esxD	Rv3891c	OTHER	0.013761	0.002785	0.000978	0.982475
P9WNH9	esxE	Rv3904c	OTHER	0.005681	0.001184	0.000598	0.992537
P9WNH7	esxF	Rv3905c	OTHER	0.009608	0.00457	0.000889	0.984932
O53692	esxG	Rv0287	OTHER	0.051229	0.040615	0.003742	0.904414
P9WNJ5	esxL	Rv1198	OTHER	0.023534	0.008885	0.004466	0.963115
P9WNI9	esxR	Rv3019c	OTHER	0.059077	0.009547	0.007403	0.923973
Q6MX18	esxS	Rv3020c	OTHER	0.058276	0.032515	0.004466	0.904743
I6YC53	esxT	Rv3444c	OTHER	0.004633	0.003138	0.000457	0.991773
I6Y3I6	esxU	Rv3445c	OTHER	0.009272	0.029177	0.001309	0.960241
P0DOA7	esxV	Rv3619c	OTHER	0.040878	0.00528	0.004918	0.948924
P9WNI3	esxW	Rv3620c	OTHER	0.062349	0.11604	0.004124	0.817486
P9WNG9	etfA	Rv3028c	OTHER	0.030829	0.038135	0.002518	0.928519
P9WQK3	ettA	Rv2477c	OTHER	0.022411	0.000399	0.000505	0.976685
P9WMT5	grpE	Rv0351	OTHER	0.012302	0.004642	0.002071	0.980985
P9WNU3		Rv2090	OTHER	0.097832	0.103409	0.015087	0.783672
P9WF29	xseB	Rv1107c	OTHER	0.003569	0.000485	0.001274	0.994673
P9WNZ9	erg3	Rv1814	SP(Sec/SPI)	0.569429	0.009161	0.046793	0.374617	CS pos: 23-24. TAA-RK. Pr: 0.2232
P9WIQ7	erp	Rv3810	LIPO(Sec/SPII)	0.098233	0.41447	0.423211	0.064085	CS pos: 24-25. ASP-CA. Pr: 0.4043
P9WMT9	greA	Rv1080c	OTHER	0.003287	0.000346	0.00061	0.995757
P9WJD3	espE	Rv3864	OTHER	0.080537	0.004065	0.060441	0.854957
P9WJD1	espF	Rv3865	OTHER	0.075426	0.009168	0.029617	0.885789
P96210	espG1	Rv3866	OTHER	0.006361	0.000303	0.001021	0.992315
P9WJC9	espG2	Rv3889c	OTHER	0.014594	0.002444	0.008709	0.974252
P9WJC7	espG3	Rv0289	OTHER	0.030641	0.032991	0.001857	0.934511
O53943	espG5	Rv1794	OTHER	0.007412	0.00121	0.000869	0.990509
O69732	espH	Rv3867	OTHER	0.00588	0.001586	0.001324	0.99121
P9WJC5	espI	Rv3876	OTHER	0.047392	0.062104	0.007112	0.883392
P9WJC3	espJ	Rv3878	OTHER	0.115575	0.070423	0.030462	0.783539
P9WJD9	espB	Rv3881c	OTHER	0.007547	0.004784	0.00182	0.985849
P9WNK7	esxA	Rv3875	OTHER	0.038689	0.038776	0.003063	0.919471
P9WNK5	esxB	Rv3874	OTHER	0.007922	0.017992	0.000642	0.973445
P9WNI1	esxC	Rv3890c	OTHER	0.008047	0.001744	0.000499	0.989711
P9WNK3	esxH	Rv0288	OTHER	0.03052	0.005212	0.004216	0.960053
P0DOA6	esxI	Rv1037c	OTHER	0.040878	0.00528	0.004918	0.948924
P9WNJ9	esxJ	Rv1038c	OTHER	0.054863	0.106537	0.003447	0.835153
P9WNJ7	esxK	Rv1197	OTHER	0.052	0.115186	0.003277	0.829537
P9WNJ3	esxN	Rv1793	OTHER	0.027398	0.003454	0.003881	0.965267
P9WNI7	esxO	Rv2346c	OTHER	0.018265	0.003672	0.003542	0.974522
P9WNI5	esxP	Rv2347c	OTHER	0.052563	0.111541	0.00298	0.832915
P9WNJ1	esxQ	Rv3017c	OTHER	0.079172	0.012362	0.01464	0.893826
P9WNF9	ethA	Rv3854c	OTHER	0.065357	0.037401	0.028783	0.868459
P9WMC1	ethR	Rv3855	OTHER	0.030004	0.005097	0.007875	0.957024
P9WJC1	espK	Rv3879c	OTHER	0.019204	0.000692	0.000855	0.97925
P9WJB7	espR	Rv3849	OTHER	0.013003	0.005327	0.001744	0.979926
P9WJE1	espA	Rv3616c	OTHER	0.006523	0.000948	0.000607	0.991922
P9WJD7	espC	Rv3615c	OTHER	0.030377	0.005888	0.001944	0.961791
P9WJD5	espD	Rv3614c	OTHER	0.015254	0.008222	0.001513	0.975012
O06553		Rv1155	OTHER	0.005817	0.002555	0.002312	0.989317
P9WNK9	era	Rv2364c	OTHER	0.018652	0.041876	0.006904	0.932568
P9WNG7	etfB	Rv3029c	OTHER	0.003789	0.000144	0.000496	0.995571
P9WIS9	aceE	Rv2241	OTHER	0.004987	0.00085	0.001013	0.99315
P9WPG1	pssA	Rv0436c	OTHER	0.175784	0.079131	0.228124	0.516961
P9WG11	pstA1	Rv0930	OTHER	0.001466	0.00138	0.01456	0.982594
P9WQL1	pstB1	Rv0820	OTHER	0.022039	0.008809	0.037469	0.931684
P9WG07	pstC1	Rv0935	OTHER	0.018503	0.001212	0.002351	0.977934
P9WG05	pstC2	Rv0929	OTHER	0.015093	0.061993	0.016595	0.906319
P9WGU1	pstS1	Rv0934	LIPO(Sec/SPII)	0.001412	0.000166	0.998203	0.000219	CS pos: 23-24. AAG-CG. Pr: 0.9971
P9WGT9	pstS2	Rv0932c	LIPO(Sec/SPII)	0.003607	0.000494	0.995611	0.000287	CS pos: 22-23. LTA-CG. Pr: 0.9957
P9WJR1	moaE2	Rv0866	OTHER	0.003692	0.002273	0.000413	0.993622
O05797	moaR1	Rv3124	OTHER	0.08135	0.046546	0.007047	0.865057
P9WJQ5	moaE2	Rv0438c	OTHER	0.220898	0.017076	0.029711	0.732315
P9WIW5	nuoM	Rv3157	OTHER	0.350867	0.04099	0.031352	0.576791
P9WIW9	nuoN	Rv3158	OTHER	0.047452	0.005713	0.010505	0.93633
P9WMY7	mshA	Rv0486	OTHER	0.049365	0.032465	0.013274	0.904896
P9WIV3	nusA	Rv2841c	OTHER	0.003984	0.001476	0.000595	0.993945
P9WJN3	mshB	Rv1170	OTHER	0.014427	0.001592	0.002104	0.981878
P9WJM5	msrA	Rv0137c	OTHER	0.067213	0.003651	0.016635	0.912501
P9WIT9	argF	Rv1656	OTHER	0.025829	0.014622	0.000707	0.958842
P9WFZ5	otsB	Rv3372	OTHER	0.011847	0.027247	0.001144	0.959762
P9WN11	otsA	Rv3490	OTHER	0.007303	0.001434	0.00188	0.989383
P9WG09	pstA2	Rv0936	OTHER	0.012006	0.006033	0.075561	0.9064
P9WHW5	pstP	Rv0018c	OTHER	0.013612	0.003826	0.001154	0.981408
P9WGT7	pstS3	Rv0928	LIPO(Sec/SPII)	0.002002	0.000361	0.997215	0.000422	CS pos: 22-23. LSA-CG. Pr: 0.9975
P9WNU7	pafA	Rv2097c	OTHER	0.011833	0.002726	0.00624	0.979202
P9WIA3		Rv2368c	OTHER	0.01317	0.003514	0.003776	0.97954
P9WIZ1	nrdR	Rv2718c	OTHER	0.017343	0.027858	0.010016	0.944783
P9WHV3	prmC	Rv1300	OTHER	0.082507	0.031206	0.023142	0.863145
P9WQK9	pstB2	Rv0933	OTHER	0.052398	0.060466	0.00643	0.880707
P9WH77	nrdZ	Rv0570	OTHER	0.03401	0.190378	0.006592	0.769019
P9WK27		Rv3282	OTHER	0.015713	0.001542	0.000908	0.981836
P9WHT9	prcB	Rv2110c	OTHER	0.034505	0.15914	0.002117	0.804239
P9WIL7	panB	Rv2225	OTHER	0.008826	0.000449	0.000586	0.990139
P9WIN5	papA5	Rv2939	OTHER	0.003384	0.000285	0.000276	0.996055
P9WMT1	obg	Rv2440c	OTHER	0.018663	0.002899	0.051254	0.927184
P9WIU1	orn	Rv2511	OTHER	0.001813	0.000206	0.00025	0.997731
P9WHQ5	psd	Rv0437c	OTHER	0.044947	0.08257	0.068176	0.804308
P9WIM1	pafB	Rv2096c	OTHER	0.133987	0.020616	0.014215	0.831183
P9WIL9	pafC	Rv2095c	OTHER	0.136779	0.039714	0.002177	0.82133
P9WHP1	pta	Rv0408	OTHER	0.011385	0.002503	0.004942	0.98117
P9WIK9	papA1	Rv3824c	OTHER	0.104816	0.05626	0.023187	0.815738
P9WJ77		Rv1973	LIPO(Sec/SPII)	0.0732	0.025091	0.735073	0.166636	CS pos: 20-21. ALT-CG. Pr: 0.7013
P9WHU7	proC	Rv0500	OTHER	0.028942	0.007942	0.01589	0.947225
P9WIK7	papA2	Rv3820c	OTHER	0.060098	0.017695	0.006605	0.915603
P9WIK5	papA3	Rv1182	OTHER	0.104846	0.029102	0.012513	0.853538
P9WQ25	glgX	Rv1564c	OTHER	0.017236	0.00111	0.002071	0.979584
P9WN41	glmM	Rv3441c	OTHER	0.061817	0.182021	0.022935	0.733227
P9WN49	glmS	Rv3436c	OTHER	0.007088	0.000979	0.002709	0.989224
O05443		Rv3902c	OTHER	0.008755	0.000539	0.002713	0.987993
P9WG41	ilvB1	Rv3003c	OTHER	0.013946	0.002793	0.000654	0.982608
P9WGG1	gmhA	Rv0113	OTHER	0.017181	0.008402	0.001028	0.973389
P9WQ17	glgE	Rv1327c	OTHER	0.015951	0.001279	0.005618	0.977152
P9WN21	glpX	Rv1099c	OTHER	0.023189	0.018657	0.003318	0.954836
O06335	ilvB2	Rv3470c	OTHER	0.02537	0.013144	0.012936	0.94855
P9WMX5	pimF	Rv1500	OTHER	0.050883	0.001567	0.001028	0.946522
P9WMV3	gmhB	Rv0114	OTHER	0.003172	0.000506	0.000405	0.995917
P9WIC7	gpgP	Rv2419c	OTHER	0.007807	0.002122	0.001144	0.988928
P9WKJ5	ilvD	Rv0189c	OTHER	0.013478	0.006583	0.001411	0.978528
P9WPK1	glpK	Rv3696c	OTHER	0.002936	0.000762	0.000611	0.995691
P9WGB9		Rv1373	OTHER	0.005949	0.000619	0.000693	0.992739
P9WFR1		Rv2958c	OTHER	0.019675	0.317515	0.002315	0.660496
P9WGI9	glyA1	Rv1093	OTHER	0.010114	0.001553	0.001153	0.987181
P9WMU5		Rv1422	OTHER	0.039444	0.016388	0.024638	0.91953
P9WN87	furA	Rv1909c	OTHER	0.009777	0.001058	0.001156	0.988009
P9WN93	fumC	Rv1098c	OTHER	0.013483	0.002506	0.001244	0.982768
P9WMN3	glmU	Rv1018c	OTHER	0.007513	0.0058	0.006914	0.979773
P9WMU3	glpQ1	Rv3842c	OTHER	0.02556	0.009241	0.006226	0.958973
P96218	gltB	Rv3859c	OTHER	0.004946	0.001609	0.000576	0.992869
P9WMX7		Rv2957	LIPO(Sec/SPII)	0.096767	0.003158	0.817456	0.082619	CS pos: 21-22. LPA-CL. Pr: 0.8136
P9WKI7	guaB	Rv3411c	OTHER	0.010833	0.011296	0.001949	0.975921
O53907	impA	Rv1604	OTHER	0.032101	0.011296	0.003705	0.952898
P9WMN9	hemL	Rv0524	OTHER	0.140086	0.302632	0.110259	0.447023
P9WGR1	inhA	Rv1484	OTHER	0.004378	0.000557	0.000518	0.994547
P9WJ99	iniA	Rv0342	OTHER	0.003919	0.000508	0.001689	0.993884
P9WJ97	iniB	Rv0341	OTHER	0.071847	0.088566	0.006961	0.832626
P9WJ95	iniC	Rv0343	OTHER	0.019122	0.005694	0.002934	0.97225
P9WKI1	ino1	Rv0046c	OTHER	0.028153	0.001774	0.012568	0.957505
P9WI55	ppa	Rv3628	OTHER	0.006869	0.000361	0.000776	0.991994
P9WKJ7	ilvC	Rv3001c	OTHER	0.01247	0.003128	0.00147	0.982933
P9WMW9	gpgS	Rv1208	OTHER	0.008594	0.000943	0.00233	0.988133
P9WN71	zwf1	Rv1121	OTHER	0.002896	0.000824	0.001571	0.994709
P9WIQ1	glf	Rv3809c	OTHER	0.094827	0.069386	0.018217	0.81757
P9WN31	glnB	Rv2919c	OTHER	0.01441	0.000581	0.001112	0.983897
P9WN29	glnD	Rv2918c	OTHER	0.005927	0.000605	0.000445	0.993023
P9WN81	glpD1	Rv2249c	OTHER	0.039082	0.030212	0.003412	0.927295
P9WN79	glpD2	Rv3302c	OTHER	0.037825	0.004554	0.003467	0.954153
P9WN19	gltD	Rv3858c	OTHER	0.042381	0.000748	0.002222	0.954649
P9WMX3	glfT1	Rv3782	OTHER	0.007968	0.000888	0.002758	0.988386
P9WN45	glgB	Rv1326c	OTHER	0.003561	0.000588	0.000563	0.995288
P9WNE3	hemH	Rv1485	OTHER	0.009565	0.000957	0.001189	0.98829
P9WKY5		Rv3423.1	OTHER	0.018439	0.019431	0.008445	0.953685
P9WK21	map-1	Rv0734	TAT(Tat/SPI)	0.145003	0.525417	0.011625	0.317955	CS pos: 42-43. AAA-AP. Pr: 0.4128
P9WJR7	moaC2	Rv0864	OTHER	0.038444	0.05994	0.003139	0.898477
P9WJR9	moaC1	Rv3111	OTHER	0.011018	0.006178	0.001419	0.981385
P9WG13	modB	Rv1858	OTHER	0.022076	0.002603	0.007534	0.967787
P9WJQ7	moeA1	Rv0994	OTHER	0.049651	0.007019	0.008649	0.934681
P9WIV9	nuoG	Rv3151	OTHER	0.004094	0.000282	0.000863	0.994761
P9WJP5	mqo	Rv2852c	OTHER	0.073968	0.085744	0.016229	0.824059
P9WMW7	mraY	Rv2156c	OTHER	0.175053	0.001787	0.033562	0.789598
P9WQL5	mkl	Rv0655	OTHER	0.022317	0.002169	0.001753	0.973762
P9WJT7	mmpL12	Rv1522c	SP(Sec/SPI)	0.429288	0.201089	0.035791	0.333832	CS pos: 49-50. AQA-AK. Pr: 0.5046
P9WJV9	mmpL1	Rv0402c	OTHER	0.270104	0.005785	0.022377	0.701735
P9WJV7	mmpL2	Rv0507	OTHER	0.198014	0.00622	0.01009	0.785676
P9WIY5	nucS	Rv1321	OTHER	0.06866	0.043119	0.001755	0.886466
P9WJS1	moaA2	Rv0869c	OTHER	0.066233	0.039254	0.016332	0.878182
P9WJR5	moaC3	Rv3324c	OTHER	0.029448	0.036223	0.003419	0.93091
P9WJR3	moaE1	Rv3119	OTHER	0.005528	0.000255	0.001014	0.993202
P9WGU3	modA	Rv1857	LIPO(Sec/SPII)	0.005091	0.003937	0.990658	0.000314	CS pos: 21-22. LVA-CG. Pr: 0.9898
P9WMN7	moeZ	Rv3206c	OTHER	0.028733	0.016817	0.006621	0.94783
P9WGM9	mprA	Rv0981	OTHER	0.004176	0.000551	0.000358	0.994915
P9WG65	mpt53	Rv2878c	SP(Sec/SPI)	0.854457	0.072142	0.003428	0.069973	CS pos: 37-38. AVA-AD. Pr: 0.7385
P9WJG9	nuoI	Rv3153	OTHER	0.050175	0.280212	0.012994	0.656619
P9WIX3	nuoK	Rv3155	OTHER	0.025334	0.003016	0.046843	0.924808
P9WIW1	nuoL	Rv3156	OTHER	0.084791	0.017336	0.042606	0.855268
P9WJN9	mraZ	Rv2166c	OTHER	0.009259	0.027526	0.001826	0.961388
P9WIV1	nusB	Rv2533c	OTHER	0.053927	0.011355	0.005683	0.929035
O06401	mtnP	Rv0535	OTHER	0.243715	0.019453	0.045986	0.690846
P9WPJ7	mtcA1	Rv1284	OTHER	0.007264	0.000398	0.003165	0.989174
P9WJN5	mscL	Rv0985c	OTHER	0.12016	0.007294	0.011999	0.860547
A0A089QRB9	msl3	Rv1180/Rv1181	LIPO(Sec/SPII)	0.025168	0.001363	0.846557	0.126913	CS pos: 15-16. GMA-CR. Pr: 0.8474
P9WIN7	mtb12	Rv2376c	SP(Sec/SPI)	0.860953	0.069454	0.042725	0.026868	CS pos: 29-30. IMA-GG. Pr: 0.5835
P9WJM3	mtnN	Rv0091	OTHER	0.025567	0.00105	0.001078	0.972304
P9WIL5	panC	Rv3602c	OTHER	0.008697	0.02272	0.001326	0.967257
P9WJU5	mmpL8	Rv3823c	OTHER	0.053866	0.004989	0.010659	0.930486
P9WJV5	mmpL3	Rv0206c	OTHER	0.386564	0.005147	0.127354	0.480935
P9WIW7	nuoA	Rv3145	SP(Sec/SPI)	0.657622	0.041926	0.0952	0.205252	CS pos: 25-26. VIA-SL. Pr: 0.1522
P9WJH1	nuoB	Rv3146	OTHER	0.131912	0.06081	0.086204	0.721074
P9WJQ9	mobA	Rv2453c	OTHER	0.024183	0.025963	0.025317	0.924538
P9WQL3	modC	Rv1859	OTHER	0.009055	0.011325	0.001237	0.978383
P9WK47	lprF	Rv1368	LIPO(Sec/SPII)	0.013934	0.035698	0.947167	0.003201	CS pos: 38-39. VAG-CG. Pr: 0.9458
P9WK45	lprG	Rv1411c	LIPO(Sec/SPII)	0.000941	0.000377	0.998427	0.000255	CS pos: 26-27. VAG-CS. Pr: 0.9989
I6Y3P1	lprN	Rv3495c	LIPO(Sec/SPII)	0.003313	0.000336	0.995751	0.0006	CS pos: 20-21. LAG-CQ. Pr: 0.9966
P9WGB7	metB	Rv1079	OTHER	0.054097	0.017348	0.01131	0.917245
P9WIP1	mpt63	Rv1926c	SP(Sec/SPI)	0.995492	0.003423	0.000573	0.000512	CS pos: 29-30. ALA-AY. Pr: 0.9447
P9WNF5	mpt70	Rv2875	SP(Sec/SPI)	0.971613	0.025282	0.002418	0.000687	CS pos: 30-31. AAA-GD. Pr: 0.8178
P9WNF3	mpt83	Rv2873	LIPO(Sec/SPII)	0.000796	0.000608	0.998221	0.000375	CS pos: 24-25. LAG-CS. Pr: 0.9979
P9WIV7	nuoF	Rv3150	OTHER	0.011482	0.000631	0.001168	0.986719
P9WQN7	mpt51	Rv3803c	SP(Sec/SPI)	0.896461	0.095018	0.005758	0.002763	CS pos: 33-34. AKA-AP. Pr: 0.6637
O53508	mptA	Rv2174	OTHER	0.018449	0.030822	0.002242	0.948487
P9WJM9	mshC	Rv2130c	OTHER	0.035999	0.003243	0.005644	0.955114
P9WJM7	mshD	Rv0819	OTHER	0.01646	0.012832	0.004388	0.966321
P9WK87	nlhH	Rv1399c	OTHER	0.027219	0.001473	0.000893	0.970415
P9WN05	pmt	Rv1002c	OTHER	0.0106	0.000658	0.001445	0.987297
I6XD65	pncA	Rv2043c	OTHER	0.093172	0.037473	0.005841	0.863513
P9WJI9	pncB1	Rv1330c	OTHER	0.019046	0.011752	0.00252	0.966682
P9WJI7	pncB2	Rv0573c	OTHER	0.003579	0.001057	0.000763	0.9946
P9WGG3	cobB	Rv1151c	OTHER	0.073414	0.0023	0.031936	0.892349
P9WHU1	prcA	Rv2109c	OTHER	0.101959	0.136627	0.01409	0.747324
O69711	nmtR	Rv3744	OTHER	0.019444	0.016847	0.005133	0.958576
P9WIZ3	nrdI	Rv3052c	OTHER	0.013401	0.003099	0.001315	0.982186
P71725	octT	Rv2418c	OTHER	0.127722	0.061438	0.036692	0.774148
P9WIS7	dlaT	Rv2215	OTHER	0.005839	0.000547	0.000686	0.992928
P9WI57	pnp	Rv2783c	OTHER	0.010818	0.027566	0.000925	0.960691
P9WJW5	ogt	Rv1316c	OTHER	0.009837	0.000665	0.002152	0.987346
P9WF11	nnr	Rv3433c	OTHER	0.050367	0.034877	0.004277	0.910479
O06769		Rv0669c	OTHER	0.007875	0.000587	0.003794	0.987744
P9WIB3	plcB	Rv2350c	TAT(Tat/SPI)	0.002813	0.996506	0.000245	0.000437	CS pos: 41-42. AYG-AG. Pr: 0.6028
P9WJL7	murC	Rv2152c	OTHER	0.015568	0.226654	0.00272	0.755057
P9WJK1	nadA	Rv1594	OTHER	0.004033	0.000822	0.000571	0.994574
P9WJL1	murF	Rv2157c	OTHER	0.034388	0.020751	0.004069	0.940792
P9WJY7	narK2	Rv1737c	SP(Sec/SPI)	0.511667	0.022881	0.010843	0.45461	CS pos: 33-34. SYA-RD. Pr: 0.4042
P9WIX7	mutT4	Rv3908	OTHER	0.071689	0.196678	0.050797	0.680837
P9WQ09	mutY	Rv3589	OTHER	0.004024	0.001273	0.001628	0.993075
I6YC58	mycP4	Rv3449	SP(Sec/SPI)	0.854512	0.125612	0.018915	0.000961	CS pos: 28-29. AHA-VS. Pr: 0.9574
P9WNF7	mymA	Rv3083	LIPO(Sec/SPII)	0.04896	0.01459	0.80737	0.12908	CS pos: 20-21. GTA-CH. Pr: 0.8092
P9WHV7	ppnK	Rv1695	OTHER	0.009115	0.00078	0.001753	0.988353
P9WJL3	murE	Rv2158c	OTHER	0.061993	0.104714	0.008029	0.825264
P9WJJ5	nadD	Rv2421c	OTHER	0.003958	0.000772	0.000579	0.994692
P9WGM7	mtrA	Rv3246c	OTHER	0.002354	0.000153	0.00023	0.997263
P9WGK9	mtrB	Rv3245c	OTHER	0.048305	0.005652	0.045991	0.900052
P9WJK5	mutB	Rv1493	OTHER	0.261973	0.078302	0.014999	0.644727
P9WPW9	murI	Rv1338	OTHER	0.036667	0.003156	0.002766	0.957412
P9WIY3	mutT1	Rv2985	TAT(Tat/SPI)	0.314998	0.419672	0.013901	0.251429	CS pos: 30-31. GSA-DS. Pr: 0.3636
P9WIY1	mutT2	Rv1160	OTHER	0.037909	0.003108	0.163513	0.79547
P9WJK3	mviN	Rv3910	OTHER	0.097994	0.032687	0.0173	0.852019
P9WPJ9	mtcA2	Rv3588c	OTHER	0.018147	0.005344	0.003256	0.973253
P9WJK9	murG	Rv2153c	OTHER	0.119076	0.026089	0.022618	0.832216
P9WIX9	mutT3	Rv0413	OTHER	0.031705	0.001515	0.002651	0.96413
P9WHH3	mtr	Rv2855	OTHER	0.108305	0.009603	0.005998	0.876094
P9WJL9	murB	Rv0482	OTHER	0.237586	0.071792	0.031572	0.65905
P9WIL3	panD	Rv3601c	OTHER	0.012009	0.000436	0.001554	0.986001
P9WJL5	murD	Rv2155c	OTHER	0.06243	0.055221	0.00972	0.872629
P9WJK7	mutA	Rv1492	OTHER	0.009292	0.005162	0.003037	0.982509
P9WIF9	PE_PGRS20	Rv1068c	OTHER	0.189721	0.191775	0.015824	0.60268
P9WIF7	PE_PGRS24	Rv1325c	OTHER	0.165242	0.184376	0.007267	0.643115
Q79FL8	PE_PGRS30	Rv1651c	OTHER	0.222834	0.26141	0.024548	0.491209
P9WID3	pfkB	Rv2029c	OTHER	0.05364	0.001278	0.007234	0.937848
P9WQE9	pks2	Rv3825c	OTHER	0.035631	0.008986	0.124447	0.830936
P9WI77	pknE	Rv1743	OTHER	0.009187	0.002959	0.003744	0.984111
P9WI75	pknF	Rv1746	OTHER	0.006355	0.004982	0.00238	0.986283
P96285	pks1	Rv2946c	OTHER	0.044072	0.007794	0.010611	0.937524
P9WHI5	recO	Rv2362c	OTHER	0.003558	0.001828	0.000895	0.993718
P9WI69	pknI	Rv2914c	OTHER	0.04218	0.03198	0.375716	0.550124
P9WI63	pknL	Rv2176	OTHER	0.007066	0.00462	0.004261	0.984054
L0T911	pbpB	Rv2163c	OTHER	0.058337	0.090287	0.022374	0.829003
P9WIJ1	pdxH	Rv2607	OTHER	0.009582	0.000509	0.001675	0.988233
P9WIH1	PE15	Rv1386	SP(Sec/SPI)	0.423583	0.318848	0.021053	0.236516	CS pos: 31-32. AAA-AP. Pr: 0.1906
P9WIJ9	parB	Rv3917c	OTHER	0.144164	0.403609	0.025212	0.427015
P9WML5	pat	Rv3772	OTHER	0.053159	0.028921	0.005316	0.912604
P9WIH3	pckG	Rv0211	OTHER	0.00476	0.00049	0.000746	0.994003
P9WIG7	PE35	Rv3872	OTHER	0.13712	0.253727	0.004382	0.604771
Q79G04	PE3	Rv0159c	OTHER	0.149831	0.210564	0.014403	0.625202
P9WII7	pdxT	Rv2604c	OTHER	0.00678	0.000725	0.002184	0.990311
P9WIG1	PE_PGRS10	Rv0747	SP(Sec/SPI)	0.491968	0.162981	0.022498	0.322553	CS pos: 30-31. ANA-AA. Pr: 0.1970
P9WIE9	PE_PGRS44	Rv2591	SP(Sec/SPI)	0.449862	0.25418	0.022632	0.273325	CS pos: 41-42. VLA-AG. Pr: 0.1008
Q6MWV1	PE_PGRS60	Rv3652	TAT(Tat/SPI)	0.350338	0.373321	0.022351	0.25399	CS pos: 44-45. AGA-DE. Pr: 0.1048
P9WI79	pknD	Rv0931c	OTHER	0.003387	0.001027	0.001018	0.994568
P9WI65	pknK	Rv3080c	OTHER	0.003364	0.002514	0.000509	0.993613
P9WI81	pknB	Rv0014c	OTHER	0.002342	0.001292	0.000658	0.995707
P9WI59	plsB1	Rv1551	OTHER	0.020243	0.003131	0.002078	0.974547
P9WI97	phoU1	Rv3301c	OTHER	0.026251	0.006718	0.003382	0.963648
P9WI73	pknG	Rv0410c	OTHER	0.025965	0.011271	0.005207	0.957557
P9WPG3	pgsA2	Rv2746c	OTHER	0.017124	0.001054	0.004217	0.977604
P9WMZ3	pimB	Rv2188c	OTHER	0.029557	0.061686	0.0017	0.907057
P9WPF3	pks11	Rv1665	OTHER	0.009729	0.001503	0.000901	0.987866
P9WIA9	plcD	Rv1755c	TAT(Tat/SPI)	0.001279	0.998042	0.000268	0.000411	CS pos: 39-40. AYG-AG. Pr: 0.5907
P9WN01	pimE	Rv1159	OTHER	0.082896	0.015652	0.009187	0.892265
O05877	ppk2	Rv3232c	OTHER	0.009643	0.002582	0.002224	0.98555
P9WJJ7	nadC	Rv1596	OTHER	0.018939	0.007671	0.003235	0.970155
O53857	narS	Rv0845	OTHER	0.023268	0.004848	0.005855	0.96603
P9WGM5	narL	Rv0844c	OTHER	0.012045	0.003514	0.000707	0.983735
P9WJH7	ndkA	Rv2445c	OTHER	0.015826	0.010615	0.001008	0.972551
P9WJJ9	nadB	Rv1595	OTHER	0.229926	0.216324	0.050498	0.503253
P9WJJ3	nadE	Rv2438c	OTHER	0.096141	0.013036	0.033835	0.856988
P9WIB5	plcA	Rv2351c	TAT(Tat/SPI)	0.00855	0.990198	0.000326	0.000926	CS pos: 40-41. AYG-AG. Pr: 0.5192
P9WIB1	plcC	Rv2349c	TAT(Tat/SPI)	0.005839	0.99326	0.000383	0.000519	CS pos: 41-42. AYG-AG. Pr: 0.4598
P9WJM1	murA	Rv1315	OTHER	0.080453	0.024343	0.018825	0.876379
P9WK09	mymT	Rv0186A	OTHER	0.313417	0.009319	0.101197	0.576067
P9WJQ1	narX	Rv1736c	OTHER	0.064958	0.003159	0.005777	0.926107
O53695	mycP3	Rv0291	SP(Sec/SPI)	0.97168	0.020257	0.006279	0.001784	CS pos: 25-26. AWA-IG. Pr: 0.8527
O53945	mycP5	Rv1796	SP(Sec/SPI)	0.87541	0.118636	0.005499	0.000454	CS pos: 39-40. AYA-IS. Pr: 0.9653
P9WJQ3	narG	Rv1161	OTHER	0.042283	0.002257	0.003101	0.952359
P9WKD1	pbpA	Rv0016c	SP(Sec/SPI)	0.891379	0.008438	0.047784	0.052399	CS pos: 30-31. VFT-AD. Pr: 0.6251
P9WP37	qcrB	Rv2196	OTHER	0.009905	0.000289	0.007417	0.98239
P9WP35	qcrC	Rv2194	SP(Sec/SPI)	0.674784	0.251842	0.011013	0.062362	CS pos: 54-55. AVA-DE. Pr: 0.7962
P9WQH7	accD5	Rv3280	OTHER	0.002857	0.000894	0.000615	0.995634
P9WHK5	pyrH	Rv2883c	OTHER	0.038132	0.013422	0.002855	0.945591
P9WGM3	pdtaR	Rv1626	OTHER	0.004513	0.000189	0.000516	0.994782
P9WP99		Rv1314c	OTHER	0.016137	0.000935	0.00095	0.981978
P9WJI5	nat	Rv3566c	OTHER	0.002125	0.000207	0.000265	0.997403
P9WHG7	parE1	Rv1959c	OTHER	0.010183	0.00161	0.002509	0.985698
P9WHG5	parE2	Rv2142c	OTHER	0.004625	0.002631	0.000787	0.991956
P9WIJ5	pcp	Rv0319	OTHER	0.043114	0.001504	0.002042	0.95334
P9WH23	qcrA	Rv2195	OTHER	0.01485	0.003689	0.002986	0.978475
L7N695	PE5	Rv0285	SP(Sec/SPI)	0.484938	0.299586	0.027611	0.187865	CS pos: 31-32. ASA-AP. Pr: 0.3366
Q79FS8	PE9	Rv1088	OTHER	0.36446	0.038285	0.031413	0.565843
L0T5T4	PE10	Rv1089	OTHER	0.254967	0.181346	0.051305	0.512382
Q79FR3	PE13	Rv1195	SP(Sec/SPI)	0.457631	0.217698	0.027996	0.296675	CS pos: 33-34. AAA-AP. Pr: 0.2334
O53553	PE_PGRS54	Rv3508	OTHER	0.323741	0.191517	0.027312	0.45743
P9WGL5	pdtaS	Rv3220c	OTHER	0.004445	0.000449	0.000437	0.994669
I6X486	PE25	Rv2431c	OTHER	0.014489	0.006688	0.003866	0.974957
I6Y8K5	PE_PGRS8	Rv0742	SP(Sec/SPI)	0.438262	0.167624	0.023821	0.370293	CS pos: 33-34. AAA-AN. Pr: 0.1041
P9WIF1	PE_PGRS35	Rv1983	OTHER	0.214088	0.261375	0.018022	0.506515
I6Y4D2		Rv3717	SP(Sec/SPI)	0.909068	0.02931	0.026514	0.035109	CS pos: 19-20. ASA-TP. Pr: 0.3304
P9WHS7	pepE	Rv2089c	OTHER	0.072781	0.301662	0.023553	0.602004
O05461	mycP1	Rv3883c	SP(Sec/SPI)	0.972331	0.001166	0.02607	0.000433	CS pos: 21-22. ASA-IT. Pr: 0.8824
O05458	mycP2	Rv3886c	SP(Sec/SPI)	0.686419	0.299753	0.012385	0.001442	CS pos: 33-34. AQA-IP. Pr: 0.8504
P9WIL1		Rv2573	OTHER	0.115546	0.035056	0.052115	0.797283
P9WIJ7	parD1	Rv1960c	OTHER	0.003418	0.00065	0.000541	0.99539
P9WJ75	parD2	Rv2142A	OTHER	0.005496	0.001075	0.000719	0.992709
P9WQH5	accD6	Rv2247	OTHER	0.095758	0.053812	0.000792	0.849638
Q79FP3	PE_PGRS26	Rv1441c	SP(Sec/SPI)	0.581307	0.156246	0.040227	0.22222	CS pos: 32-33. GAA-AP. Pr: 0.0823
P9WIF3	PE_PGRS34	Rv1840c	SP(Sec/SPI)	0.390728	0.222482	0.024325	0.362465	CS pos: 32-33. AAA-AV. Pr: 0.0766
P9WIB7		Rv2951c	OTHER	0.15416	0.077712	0.008619	0.759509
P9WIN3		Rv2952	OTHER	0.010372	0.004074	0.001448	0.984106
P9WMW1	glgP	Rv1328	OTHER	0.00435	0.000487	0.000629	0.994534
P9WID7	pfkA	Rv3010c	OTHER	0.013567	0.000327	0.009011	0.977095
P9WI93		Rv1159.1	OTHER	0.002795	0.001964	0.000736	0.994505
P71707	ponA1	Rv0050	OTHER	0.047831	0.018147	0.009968	0.924054
P9WII9	pdxS	Rv2606c	OTHER	0.013136	0.009591	0.0009	0.976374
Q79FU3	PE_PGRS16	Rv0977	OTHER	0.342307	0.072171	0.025356	0.560166
Q79FU2	PE_PGRS17	Rv0978c	OTHER	0.336153	0.075354	0.023021	0.565473
Q79FU0	PE_PGRS18	Rv0980c	OTHER	0.321152	0.063601	0.021922	0.593324
O05581		Rv0998	OTHER	0.016529	0.01515	0.004591	0.96373
P9WIG9	PE23	Rv2328	OTHER	0.239639	0.374008	0.008007	0.378346
P9WIG3	PE_PGRS3	Rv0278c	SP(Sec/SPI)	0.460785	0.178594	0.023941	0.33668	CS pos: 33-34. AAA-AN. Pr: 0.1272
Q6MX50	PE_PGRS5	Rv0297	OTHER	0.232911	0.289876	0.018862	0.458351
Q6MWV0	PE_PGRS61	Rv3653	SP(Sec/SPI)	0.477576	0.042077	0.012462	0.467885	CS pos: 21-22. ANG-AP. Pr: 0.0687
Q79FW5	PE_PGRS11	Rv0754	OTHER	0.239804	0.25204	0.01721	0.490945
P9WIF5	PE_PGRS33	Rv1818c	SP(Sec/SPI)	0.483544	0.145573	0.023506	0.347377	CS pos: 30-31. ANA-AA. Pr: 0.1049
P9WIE7	PE_PGRS46	Rv2634c	OTHER	0.36768	0.104495	0.021623	0.506202
Q79FB3	PE_PGRS47	Rv2741	SP(Sec/SPI)	0.439643	0.310339	0.020912	0.229106	CS pos: 30-31. ASA-AA. Pr: 0.1305
P9WID1	pgk	Rv1437	OTHER	0.004292	0.001097	0.000945	0.993667
P96284	pks15	Rv2947c	OTHER	0.006023	0.001737	0.001502	0.990737
P9WMZ9		Rv2181	OTHER	0.036202	0.001544	0.014308	0.947946
P9WMZ5	pimA	Rv2610c	OTHER	0.138992	0.054924	0.005755	0.800328
P9WI87	mtp	Rv3312.1	SP(Sec/SPI)	0.986791	0.008464	0.00453	0.000216	CS pos: 31-32. SAA-QT. Pr: 0.4825
P9WI71	pknH	Rv1266c	OTHER	0.003097	0.000803	0.00104	0.99506
P9WI67	pknJ	Rv2088	OTHER	0.012158	0.054984	0.003936	0.928922
P9WIA7	pit	Rv0545c	OTHER	0.29087	0.003378	0.049059	0.656692
P9WIC5		Rv2949c	OTHER	0.003695	0.000574	0.000576	0.995155
P9WPG7	pgsA1	Rv2612c	OTHER	0.008749	0.001037	0.015091	0.975124
P9WHS1	mec	Rv1334	OTHER	0.120116	0.011588	0.028659	0.839636
P9WKF3	kdpA	Rv1029	SP(Sec/SPI)	0.777477	0.020497	0.035013	0.167013	CS pos: 24-25. ALG-GY. Pr: 0.4194
P9WKF5	adk	Rv0733	OTHER	0.008234	0.000538	0.00107	0.990159
P9WKE9	gmk	Rv1389	OTHER	0.020419	0.016455	0.006181	0.956946
P9WKG9	ispD	Rv3582c	OTHER	0.01119	0.002025	0.003914	0.98287
P9WKG7	ispE	Rv1011	OTHER	0.003985	0.000205	0.000772	0.995039
P9WJ91	mazE4	Rv1494	OTHER	0.023637	0.001179	0.012838	0.962346
P9WJ89	mazE5	Rv1943c	OTHER	0.02213	0.001644	0.002777	0.973449
P9WII1	mazF2	Rv0659c	OTHER	0.011411	0.003395	0.00316	0.982034
P9WII5	mazF4	Rv1495	OTHER	0.015653	0.002976	0.003172	0.978199
P9WKG3	ispG	Rv2868c	OTHER	0.127152	0.04161	0.019083	0.812154
P9WJN1	mca	Rv1082	OTHER	0.00538	0.000933	0.001741	0.991946
P9WMG5	mce2R	Rv0586	OTHER	0.006074	0.011665	0.000661	0.9816
P9WMR7		Rv1341	OTHER	0.144957	0.108545	0.064883	0.681616
P0CL57	mazE1	Rv0456B	OTHER	0.056979	0.015545	0.018543	0.908933
O06779	mazE2	Rv0660c	OTHER	0.007321	0.014159	0.000876	0.977643
O53451	mazE3	Rv1103c	OTHER	0.117548	0.00636	0.043624	0.832468
P95272	mazF5	Rv1942c	OTHER	0.016751	0.012089	0.003899	0.96726
P0CL62	mazF7	Rv2063A	OTHER	0.04407	0.056644	0.019917	0.879368
P71650	mazF9	Rv2801c	OTHER	0.023866	0.005173	0.003426	0.967534
P96379	mazG	Rv1021	OTHER	0.014166	0.007369	0.001449	0.977017
P9WKF9	ispH1	Rv3382c	OTHER	0.01188	0.002595	0.003851	0.981674
P9WKG1	ispH2	Rv1110	OTHER	0.017923	0.007715	0.010005	0.964357
P71716	mbtA	Rv2384	OTHER	0.025383	0.014889	0.00486	0.954869
P9WQ63	mbtB	Rv2383c	OTHER	0.009246	0.00258	0.002024	0.986151
P9WIP5	mbtH	Rv2377c	OTHER	0.005126	0.000556	0.000505	0.993813
P9WFX1	mbtI	Rv2386c	OTHER	0.292714	0.059645	0.042806	0.604835
O05883	mddA	Rv3238c	OTHER	0.098926	0.000609	0.029406	0.871058
O53554	ilvX	Rv3509c	OTHER	0.01572	0.005072	0.001656	0.977553
P9WKF7	mbtG	Rv2378c	OTHER	0.355382	0.031464	0.037375	0.57578
P9WK15	mbtK	Rv1347c	OTHER	0.007835	0.001219	0.00096	0.989986
P9WQF1	mbtL	Rv1344	OTHER	0.004769	0.000226	0.000527	0.994478
P9WQ41	mbtM	Rv1345	OTHER	0.009128	0.001321	0.001321	0.98823
P9WQF9	mbtN	Rv1346	OTHER	0.006587	0.00083	0.001195	0.991389
P9WIP3	menA	Rv0534c	OTHER	0.042073	0.003995	0.020551	0.933381
P9WQJ9	irtA	Rv1348	OTHER	0.009251	0.003235	0.000963	0.986551
P9WK13	mdh	Rv1240	OTHER	0.045362	0.013641	0.010478	0.930519
O53645		Rv0194	OTHER	0.072013	0.273274	0.024449	0.630264
P9WIS5	kgd	Rv1248c	OTHER	0.004892	0.00255	0.000727	0.99183
P9WNP5	menB	Rv0548c	OTHER	0.006637	0.000634	0.001616	0.991114
P9WNY9	menJ	Rv0561c	OTHER	0.035086	0.067718	0.009139	0.888057
P9WPF7	cdsA	Rv2881c	OTHER	0.070243	0.010391	0.019303	0.900063
P9WNL9	embA	Rv3794	SP(Sec/SPI)	0.470426	0.110333	0.101746	0.317495	CS pos: 41-42. TTA-TI. Pr: 0.4113
P9WNL5	embC	Rv3793	OTHER	0.263202	0.026039	0.025166	0.685593
P9WGJ9	embR	Rv1267c	OTHER	0.009942	0.00402	0.002622	0.983416
P9WP39	cut3	Rv3451	SP(Sec/SPI)	0.786277	0.154289	0.004665	0.054768	CS pos: 41-42. AFA-DG. Pr: 0.9061
P9WPF9		Rv2275	OTHER	0.016152	0.009439	0.002743	0.971666
P9WIC1		Rv0948c	OTHER	0.007241	0.009404	0.000496	0.982859
P9WG63	dipZ	Rv2874	TAT(Tat/SPI)	0.021838	0.844054	0.049463	0.084645	CS pos: 30-31. SLA-TP. Pr: 0.4846
P9WNW5	disA	Rv3586	OTHER	0.016431	0.004623	0.001317	0.977629
O50406		Rv3377c	OTHER	0.065449	0.020607	0.01182	0.902124
P9WHH9	lpdC	Rv0462	OTHER	0.059016	0.010957	0.012635	0.917392
P9WPM3	cyp138	Rv0136	OTHER	0.005764	0.007454	0.001198	0.985584
P9WNN1	tuf	Rv0685	OTHER	0.003395	0.000261	0.000518	0.995826
P9WGD1	cpsY	Rv0806c	OTHER	0.004062	0.001423	0.001344	0.993171
L7N653	cwlM	Rv3915	OTHER	0.006465	0.002289	0.002184	0.989062
P9WQ35	cya	Rv1625c	OTHER	0.048554	0.005112	0.015321	0.931013
P9WPL3	cyp143	Rv1785c	OTHER	0.00385	0.000553	0.001315	0.994282
P9WPP3	cyp124	Rv2266	OTHER	0.007378	0.00038	0.000791	0.991451
O69670	egtC	Rv3702c	OTHER	0.405721	0.124156	0.019832	0.450291
P9WJG1	csm2	Rv2822c	OTHER	0.014756	0.001614	0.00169	0.98194
P9WJF7	csm4	Rv2820c	OTHER	0.033422	0.001329	0.003854	0.961396
P9WJF5	csm5	Rv2819c	OTHER	0.021066	0.000754	0.023625	0.954555
P9WP49	csoR	Rv0967	OTHER	0.007047	0.000334	0.000579	0.99204
P9WFK7	eis	Rv2416c	OTHER	0.034132	0.024467	0.005249	0.936152
P9WPP9	cyp51	Rv0764c	OTHER	0.00547	0.000732	0.000769	0.993029
P9WP47	cstA	Rv3063	OTHER	0.005448	0.000831	0.00682	0.9869
P9WPS7	ctpG	Rv1992c	OTHER	0.013215	0.002933	0.002048	0.981804
P9WPU1	ctpA	Rv0092	OTHER	0.051308	0.015148	0.195035	0.738508
P9WP43		Rv1984c	SP(Sec/SPI)	0.95108	0.042793	0.004293	0.001834	CS pos: 32-33. AHA-DP. Pr: 0.8632
P9WQM1	cysA	Rv2397c	OTHER	0.012669	0.003299	0.002918	0.981114
P9WPT3	ctpD	Rv1469	OTHER	0.018154	0.002179	0.023356	0.956312
P9WPT1	ctpE	Rv0908	OTHER	0.028235	0.000891	0.007232	0.963642
P9WPT7	ctpJ	Rv3743c	OTHER	0.046994	0.018625	0.044635	0.889747
P9WPT5	ctpC	Rv3270	OTHER	0.008874	0.002544	0.003264	0.985319
P9WFR7	ctaB	Rv1451	OTHER	0.074647	0.00544	0.009097	0.910817
P9WPS9	ctpF	Rv1997	OTHER	0.010012	0.001026	0.001931	0.987031
P9WPS5	ctpI	Rv0107c	SP(Sec/SPI)	0.540611	0.108945	0.032159	0.318285	CS pos: 39-40. TLA-SP. Pr: 0.0990
P9WPT9	ctpB	Rv0103c	OTHER	0.031972	0.045464	0.231239	0.691325
P9WNL7	embB	Rv3795	OTHER	0.210413	0.061321	0.0409	0.687366
P9WG89	emrB	Rv0783c	OTHER	0.02589	0.006118	0.008492	0.9595
P9WP41	cut2	Rv2301	TAT(Tat/SPI)	0.146588	0.836631	0.007254	0.009527	CS pos: 32-33. VPA-GY. Pr: 0.4168
P9WQ11	nth	Rv3674c	OTHER	0.031795	0.015576	0.0075	0.945129
P9WQ13	end	Rv0670	OTHER	0.032435	0.002163	0.004884	0.960518
P9WJF3	cwsA	Rv0008c	OTHER	0.010845	0.349021	0.001683	0.63845
P9WNB9	nei1	Rv2464c	OTHER	0.030588	0.28587	0.004873	0.678668
P9WNC1	nei2	Rv3297	OTHER	0.020592	0.004183	0.004705	0.970519
P9WP67	ctaE	Rv2193	OTHER	0.180275	0.047288	0.006611	0.765826
P9WPN9	cyp126	Rv0778	OTHER	0.009333	0.000565	0.001042	0.989059
P9WPM7	cyp136	Rv3059	OTHER	0.005211	0.002129	0.000738	0.991922
P9WG69	fadA4	Rv1323	OTHER	0.013256	0.02203	0.000972	0.963742
I6XHI4	fadA5	Rv3546	OTHER	0.023742	0.011811	0.002719	0.961728
P9WP27	aao	Rv1905c	OTHER	0.317601	0.18245	0.042845	0.457104
P95231	cysE	Rv2335	OTHER	0.006898	0.00323	0.001136	0.988736
P96843	fadD3	Rv3561	OTHER	0.024286	0.0696	0.001632	0.904481
P9WP55	cysK1	Rv2334	OTHER	0.002675	0.000519	0.000323	0.996483
P9WP29	dagK	Rv2252	OTHER	0.033467	0.13363	0.002846	0.830057
P9WKL1	icd	Rv3339c	OTHER	0.001222	8.2e-05	0.00015	0.998547
P9WIP7	lsr2	Rv3597c	OTHER	0.01063	0.001402	0.000985	0.986983
P9WG39	ilvG	Rv1820	OTHER	0.021211	0.022975	0.006927	0.948887
P9WKJ3	ilvH	Rv3002c	OTHER	0.009361	0.009956	0.001425	0.979258
P9WQJ7	irtB	Rv1349	OTHER	0.035973	0.005391	0.056357	0.902279
P9WJ83	mctB	Rv1698	OTHER	0.327963	0.03494	0.085138	0.551959
P95251	mce3R	Rv1963c	OTHER	0.004411	0.001916	0.000589	0.993084
O53838	kmtR	Rv0827c	OTHER	0.006106	0.000859	0.000612	0.992424
O53182	korA	Rv2455c	OTHER	0.013289	0.002732	0.001422	0.982557
O53181	korB	Rv2454c	OTHER	0.051077	0.051795	0.009331	0.887797
P9WJP3	menC	Rv0553	OTHER	0.008779	0.002159	0.000875	0.988187
P9WQ39	menE	Rv0542c	OTHER	0.027494	0.004388	0.00206	0.966058
P9WFW9	menF	Rv3215	OTHER	0.042709	0.024488	0.007977	0.924826
P9WKE1	tmk	Rv3247c	OTHER	0.102765	0.0694	0.00382	0.824015
P9WKD9	mku	Rv0937c	SP(Sec/SPI)	0.872894	0.011783	0.009969	0.105355	CS pos: 22-23. VYS-AT. Pr: 0.4011
P9WIE5	katG	Rv1908c	OTHER	0.047124	0.001612	0.010545	0.940719
P9WKE7	thrB	Rv1296	SP(Sec/SPI)	0.58745	0.038208	0.186576	0.187766	CS pos: 22-23. SSA-NL. Pr: 0.2103
P9WMB9	kstR2	Rv3557c	OTHER	0.017691	0.087419	0.002843	0.892047
P96856	kstR	Rv3574	OTHER	0.008688	0.012972	0.000968	0.977371
P71875	kshA	Rv3526	OTHER	0.013672	0.001716	0.001997	0.982615
P9WPA9	cmk	Rv1712	OTHER	0.04855	0.049976	0.003266	0.898208
P9WQ77	lat	Rv3290c	OTHER	0.0179	0.000773	0.001477	0.979849
P9WJ93	hmp	Rv3571	OTHER	0.004092	0.001702	0.000745	0.993461
P9WKE5	pyk	Rv1617	OTHER	0.016674	0.004774	0.002037	0.976514
P9WPP1	cyp125	Rv3545c	OTHER	0.01874	0.004274	0.002636	0.97435
P9WJF9	csm3	Rv2821c	OTHER	0.115837	0.018194	0.033001	0.832967
P71635	csm6	Rv2818c	OTHER	0.046096	0.001927	0.005924	0.946053
P9WP75	cspA	Rv3648c	OTHER	0.005374	0.000658	0.000729	0.993239
P9WPS3	ctpV	Rv0969	OTHER	0.022949	0.001871	0.001858	0.973322
P9WNU5	polA	Rv1629	OTHER	0.013208	0.002786	0.004677	0.97933
P9WG23	drrB	Rv2937	OTHER	0.006702	0.003085	0.00618	0.984033
P9WNS9	dtd	Rv1897c	OTHER	0.00936	0.001107	0.002398	0.987135
P9WQA1	gatA	Rv3011c	OTHER	0.007117	0.003309	0.001491	0.988083
P9WN59	gatC	Rv3012c	OTHER	0.01055	0.01217	0.000795	0.976485
P9WI53		Rv3807c	OTHER	0.02201	0.003951	0.018524	0.955516
P9WNS7	dus	Rv0823c	OTHER	0.088624	0.088071	0.014687	0.808618
P9WNS5	dut	Rv2697c	OTHER	0.023452	0.055769	0.001362	0.919417
P9WN61	gatB	Rv3009c	OTHER	0.177185	0.003348	0.003266	0.816201
P9WNS1	dxr	Rv2870c	OTHER	0.115492	0.025299	0.006326	0.852884
P9WNS3	dxs	Rv2682c	OTHER	0.007994	0.060464	0.000616	0.930926
P9WFR5		Rv3806c	OTHER	0.010073	0.002112	0.008649	0.979165
P9WJF1	dprE1	Rv3790	OTHER	0.081056	0.017413	0.024757	0.876774
P9WMS3	dhmA1	Rv2296	OTHER	0.013942	0.001884	0.002173	0.982
P9WNT1	dinB2	Rv3056	OTHER	0.010118	0.002673	0.001923	0.985286
P9WQL9	drrA	Rv2936	OTHER	0.016645	0.02452	0.001461	0.957374
P9WG21	drrC	Rv2938	OTHER	0.005954	0.000177	0.004984	0.988886
P9WJA9	garA	Rv1827	OTHER	0.011427	0.018506	0.000615	0.969452
P9WIJ3	def	Rv0429c	OTHER	0.149285	0.005164	0.006884	0.838667
P9WNT3	dinB1	Rv1537	OTHER	0.032982	0.183824	0.004368	0.778826
P9WL29	dprA	Rv2896c	OTHER	0.046729	0.01633	0.021882	0.915059
P9WGK3	devS	Rv3132c	OTHER	0.002352	0.000495	0.000187	0.996966
P9WPX1	hom	Rv1294	OTHER	0.004102	0.000401	0.000572	0.994925
P9WGK1	dosT	Rv2027c	OTHER	0.002823	0.000402	0.000181	0.996594
P9WNU9	dop	Rv2112c	OTHER	0.024101	0.019049	0.003478	0.953373
O53203	gdh	Rv2476c	OTHER	0.013572	0.000734	0.003388	0.982306
P9WMR9	dhaA	Rv2579	OTHER	0.022614	0.000281	0.002173	0.974931
P9WQB1	ald	Rv2780	OTHER	0.016284	0.028369	0.001294	0.954053
P9WNX9	gabD1	Rv0234c	OTHER	0.006664	0.002968	0.001045	0.989323
P9WNX7	gabD2	Rv1731	OTHER	0.012505	0.026851	0.002121	0.958524
P9WQ79	gabT	Rv2589	TAT(Tat/SPI)	0.144507	0.51182	0.004233	0.33944	CS pos: 45-46. ARA-GG. Pr: 0.5474
P9WN67	galE1	Rv3634c	OTHER	0.186659	0.002922	0.009543	0.800877
P9WNT7	dnaE1	Rv1547	OTHER	0.009037	0.003637	0.00092	0.986406
P9WFE1	hemE	Rv2678c	OTHER	0.019744	0.026782	0.006568	0.946906
P9WP23	dapB	Rv2773c	OTHER	0.17121	0.005015	0.012061	0.811715
P9WHS9	dapE	Rv1202	OTHER	0.005682	0.001204	0.000708	0.992405
P9WP15	ddn	Rv3547	OTHER	0.006219	0.002094	0.000717	0.99097
P9WP03	deoC	Rv0478	OTHER	0.040939	0.036078	0.001773	0.921209
P9WJA1	hsaA	Rv3570c	OTHER	0.01338	0.000681	0.000538	0.985401
P9WND9	hsaB	Rv3567c	OTHER	0.072036	0.02219	0.011064	0.89471
P9WMH1	ideR	Rv2711	OTHER	0.002841	0.001566	0.000445	0.995149
P9WKK5	idi	Rv1745c	OTHER	0.007296	0.000669	0.001001	0.991034
P9WKK1	infB	Rv2839c	OTHER	0.016723	0.037211	0.003096	0.94297
P9WMK3	hrcA	Rv2374c	OTHER	0.021148	0.059592	0.002741	0.916519
P9WGT1	fabG3	Rv2002	OTHER	0.126735	0.047753	0.017153	0.80836
P9WQ75	ilvE	Rv2210c	OTHER	0.017036	0.002497	0.003466	0.977002
P9WMB3		Rv2659c	OTHER	0.012697	0.004099	0.005008	0.978195
P9WK17	glcB	Rv1837c	OTHER	0.003537	0.000177	0.000396	0.995891
P9WJ87	mazE6	Rv1991A	OTHER	0.004311	0.001936	0.000601	0.993151
P9WJ85	mazE7	Rv2063	OTHER	0.068447	0.072779	0.007819	0.850955
P0CL60	mazE8	Rv2274A	OTHER	0.009632	0.083434	0.004901	0.902034
P0CL61	mazE9	Rv2801A	OTHER	0.009774	0.001913	0.001272	0.987041
Q6MX40	mazF1	Rv0456A	OTHER	0.023885	0.01171	0.004148	0.960257
P9WIH9	mazF3	Rv1102c	OTHER	0.114929	0.01178	0.004939	0.868352
P9WII3	mazF6	Rv1991c	OTHER	0.109456	0.03988	0.003702	0.846962
P9WIH7	mazF8	Rv2274c	OTHER	0.074034	0.016935	0.062871	0.84616
P9WKG5	ispF	Rv3581c	OTHER	0.065657	0.001592	0.152948	0.779803
P9WMM7	hisI	Rv1606	OTHER	0.007544	0.000913	0.001259	0.990284
P9WMK5		Rv3534c	OTHER	0.007762	0.002155	0.000721	0.989361
P9WJA3	hrp1	Rv2626c	OTHER	0.018705	0.005025	0.002056	0.974214
P9WKJ9	infC	Rv1641	OTHER	0.010812	0.000875	0.001248	0.987064
P9WHQ9	hpt	Rv3624c	OTHER	0.012329	0.000476	0.001261	0.985935
P9WNC7	folK	Rv3606c	OTHER	0.02196	0.00295	0.002906	0.972183
I6XEI5		Rv2525c	TAT(Tat/SPI)	0.04897	0.94117	0.005307	0.004553	CS pos: 35-36. ASA-GS. Pr: 0.6051
P9WFU7	lysX	Rv1640c	OTHER	0.026807	0.020425	0.013133	0.939635
O05886	hpf	Rv3241c	OTHER	0.002507	0.000146	0.000608	0.996738
P9WNW7	hsaC	Rv3568c	OTHER	0.010545	0.001003	0.001466	0.986986
P9WNH5	hsaD	Rv3569c	OTHER	0.007351	0.001242	0.000772	0.990635
P9WQ71	iscS	Rv3025c	OTHER	0.012289	0.010745	0.002524	0.974442
P9WGD9	ftsY	Rv2921c	OTHER	0.05555	0.028817	0.046585	0.869049
O33194		Rv1692	OTHER	0.007618	0.001727	0.002396	0.988259
P9WMZ1	glgM	Rv1212c	OTHER	0.018842	0.004798	0.002032	0.974329
P9WN37	glnA2	Rv2222c	OTHER	0.041645	0.015985	0.004446	0.937924
P9WKE3	prs	Rv1017c	OTHER	0.010832	0.001973	0.001674	0.98552
P9WIP9	hbhA	Rv0475	OTHER	0.01784	0.003453	0.001397	0.97731
P9WKF1	kdpC	Rv1031	OTHER	0.467804	0.009538	0.035605	0.487053
P9WMS7	guaA	Rv3396c	OTHER	0.005058	0.001221	0.001328	0.992393
P9WMR1	helY	Rv2092c	OTHER	0.101382	0.03545	0.00443	0.858738
P9WGL3	kdpD	Rv1028c	OTHER	0.012432	0.004551	0.001117	0.9819
P9WGN1	kdpE	Rv1027c	OTHER	0.096286	0.160064	0.002382	0.741267
P9WIC9	gpmA	Rv0489	OTHER	0.004442	0.000989	0.000491	0.994078
P9WPU3	kdpB	Rv1030	OTHER	0.012925	0.029764	0.015533	0.941778
P9WMP5	hemB	Rv0512	OTHER	0.029039	0.006879	0.012024	0.952057
P9WIT3		Rv1771	OTHER	0.027111	0.003157	0.004632	0.9651
O53468	higB2	Rv2022c	OTHER	0.01208	0.001643	0.003705	0.982572
O53332	higB3	Rv3182	OTHER	0.014227	0.003698	0.002449	0.979626
P9WG37	kdc	Rv0853c	OTHER	0.004735	0.000549	0.000464	0.994251
P9WG47	gyrA	Rv0006	OTHER	0.0036	0.002534	0.0005	0.993365
P9WG45	gyrB	Rv0005	OTHER	0.00358	0.000396	0.000609	0.995415
P9WIZ5	mntH	Rv0924c	OTHER	0.058985	0.015361	0.008101	0.917553
P9WJS3	moaA1	Rv3109	OTHER	0.00742	0.001591	0.000911	0.990077
Q79FX8	mmaA4	Rv0642c	OTHER	0.003052	0.000471	0.000478	0.995998
P9WJV1	mmpL5	Rv0676c	OTHER	0.039688	0.001553	0.005137	0.953622
P9WJU9	mmpL6	Rv1557	OTHER	0.002392	0.000168	0.000361	0.99708
I6Y8F7	mmpR5	Rv0678	OTHER	0.011132	0.019884	0.001033	0.967951
P9WIX5	nudC	Rv3199c	OTHER	0.018163	0.003523	0.002673	0.975641
P9WJS5	mnmA	Rv3024c	OTHER	0.085318	0.015689	0.027949	0.871044
Q79FX6	mmaA2	Rv0644c	OTHER	0.002299	0.000352	0.000751	0.996597
I6WZK7	mmcO	Rv0846c	TAT(Tat/SPI)	0.005116	0.960144	0.034184	0.000556	CS pos: 44-45. SGA-AG. Pr: 0.2326
P9WJU7	mmpL7	Rv2942	OTHER	0.035428	0.006536	0.009498	0.948538
P9WJT3	mmpS2	Rv0506	OTHER	0.15644	0.002711	0.053151	0.787698
P9WJT1	mmpS3	Rv2198c	OTHER	0.068503	0.045903	0.010082	0.875511
P9WJS9	mmpS4	Rv0451c	SP(Sec/SPI)	0.512351	0.004323	0.084188	0.399137	CS pos: 27-28. IRG-FF. Pr: 0.1542
P9WJS7	mmpS5	Rv0677c	SP(Sec/SPI)	0.478685	0.004101	0.120499	0.396715	CS pos: 45-46. VFA-DD. Pr: 0.1513
P9WNY5	mmsB	Rv0751c	OTHER	0.264248	0.101486	0.031582	0.602683
P9WK25	mez	Rv2332	OTHER	0.016709	0.01988	0.001664	0.961747
O07427		Rv0183	OTHER	0.007392	0.002177	0.001396	0.989035
P0CH91	mmaA3	Rv0643c	OTHER	0.003113	0.000482	0.000487	0.995918
P9WJV3	mmpL4	Rv0450c	OTHER	0.070757	0.003302	0.012549	0.913393
P9WGF1	mmr	Rv3065	OTHER	0.065426	0.001683	0.030445	0.902447
P9WK63	lpqE	Rv3584	LIPO(Sec/SPII)	0.003664	0.000368	0.995557	0.000411	CS pos: 29-30. LSG-CG. Pr: 0.9945
P96264	lpqL	Rv0418	LIPO(Sec/SPII)	0.007887	0.000797	0.988021	0.003296	CS pos: 24-25. TTG-CI. Pr: 0.9886
O53859	lpqS	Rv0847	LIPO(Sec/SPII)	0.035944	0.003316	0.950971	0.009768	CS pos: 23-24. AAA-CW. Pr: 0.9568
P9WK57	lpqV	Rv1064c	LIPO(Sec/SPII)	0.005811	0.001072	0.991723	0.001394	CS pos: 25-26. VAG-CS. Pr: 0.9836
O07177	mak	Rv0127	OTHER	0.00333	0.000731	0.000638	0.995301
P9WK07	metE	Rv1133c	OTHER	0.04969	0.032439	0.004317	0.913554
P9WGV1	metK	Rv1392	OTHER	0.004432	0.001933	0.000597	0.993038
P9WJY9	metXA	Rv3341	OTHER	0.004474	0.000395	0.000435	0.994696
P9WGB5	metZ	Rv0391	OTHER	0.015536	0.011432	0.00252	0.970512
P9WMQ5	mfd	Rv1020	OTHER	0.029781	0.015441	0.003558	0.95122
P9WK37	lpqB	Rv3244c	LIPO(Sec/SPII)	0.004965	0.000215	0.994589	0.00023	CS pos: 19-20. LAG-CA. Pr: 0.9952
P9WK43	lprH	Rv1418	LIPO(Sec/SPII)	0.005123	0.00171	0.992413	0.000754	CS pos: 27-28. LAA-CT. Pr: 0.9930
P9WK41	lprI	Rv1541c	LIPO(Sec/SPII)	0.011003	0.000184	0.988385	0.000428	CS pos: 15-16. LSA-CA. Pr: 0.9892
P9WK81	lppA	Rv2543	LIPO(Sec/SPII)	0.002444	0.003113	0.991554	0.002889	CS pos: 32-33. IGG-CT. Pr: 0.9923
P9WGU9	lpqY	Rv1235	LIPO(Sec/SPII)	0.045599	0.0018	0.950711	0.00189	CS pos: 25-26. AAA-CG. Pr: 0.9516
O33259	metH	Rv2124c	OTHER	0.011798	0.001461	0.001794	0.984947
P71615	nrnA	Rv2837c	OTHER	0.09446	0.36695	0.021966	0.516624
P9WJY3		Rv1410c	OTHER	0.030408	0.000997	0.154353	0.814242
P9WP59	mftE	Rv0695	OTHER	0.07524	0.052635	0.036073	0.836052
P9WJW1	miaA	Rv2727c	OTHER	0.021662	0.005074	0.003303	0.96996
I6YBX3	mfpA	Rv3361c	OTHER	0.018981	0.001793	0.00227	0.976955
P9WND7	mftD	Rv0694	OTHER	0.027668	0.007641	0.005248	0.959444
P9WMY5	mgtA	Rv0557	OTHER	0.008568	0.001042	0.001731	0.988658
P9WKH3	mhuD	Rv3592	OTHER	0.008582	0.001784	0.001064	0.98857
P9WK05	miaB	Rv2733c	OTHER	0.110239	0.047346	0.040124	0.802291
O06825		Rv1433	SP(Sec/SPI)	0.882538	0.007993	0.040942	0.068527	CS pos: 30-31. VAA-KQ. Pr: 0.2942
O07436		Rv0192	OTHER	0.064368	0.153865	0.030079	0.751688
L0TDE1	ligC	Rv3731	OTHER	0.134393	0.028273	0.011533	0.8258
O69690	lucA	Rv3723	OTHER	0.033942	0.000997	0.022296	0.942765
P9WQB3	leuA	Rv3710	OTHER	0.016499	0.018289	0.008506	0.956707
P9WK61	lpqH	Rv3763	LIPO(Sec/SPII)	0.001097	0.000169	0.998542	0.000191	CS pos: 21-22. LSG-CS. Pr: 0.9979
P9WGU7	lpqW	Rv1166	LIPO(Sec/SPII)	0.000985	0.007421	0.991261	0.000333	CS pos: 27-28. LAG-CT. Pr: 0.5974
P9WKK9	leuB	Rv2995c	OTHER	0.013129	0.00033	0.001337	0.985204
P9WK91	lipA	Rv2218	OTHER	0.007594	0.006203	0.001374	0.984829
O06350	lipF	Rv3487c	OTHER	0.120843	0.092677	0.189053	0.597427
I6Y2J4	lipY	Rv3097c	OTHER	0.330674	0.060799	0.03184	0.576687
P9WK39	lprP	Rv0962c	LIPO(Sec/SPII)	0.000643	0.000225	0.998675	0.000457	CS pos: 21-22. LAG-CI. Pr: 0.9994
P9WK79	lppB	Rv2544	LIPO(Sec/SPII)	0.003609	0.00407	0.989719	0.002601	CS pos: 32-33. IGG-CT. Pr: 0.9901
P9WKV3	lprQ	Rv0483	TAT(Tat/SPI)	0.096417	0.444849	0.087259	0.371475	CS pos: 50-51. ACA-GK. Pr: 0.1575
P9WHR7	lexA	Rv2720	OTHER	0.014807	0.009238	0.002443	0.973512
P9WLR1	lipZ	Rv1834	OTHER	0.015457	0.001408	0.003963	0.979172
O05306	log	Rv1205	OTHER	0.158134	0.055122	0.011253	0.775491
O07750	lppE	Rv1881c	LIPO(Sec/SPII)	0.006977	0.000822	0.991584	0.000617	CS pos: 21-22. LSA-CG. Pr: 0.9923
P9WK95	leuD	Rv2987c	OTHER	0.003161	0.000768	0.000652	0.995418
O53638	ldtA	Rv0116c	SP(Sec/SPI)	0.885668	0.004425	0.103444	0.006462	CS pos: 28-29. ATA-AV. Pr: 0.5940
I6Y9J2	ldtB	Rv2518c	LIPO(Sec/SPII)	0.009068	0.003819	0.984382	0.002732	CS pos: 34-35. AVA-CG. Pr: 0.9842
P9WNV3	ligD	Rv0938	OTHER	0.010002	0.002071	0.002548	0.985379
P9WND5	lldD	Rv1872c	OTHER	0.007562	0.012765	0.001552	0.978121
P9WK83	lipB	Rv2217	OTHER	0.006358	0.002273	0.00115	0.990219
P9WK77	lppJ	Rv2080	LIPO(Sec/SPII)	0.009006	0.019461	0.968064	0.003468	CS pos: 28-29. LAG-CA. Pr: 0.9693
P9WK71	lppO	Rv2290	LIPO(Sec/SPII)	0.135023	0.084706	0.779045	0.001225	CS pos: 28-29. LPA-CS. Pr: 0.7678
P9WK69	lppP	Rv2330c	LIPO(Sec/SPII)	0.012924	0.007835	0.976855	0.002385	CS pos: 30-31. ASG-CA. Pr: 0.9681
P9WK93	lgt	Rv1614	OTHER	0.034853	0.004263	0.010164	0.95072
P9WMN1	hisG	Rv2121c	OTHER	0.009148	0.000712	0.000973	0.989167
P95189	hisN	Rv3137	OTHER	0.009431	0.001317	0.002017	0.987234
O07777		Rv0601c	OTHER	0.026259	0.000907	0.007806	0.965027
P9WMP7	hemA	Rv0509	OTHER	0.01008	0.000608	0.00165	0.987662
P9WK97	lepA	Rv2404c	OTHER	0.022062	0.006233	0.003291	0.968415
O53467	higA2	Rv2021c	OTHER	0.007593	0.037128	0.001285	0.953995
O53333	higA3	Rv3183	OTHER	0.007102	0.002684	0.002724	0.98749
P9WMM9	hisE	Rv2122c	OTHER	0.004647	0.00111	0.000868	0.993376
P9WMM3	hisF	Rv1605	OTHER	0.014106	0.000806	0.006071	0.979018
P9WMM5	priA	Rv1603	OTHER	0.024754	0.002369	0.002833	0.970043
O07778		Rv0600c	OTHER	0.010072	0.002816	0.001879	0.985233
P9WJA5	higB1	Rv1955	OTHER	0.005208	0.000463	0.000976	0.993354
P9WML9	hisB	Rv1601	OTHER	0.007282	0.004811	0.000903	0.987004
P9WML7	hisC	Rv1600	OTHER	0.010755	0.004433	0.003435	0.981377
P9WNW9	hisD	Rv1599	OTHER	0.011671	0.006078	0.00165	0.980601
P9WJA7	higA1	Rv1956	OTHER	0.004499	0.000818	0.000848	0.993834
P9WMM1	hisH	Rv1602	OTHER	0.029607	0.001468	0.001761	0.967164
P9WK85	lipR	Rv3084	OTHER	0.167396	0.282843	0.0756	0.474161
P9WHH7	lpdA	Rv3303c	OTHER	0.112566	0.009904	0.045347	0.832183
P9WK73	lppN	Rv2270	LIPO(Sec/SPII)	0.00226	0.000227	0.997315	0.000198	CS pos: 20-21. LAA-CS. Pr: 0.9978
P9WMX1	mftF	Rv0696	OTHER	0.009826	0.055665	0.002824	0.931686
P9WKA1	lepB	Rv2903c	OTHER	0.017754	0.023234	0.002213	0.956799
P9WQF5	leuC	Rv2988c	OTHER	0.005531	0.000549	0.004993	0.988928
P9WK55	lprA	Rv1270c	LIPO(Sec/SPII)	0.004978	0.002204	0.991895	0.000923	CS pos: 24-25. IGG-CS. Pr: 0.9917
P9WK51	lprD	Rv1343c	LIPO(Sec/SPII)	0.009243	0.006459	0.76842	0.215879	CS pos: 21-22. TCG-CL. Pr: 0.6758
P9WK67	lppW	Rv2905	LIPO(Sec/SPII)	0.009595	0.000357	0.989711	0.000337	CS pos: 22-23. VAG-CE. Pr: 0.9904
P9WK59	lpqT	Rv1016c	LIPO(Sec/SPII)	0.007916	0.001517	0.989633	0.000935	CS pos: 29-30. AVA-CG. Pr: 0.9883
P9WK19	map	Rv2861c	OTHER	0.046391	0.012867	0.00464	0.936102
P9WJ81	mftA	Rv0691A	OTHER	0.022423	0.0018	0.006773	0.969005
P95038	mftB	Rv0692	OTHER	0.039894	0.004745	0.009249	0.946112
P9WJ79	mftC	Rv0693	OTHER	0.089539	0.004633	0.085949	0.819879
P9WMB7	mftR	Rv0691c	OTHER	0.022159	0.018563	0.003227	0.956051
P9WK49	lprE	Rv1252c	LIPO(Sec/SPII)	0.003613	0.004742	0.990924	0.00072	CS pos: 28-29. LTG-CG. Pr: 0.9895
P9WK65	lppX	Rv2945c	LIPO(Sec/SPII)	0.000694	0.009956	0.988921	0.000429	CS pos: 26-27. LSG-CS. Pr: 0.4818
O33192	lprJ	Rv1690	LIPO(Sec/SPII)	0.313315	0.041253	0.623605	0.021826	CS pos: 34-35. AAS-CA. Pr: 0.6155
P9WFN3	lppC	Rv1911c	LIPO(Sec/SPII)	0.000743	0.000529	0.998407	0.000321	CS pos: 23-24. LGG-CG. Pr: 0.9980
P9WFR3	menG	Rv0558	OTHER	0.015405	0.003168	0.000853	0.980575
P9WK75	lppK	Rv2116	LIPO(Sec/SPII)	0.000801	0.000628	0.998399	0.000173	CS pos: 22-23. LSG-CS. Pr: 0.9982
O53505	lppM	Rv2171	LIPO(Sec/SPII)	0.088186	0.045612	0.864463	0.001739	CS pos: 24-25. ATG-CL. Pr: 0.8648
P9WK99	lspA	Rv1539	OTHER	0.055076	0.021727	0.00725	0.915947
P9WK23	malQ	Rv1781c	OTHER	0.08035	0.325784	0.004036	0.589829
P9WK11	menD	Rv0555	OTHER	0.019306	0.002164	0.004085	0.974444
L0TC47	lipV	Rv3203	OTHER	0.004933	0.00073	0.000931	0.993405
P9WK53	lprB	Rv1274	LIPO(Sec/SPII)	0.002546	0.00025	0.997008	0.000195	CS pos: 24-25. VAG-CS. Pr: 0.9976
P9WFZ3	trkA	Rv2692	OTHER	0.013877	0.000444	0.003184	0.982495
P9WGD3	smpB	Rv3100c	OTHER	0.016941	0.004427	0.001407	0.977226
P9WN25	glbN	Rv1542c	OTHER	0.003945	0.000286	0.000245	0.995523
P9WGD7	ffh	Rv2916c	OTHER	0.003537	0.001767	0.001433	0.993263
P9WGN9	secF	Rv2586c	OTHER	0.02171	0.006139	0.004147	0.968004
P9WGN5	secG	Rv1440	OTHER	0.153021	0.002794	0.022188	0.821997
P9WJ03	sir	Rv2391	OTHER	0.021077	0.002435	0.004504	0.971984
O53193		Rv2466c	OTHER	0.002282	0.000153	0.000601	0.996964
P9WGD5	ssb	Rv0054	OTHER	0.016558	0.004186	0.002882	0.976374
P9WGH9	sigH	Rv3223c	OTHER	0.003235	0.002905	0.000354	0.993506
P9WGH3	sigI	Rv1189	OTHER	0.003065	0.000342	0.000323	0.99627
P9WH37	rpsC	Rv0707	OTHER	0.00371	0.000447	0.001112	0.994732
P9WGF3	smc	Rv2922c	OTHER	0.038516	0.003963	0.006424	0.951096
P9WH35	rpsD	Rv3458c	OTHER	0.008281	0.003922	0.004039	0.983758
P9WKH9		Rv0796; Rv1369c; Rv1756c; Rv1764; Rv2106; Rv2167c; Rv2279; Rv2355; Rv2479c; Rv2649; Rv2814c; Rv3185; Rv3187; Rv3326; Rv3380c; Rv3475	OTHER	0.006553	0.001488	0.000981	0.990979
P9WQ21	treY	Rv1563c	OTHER	0.011305	0.000895	0.000735	0.987066
P9WQ23	treZ	Rv1562c	OTHER	0.027749	0.006096	0.002753	0.963402
P9WGE7	sodB	Rv3846	OTHER	0.002613	0.000328	0.000566	0.996493
O50393		Rv3364c	OTHER	0.085096	0.014344	0.002257	0.898304
P71741		Rv2402	OTHER	0.038995	0.079423	0.005907	0.875674
P9WQ19	treS	Rv0126	OTHER	0.007113	0.001846	0.000781	0.99026
P9WN23	glbO	Rv2470	OTHER	0.003012	0.000709	0.000647	0.995632
P9WGE9	sodC	Rv0432	LIPO(Sec/SPII)	0.015306	0.055856	0.927771	0.001067	CS pos: 32-33. LSA-CS. Pr: 0.9094
P9WG35	tpx	Rv1932	OTHER	0.020056	0.006306	0.003898	0.969741
P9WGE5	speE	Rv2601	LIPO(Sec/SPII)	0.040715	0.009808	0.484423	0.465054	CS pos: 30-31. CAA-CG. Pr: 0.2630
P60230		Rv1199c; Rv2512c	OTHER	0.117555	0.207017	0.005247	0.670181
P9WGI1	sigA	Rv2703	OTHER	0.096186	0.291841	0.046601	0.565373
L0T897		Rv1042c Rv1149	OTHER	0.003774	0.000931	0.000894	0.994401
P96234		Rv3348 Rv3844	OTHER	0.023739	0.099198	0.165686	0.711377
P96354		Rv1047 Rv3023c Rv3115	OTHER	0.098961	0.200791	0.00442	0.695828
Q50655		Rv0094c Rv3467	OTHER	0.010511	0.003298	0.002645	0.983546
L0T3X8	PE_PGRS6	Rv0532	SP(Sec/SPI)	0.346227	0.333795	0.022946	0.297032	CS pos: 30-31. ANA-AA. Pr: 0.0931
O50391		Rv3362c	OTHER	0.041631	0.022816	0.008456	0.927097
I6YBN6	mgtC	Rv1811	OTHER	0.071584	0.037109	0.2179	0.673407
P71969		Rv2672	LIPO(Sec/SPII)	0.222442	0.02371	0.748602	0.005246	CS pos: 29-30. LAA-CV. Pr: 0.5786
O07748		Rv1883c	OTHER	0.010216	0.001265	0.001782	0.986738
P96397	fadE3	Rv0215c	OTHER	0.01216	0.001839	0.001728	0.984273
O06547		Rv1147	OTHER	0.029748	0.005661	0.003222	0.961369
O69667		Rv3699	OTHER	0.013853	0.001329	0.000685	0.984133
O53652		Rv0201c	OTHER	0.009707	0.003332	0.001307	0.985653
I6YCR8		Rv3689	OTHER	0.078442	0.097233	0.011037	0.813289
I6YCE1		Rv3549c	OTHER	0.14165	0.170543	0.017337	0.67047
O07726		Rv1906c	SP(Sec/SPI)	0.958401	0.010598	0.027609	0.003392	CS pos: 32-33. AGA-DP. Pr: 0.6566
O53965	yrbE3A	Rv1964	OTHER	0.009004	0.000429	0.006838	0.983729
O69704		Rv3737	OTHER	0.034642	0.007709	0.012749	0.9449
P95203		Rv0395	OTHER	0.032257	0.00132	0.00151	0.964912
P95229		Rv0272c	OTHER	0.033606	0.0857	0.0093	0.871395
I6Y293	lppZ	Rv3006	LIPO(Sec/SPII)	0.003073	0.000718	0.995853	0.000356	CS pos: 23-24. SSG-CA. Pr: 0.9957
L7N6B2		Rv0265c	TAT(Tat/SPI)	0.001101	0.526419	0.471883	0.000596	CS pos: 40-41. GAA-VT. Pr: 0.1462
O53630		Rv0108c	OTHER	0.010003	0.00048	0.001942	0.987576
Q6MWZ4		Rv3224B	OTHER	0.015496	0.003581	0.002947	0.977976
[truncated: 1,995 more rows]

## Sheet: CFP SignalP total
Signal peptide prediction (SignalP 5.0) in M. tuberculosis H37Rv CFP
Entry	Gene name (primary )	Gene names (ordered locus )	Organism	Prediction	SP(Sec/SPI)	TAT(Tat/SPI)	LIPO(Sec/SPII)	OTHER	CS Position
P9WPE5	groS	Rv3418c	MYCTU	OTHER	0.006326	0.001011	0.000987	0.991676
P9WNK5	esxB	Rv3874	MYCTU	OTHER	0.007922	0.017992	0.000642	0.973445
P9WPE7	groEL2	Rv0440	MYCTU	OTHER	0.012699	0.008493	0.001676	0.977132
P9WQF3	acpM	Rv2244	MYCTU	OTHER	0.00488	0.000234	0.000419	0.994467
P9WNK7	esxA	Rv3875	MYCTU	OTHER	0.038689	0.038776	0.003063	0.919471
P9WK07	metE	Rv1133c	MYCTU	OTHER	0.04969	0.032439	0.004317	0.913554
P9WNJ7	esxK	Rv1197	MYCTU	OTHER	0.052	0.115186	0.003277	0.829537
P9WMJ9	dnaK	Rv0350	MYCTU	OTHER	0.035508	0.004411	0.005282	0.954799
P9WMK1	hspX	Rv2031c	MYCTU	OTHER	0.006018	0.002602	0.000883	0.990497
P9WNJ3	esxN	Rv1793	MYCTU	OTHER	0.027398	0.003454	0.003881	0.965267
P9WNI7	esxO	Rv2346c	MYCTU	OTHER	0.018265	0.003672	0.003542	0.974522
P9WNI3	esxW	Rv3620c	MYCTU	OTHER	0.062349	0.11604	0.004124	0.817486
P96874		Rv3269	MYCTU	OTHER	0.189436	0.17266	0.028499	0.609405
P9WNJ5	esxL	Rv1198	MYCTU	OTHER	0.023534	0.008885	0.004466	0.963115
P9WQP3	fbpA	Rv3804c	MYCTU	TAT(Tat/SPI)	0.137075	0.837983	0.008355	0.016587	CS pos: 43-44. AGA-FS. Pr: 0.4209
P9WHN5	pup	Rv2111c	MYCTU	OTHER	0.00871	0.005704	0.002377	0.983209
P9WNZ5	desA2	Rv1094	MYCTU	OTHER	0.017013	0.000404	0.000795	0.981788
P9WNN1	tuf	Rv0685	MYCTU	OTHER	0.003395	0.000261	0.000518	0.995826
P9WN39	glnA1	Rv2220	MYCTU	OTHER	0.006537	0.000639	0.000435	0.992389
P9WNZ7	desA1	Rv0824c	MYCTU	OTHER	0.006507	0.000146	0.000405	0.992942
P9WNG7	etfB	Rv3029c	MYCTU	OTHER	0.003789	0.000144	0.000496	0.995571
P9WHF9	cysA1; cysA2	Rv3117; Rv0815c	MYCTU	OTHER	0.002924	0.000156	0.000568	0.996351
P9WPD5	gltA2	Rv0896	MYCTU	OTHER	0.009054	0.005741	0.000555	0.98465
P0DOA6	esxI	Rv1037c	MYCTU	OTHER	0.040878	0.00528	0.004918	0.948924
P9WQP1	fbpB	Rv1886c	MYCTU	TAT(Tat/SPI)	0.422641	0.553297	0.015434	0.008628	CS pos: 40-41. AGA-FS. Pr: 0.3792
P0CG96	sseC1	Rv3118	MYCTU	OTHER	0.01476	0.000759	0.000763	0.983718
P9WHE3	rplL	Rv0652	MYCTU	OTHER	0.10661	0.295606	0.001093	0.59669
P71658	mihF	Rv1388	MYCTU	OTHER	0.044655	0.021798	0.017418	0.91613
O53842		Rv0831c	MYCTU	OTHER	0.012669	0.001655	0.00089	0.984786
P9WIE5	katG	Rv1908c	MYCTU	OTHER	0.047124	0.001612	0.010545	0.940719
P9WMU1	wag31	Rv2145c	MYCTU	OTHER	0.009373	0.000519	0.000286	0.989822
P9WLS3		Rv1738	MYCTU	OTHER	0.002643	0.000509	0.000401	0.996447
P9WJA3	hrp1	Rv2626c	MYCTU	OTHER	0.018705	0.005025	0.002056	0.974214
P9WIN9	mpt64	Rv1980c	MYCTU	SP(Sec/SPI)	0.889733	0.000381	0.109659	0.000228	CS pos: 23-24. ATA-AP. Pr: 0.8122
P9WNG9	etfA	Rv3028c	MYCTU	OTHER	0.030829	0.038135	0.002518	0.928519
P9WGV3	ahcY	Rv3248c	MYCTU	OTHER	0.002598	0.000396	0.000307	0.996699
P9WM83		Rv0569	MYCTU	OTHER	0.005785	0.000307	0.000638	0.99327
P9WP75	cspA	Rv3648c	MYCTU	OTHER	0.005374	0.000658	0.000729	0.993239
Q6MX43	secE2	Rv0379	MYCTU	OTHER	0.025555	0.00257	0.003365	0.968511
P9WP11		Rv1558	MYCTU	OTHER	0.011849	0.001944	0.002362	0.983845
P9WL07		Rv3127	MYCTU	OTHER	0.024942	0.002233	0.007715	0.965111
P9WGE7	sodB	Rv3846	MYCTU	OTHER	0.002613	0.000328	0.000566	0.996493
P9WG67	trxA	Rv3914	MYCTU	OTHER	0.019959	0.001005	0.001427	0.97761
P9WN83	gap	Rv1436	MYCTU	OTHER	0.00624	0.000546	0.000672	0.992542
P9WJA9	garA	Rv1827	MYCTU	OTHER	0.011427	0.018506	0.000615	0.969452
P9WHW3	ppiA	Rv0009	MYCTU	OTHER	0.033332	0.006472	0.005567	0.954629
P9WKI3	guaB1	Rv1843c	MYCTU	OTHER	0.007084	0.006409	0.00055	0.985957
P9WNM1	tsf	Rv2889c	MYCTU	OTHER	0.090067	0.026676	0.087221	0.796037
P9WH31	rpsF	Rv0053	MYCTU	OTHER	0.004186	0.000255	0.000615	0.994943
I6Y778	fabG4	Rv0242c	MYCTU	OTHER	0.009033	0.03444	0.001161	0.955366
P9WIN7	mtb12	Rv2376c	MYCTU	SP(Sec/SPI)	0.860953	0.069454	0.042725	0.026868	CS pos: 29-30. IMA-GG. Pr: 0.5835
P9WI93		Rv1159.1	MYCTU	OTHER	0.002795	0.001964	0.000736	0.994505
P9WG55	tig	Rv2462c	MYCTU	OTHER	0.00409	0.000709	0.000522	0.994679
O53422	fadA3	Rv1074c	MYCTU	OTHER	0.012803	0.003144	0.001561	0.982491
P9WMT5	grpE	Rv0351	MYCTU	OTHER	0.012302	0.004642	0.002071	0.980985
P9WFK9		Rv0566c	MYCTU	OTHER	0.003218	0.000496	0.000424	0.995863
P9WPJ7	mtcA1	Rv1284	MYCTU	OTHER	0.007264	0.000398	0.003165	0.989174
Q6MWZ8	TB9.4	Rv3208A	MYCTU	OTHER	0.031574	0.009502	0.00036	0.958563
P9WQD7	kasB	Rv2246	MYCTU	OTHER	0.467959	0.007422	0.014419	0.510199
P9WG35	tpx	Rv1932	MYCTU	OTHER	0.020056	0.006306	0.003898	0.969741
P9WPE9	groEL1	Rv3417c	MYCTU	OTHER	0.011543	0.007416	0.001276	0.979765
P9WNP1	echA6	Rv0905	MYCTU	OTHER	0.031426	0.029863	0.001447	0.937264
P9WGZ1	rpoA	Rv3457c	MYCTU	OTHER	0.018264	0.024466	0.00073	0.95654
P9WKH3	mhuD	Rv3592	MYCTU	OTHER	0.008582	0.001784	0.001064	0.98857
P9WHA7	rpmC	Rv0709	MYCTU	OTHER	0.002217	0.001445	0.000657	0.995681
P75019	echA21	Rv3774	MYCTU	OTHER	0.010959	0.000814	0.001141	0.987086
P9WGU1	pstS1	Rv0934	MYCTU	LIPO(Sec/SPII)	0.001412	0.000166	0.998203	0.000219	CS pos: 23-24. AAG-CG. Pr: 0.9971
P9WGY1	frr	Rv2882c	MYCTU	OTHER	0.005984	0.003862	0.001324	0.988831
P9WND5	lldD	Rv1872c	MYCTU	OTHER	0.007562	0.012765	0.001552	0.978121
P9WKD7	rpiB	Rv2465c	MYCTU	OTHER	0.008412	0.000301	0.000884	0.990403
P9WID5	adoK	Rv2202c	MYCTU	OTHER	0.011497	0.000438	0.000276	0.987788
P96890	accA3	Rv3285	MYCTU	OTHER	0.020801	0.005848	0.003454	0.969896
P9WIS9	aceE	Rv2241	MYCTU	OTHER	0.004987	0.00085	0.001013	0.99315
P9WH43	rpsA	Rv1630	MYCTU	OTHER	0.008542	0.000387	0.000758	0.990313
O53166	acn	Rv1475c	MYCTU	OTHER	0.007248	0.000665	0.000989	0.991099
P9WHF7	sseA	Rv3283	MYCTU	OTHER	0.02646	0.00403	0.003356	0.966154
P9WPJ9	mtcA2	Rv3588c	MYCTU	OTHER	0.018147	0.005344	0.003256	0.973253
O06633		Rv0801	MYCTU	OTHER	0.006729	0.000699	0.001425	0.991146
P9WIS7	dlaT	Rv2215	MYCTU	OTHER	0.005839	0.000547	0.000686	0.992928
P9WIZ7		Rv3131	MYCTU	OTHER	0.007532	0.002514	0.002102	0.987851
P9WHH9	lpdC	Rv0462	MYCTU	OTHER	0.059016	0.010957	0.012635	0.917392
P9WJJ7	nadC	Rv1596	MYCTU	OTHER	0.018939	0.007671	0.003235	0.970155
P9WPU5	atpD	Rv1310	MYCTU	OTHER	0.006181	0.000628	0.000692	0.992499
P9WFN1		Rv2140c	MYCTU	OTHER	0.083975	0.033238	0.023062	0.859725
P9WJB9	espL	Rv3880c	MYCTU	OTHER	0.011279	0.001736	0.00277	0.984215
P9WG33	tal	Rv1448c	MYCTU	OTHER	0.013686	0.003304	0.002806	0.980205
P9WK17	glcB	Rv1837c	MYCTU	OTHER	0.003537	0.000177	0.000396	0.995891
P9WG61		Rv1324	MYCTU	OTHER	0.098125	0.039823	0.010202	0.85185
P9WIR7	apa	Rv1860	MYCTU	SP(Sec/SPI)	0.576571	0.403249	0.018819	0.001362	CS pos: 39-40. ANA-DP. Pr: 0.6809
P9WMF9	devR	Rv3133c	MYCTU	OTHER	0.005459	0.002141	0.000512	0.991888
P9WQD9	kasA	Rv2245	MYCTU	OTHER	0.110491	0.008763	0.03559	0.845155
P9WQC5	adhC	Rv3045	MYCTU	OTHER	0.079407	0.005579	0.014212	0.900802
P71590	fhaA	Rv0020c	MYCTU	OTHER	0.00483	0.001421	0.000783	0.992966
P9WIZ9	acg	Rv2032	MYCTU	OTHER	0.006816	0.000723	0.021469	0.970992
O53692	esxG	Rv0287	MYCTU	OTHER	0.051229	0.040615	0.003742	0.904414
P9WK61	lpqH	Rv3763	MYCTU	LIPO(Sec/SPII)	0.001097	0.000169	0.998542	0.000191	CS pos: 21-22. LSG-CS. Pr: 0.9979
P9WMN5		Rv2204c	MYCTU	OTHER	0.014305	0.002006	0.002758	0.980931
P9WQB7	ahpC	Rv2428	MYCTU	OTHER	0.020936	0.002065	0.004233	0.972766
P9WQN9	fbpC	Rv0129c	MYCTU	SP(Sec/SPI)	0.480892	0.350708	0.013385	0.155014	CS pos: 44-45. ATA-GA. Pr: 0.3502
P9WGM3	pdtaR	Rv1626	MYCTU	OTHER	0.004513	0.000189	0.000516	0.994782
P9WNL1	eno	Rv1023	MYCTU	OTHER	0.011266	0.005568	0.00116	0.982007
P9WIH3	pckG	Rv0211	MYCTU	OTHER	0.00476	0.00049	0.000746	0.994003
I6WZG6	cfp29	Rv0798c	MYCTU	OTHER	0.013327	0.004706	0.001834	0.980133
P9WNE5	bfrB	Rv3841	MYCTU	OTHER	0.001049	0.000108	0.000143	0.9987
P9WQC7	adhB	Rv0761c	MYCTU	OTHER	0.02341	0.00117	0.00097	0.974451
I6X8D2	pks13	Rv3800c	MYCTU	OTHER	0.004274	0.005005	0.000335	0.990386
P9WKF5	adk	Rv0733	MYCTU	OTHER	0.008234	0.000538	0.00107	0.990159
P9WPQ9	bfr	Rv1876	MYCTU	OTHER	0.002014	0.000252	0.000318	0.997416
I6YBZ8	htdY	Rv3389c	MYCTU	OTHER	0.055175	0.062638	0.001313	0.880874
P9WQ73	serC	Rv0884c	MYCTU	OTHER	0.008836	0.045477	0.001583	0.944104
P9WGQ7		Rv1144	MYCTU	OTHER	0.103338	0.024653	0.014883	0.857126
P9WLM1		Rv2030c	MYCTU	OTHER	0.013533	0.010103	0.004578	0.971785
P9WGI9	glyA1	Rv1093	MYCTU	OTHER	0.010114	0.001553	0.001153	0.987181
P9WMT9	greA	Rv1080c	MYCTU	OTHER	0.003287	0.000346	0.00061	0.995757
I6XHJ3	fadA6	Rv3556c	MYCTU	OTHER	0.01044	0.001724	0.0012	0.986637
P9WGM7	mtrA	Rv3246c	MYCTU	OTHER	0.002354	0.000153	0.00023	0.997263
P9WK45	lprG	Rv1411c	MYCTU	LIPO(Sec/SPII)	0.000941	0.000377	0.998427	0.000255	CS pos: 26-27. VAG-CS. Pr: 0.9989
P9WN93	fumC	Rv1098c	MYCTU	OTHER	0.013483	0.002506	0.001244	0.982768
P9WGC5	sucC	Rv0951	MYCTU	OTHER	0.036884	0.003952	0.001713	0.957451
O53611	icd2	Rv0066c	MYCTU	OTHER	0.028586	0.004472	0.000663	0.966279
I6Y8B5	echA3	Rv0632c	MYCTU	OTHER	0.015307	0.001357	0.000641	0.982695
P9WG25	tkt	Rv1449c	MYCTU	OTHER	0.006439	0.000937	0.001093	0.991531
P9WK65	lppX	Rv2945c	MYCTU	LIPO(Sec/SPII)	0.000694	0.009956	0.988921	0.000429	CS pos: 26-27. LSG-CS. Pr: 0.4818
P9WKE5	pyk	Rv1617	MYCTU	OTHER	0.016674	0.004774	0.002037	0.976514
P9WNX3	serA	Rv2996c	MYCTU	OTHER	0.015276	0.00117	0.00248	0.981074
O53532		Rv2258c	MYCTU	OTHER	0.046483	0.097279	0.002958	0.85328
I6YEH6	echA16	Rv2831	MYCTU	OTHER	0.007016	0.00235	0.000617	0.990017
P9WJD1	espF	Rv3865	MYCTU	OTHER	0.075426	0.009168	0.029617	0.885789
P9WFC9		Rv1636	MYCTU	OTHER	0.03589	0.008585	0.001475	0.95405
P9WNP5	menB	Rv0548c	MYCTU	OTHER	0.006637	0.000634	0.001616	0.991114
P9WQG1	fadE25	Rv3274c	MYCTU	OTHER	0.00446	0.000984	0.000759	0.993797
P9WLP5		Rv1993c	MYCTU	OTHER	0.153378	0.28435	0.033932	0.52834
P9WKS5		Rv0634A	MYCTU	OTHER	0.002068	0.000425	0.000539	0.996968
P9WQA3	fba	Rv0363c	MYCTU	OTHER	0.050326	0.003423	0.007746	0.938506
P9WGV1	metK	Rv1392	MYCTU	OTHER	0.004432	0.001933	0.000597	0.993038
P9WL15		Rv2927c	MYCTU	OTHER	0.005334	0.000946	0.022298	0.971421
P9WL63		Rv2629	MYCTU	OTHER	0.005133	0.000645	0.000788	0.993434
P9WI57	pnp	Rv2783c	MYCTU	OTHER	0.010818	0.027566	0.000925	0.960691
I6YGW9		Rv3678c	MYCTU	SP(Sec/SPI)	0.467159	0.072667	0.035036	0.425138	CS pos: 30-31. VRT-GN. Pr: 0.1139
P9WP21	dapD	Rv1201c	MYCTU	OTHER	0.207487	0.006931	0.079151	0.706431
P9WHP5		Rv2744c	MYCTU	OTHER	0.011378	0.000501	0.002064	0.986057
O50433	fdxC	Rv1177	MYCTU	OTHER	0.024529	0.000331	0.004828	0.970311
O05842		Rv3224	MYCTU	OTHER	0.039693	0.030352	0.011869	0.918085
O53670		Rv0248c	MYCTU	OTHER	0.100276	0.110326	0.007134	0.782264
P9WPD1	clpB	Rv0384c	MYCTU	OTHER	0.084091	0.051252	0.037569	0.827089
P96825		Rv0148	MYCTU	OTHER	0.032728	0.018808	0.006244	0.942221
P9WPC3	clpP2	Rv2460c	MYCTU	OTHER	0.002527	0.000196	0.000401	0.996876
Q79FX8	mmaA4	Rv0642c	MYCTU	OTHER	0.003052	0.000471	0.000478	0.995998
P9WIP9	hbhA	Rv0475	MYCTU	OTHER	0.01784	0.003453	0.001397	0.97731
O53519	TB16.3	Rv2185c	MYCTU	OTHER	0.003127	0.000109	0.000458	0.996306
O53672		Rv0250c	MYCTU	OTHER	0.003882	0.000832	0.000845	0.994441
O50430	TB8.4	Rv1174c	MYCTU	SP(Sec/SPI)	0.990088	0.006836	0.002273	0.000803	CS pos: 28-29. ASA-DP. Pr: 0.8121
P9WG69	fadA4	Rv1323	MYCTU	OTHER	0.013256	0.02203	0.000972	0.963742
P9WMH1	ideR	Rv2711	MYCTU	OTHER	0.002841	0.001566	0.000445	0.995149
P9WLH3		Rv2229c	MYCTU	OTHER	0.008484	0.004789	0.001345	0.985382
I6XY36		Rv1498A	MYCTU	OTHER	0.007807	0.001254	0.000421	0.990517
P9WMJ7	htpG	Rv2299c	MYCTU	OTHER	0.001664	0.000381	0.000249	0.997706
P9WQD5	tesA	Rv2928	MYCTU	OTHER	0.017753	0.003513	0.004787	0.973947
P9WNM3	efp	Rv2534c	MYCTU	OTHER	0.003895	0.000459	0.000641	0.995005
L7N655	pepN	Rv2467	MYCTU	OTHER	0.005076	0.001532	0.000873	0.99252
P9WQH7	accD5	Rv3280	MYCTU	OTHER	0.002857	0.000894	0.000615	0.995634
P9WP25	dapA	Rv2753c	MYCTU	OTHER	0.337635	0.069299	0.038002	0.555064
P9WIE1	bcp	Rv2521	MYCTU	OTHER	0.058274	0.005431	0.010596	0.925698
I6Y4E8	echA5	Rv0675	MYCTU	OTHER	0.042547	0.017688	0.005588	0.934177
P9WHG1	prfB	Rv3105c	MYCTU	OTHER	0.002114	0.000481	0.000527	0.996877
P9WKX3	bpa	Rv3780	MYCTU	OTHER	0.003468	0.000474	0.000762	0.995296
P9WI55	ppa	Rv3628	MYCTU	OTHER	0.006869	0.000361	0.000776	0.991994
P9WHT9	prcB	Rv2110c	MYCTU	OTHER	0.034505	0.15914	0.002117	0.804239
P9WN69	pgi	Rv0946c	MYCTU	OTHER	0.006381	0.000609	0.001074	0.991935
P9WNR9		Rv3716c	MYCTU	OTHER	0.010701	0.00362	0.001228	0.98445
P9WIC9	gpmA	Rv0489	MYCTU	OTHER	0.004442	0.000989	0.000491	0.994078
P9WFD7		Rv2623	MYCTU	OTHER	0.009045	0.001126	0.002264	0.987565
P9WIP7	lsr2	Rv3597c	MYCTU	OTHER	0.01063	0.001402	0.000985	0.986983
O50383		Rv3354	MYCTU	SP(Sec/SPI)	0.679364	0.318888	0.00132	0.000428	CS pos: 32-33. AQA-NP. Pr: 0.9197
I6WZM9	cspB	Rv0871	MYCTU	OTHER	0.008026	0.002397	0.000926	0.988652
P9WHU1	prcA	Rv2109c	MYCTU	OTHER	0.101959	0.136627	0.01409	0.747324
P9WNX9	gabD1	Rv0234c	MYCTU	OTHER	0.006664	0.002968	0.001045	0.989323
I6Y946		Rv0925c	MYCTU	OTHER	0.005692	0.000943	0.001031	0.992334
P9WGM1	prrA	Rv0903c	MYCTU	OTHER	0.004867	0.002398	0.000498	0.992237
P9WP23	dapB	Rv2773c	MYCTU	OTHER	0.17121	0.005015	0.012061	0.811715
P9WGD5	ssb	Rv0054	MYCTU	OTHER	0.016558	0.004186	0.002882	0.976374
P9WN85	zur	Rv2359	MYCTU	OTHER	0.015079	0.030242	0.000788	0.953891
P9WNF3	mpt83	Rv2873	MYCTU	LIPO(Sec/SPII)	0.000796	0.000608	0.998221	0.000375	CS pos: 24-25. LAG-CS. Pr: 0.9979
I6X7D4		Rv3463	MYCTU	OTHER	0.051469	0.005037	0.002493	0.941
P71790	gmdA	Rv1511	MYCTU	OTHER	0.008171	0.000772	0.00168	0.989378
O53311		Rv3161c	MYCTU	OTHER	0.002869	0.000494	0.000546	0.996092
P9WPB5	cmaA2	Rv0503c	MYCTU	OTHER	0.009312	0.001114	0.001963	0.987611
P9WM91		Rv0036c	MYCTU	OTHER	0.00293	0.000332	0.000631	0.996107
P96404	echA1	Rv0222	MYCTU	OTHER	0.021137	0.017677	0.001334	0.959852
P9WJH7	ndkA	Rv2445c	MYCTU	OTHER	0.015826	0.010615	0.001008	0.972551
O69689		Rv3722c	MYCTU	OTHER	0.009555	0.002301	0.001474	0.98667
P9WK95	leuD	Rv2987c	MYCTU	OTHER	0.003161	0.000768	0.000652	0.995418
I6YDN6	pepQ	Rv2535c	MYCTU	OTHER	0.024883	0.076231	0.003624	0.895263
P9WK09	mymT	Rv0186A	MYCTU	OTHER	0.313417	0.009319	0.101197	0.576067
O06574	gnd2	Rv1122	MYCTU	OTHER	0.019773	0.002736	0.005379	0.972113
Q79FN7	moxR1	Rv1479	MYCTU	OTHER	0.055421	0.014323	0.031403	0.898854
P9WNM7	fusA	Rv0684	MYCTU	OTHER	0.008712	0.000585	0.001231	0.989472
P9WQP5	pgl	Rv1445c	MYCTU	OTHER	0.040648	0.046822	0.010255	0.902276
P9WMN9	hemL	Rv0524	MYCTU	OTHER	0.140086	0.302632	0.110259	0.447023
O53943	espG5	Rv1794	MYCTU	OTHER	0.007412	0.00121	0.000869	0.990509
P9WK13	mdh	Rv1240	MYCTU	OTHER	0.045362	0.013641	0.010478	0.930519
O33291		Rv2749	MYCTU	OTHER	0.023345	0.00134	0.003084	0.972231
I6X831		Rv3688c	MYCTU	OTHER	0.005349	0.002993	0.000941	0.990718
P9WKZ7		Rv3400	MYCTU	OTHER	0.002798	0.000294	0.000658	0.99625
P9WFY1	trpA	Rv1613	MYCTU	OTHER	0.059867	0.015862	0.011923	0.912348
I6XF25	ceoB	Rv2691	MYCTU	OTHER	0.016924	0.00055	0.003126	0.9794
P9WNE7	fdxA	Rv2007c	MYCTU	OTHER	0.059806	0.000609	0.004795	0.93479
P9WP51	cbs	Rv1077	MYCTU	OTHER	0.029719	0.005833	0.00271	0.961739
P9WNN9	echA8	Rv1070c	MYCTU	OTHER	0.015787	0.023151	0.001018	0.960045
P9WJH3	nuoC	Rv3147	MYCTU	OTHER	0.052364	0.06152	0.003028	0.883088
I6Y231	mas	Rv2940c	MYCTU	LIPO(Sec/SPII)	0.023937	0.00163	0.545726	0.428707	CS pos: 14-15. GMG-CR. Pr: 0.5497
O53598		Rv3920c	MYCTU	OTHER	0.003775	0.000765	0.000619	0.994841
P9WJQ9	mobA	Rv2453c	MYCTU	OTHER	0.024183	0.025963	0.025317	0.924538
O69714		Rv3747	MYCTU	OTHER	0.023805	0.002909	0.009948	0.963339
P9WPU7	atpA	Rv1308	MYCTU	OTHER	0.004512	0.000304	0.000435	0.994748
P9WQ13	end	Rv0670	MYCTU	OTHER	0.032435	0.002163	0.004884	0.960518
O05777		Rv3099c	MYCTU	OTHER	0.013445	0.001176	0.001914	0.983465
O53872	fadB	Rv0860	MYCTU	OTHER	0.007637	0.000642	0.002113	0.989608
P96414	fadE4	Rv0231	MYCTU	OTHER	0.014379	0.000743	0.000751	0.984127
P9WLA5		Rv2557	MYCTU	OTHER	0.060749	0.003855	0.008917	0.926478
I6YA17		Rv2699c	MYCTU	OTHER	0.009854	0.007127	0.001066	0.981954
P9WQA5		Rv2971	MYCTU	OTHER	0.015719	0.003157	0.001706	0.979419
P9WNF5	mpt70	Rv2875	MYCTU	SP(Sec/SPI)	0.971613	0.025282	0.002418	0.000687	CS pos: 30-31. AAA-GD. Pr: 0.8178
P9WHM7	purH	Rv0957	MYCTU	OTHER	0.103974	0.199051	0.007751	0.689223
P9WMW1	glgP	Rv1328	MYCTU	OTHER	0.00435	0.000487	0.000629	0.994534
P9WQN7	mpt51	Rv3803c	MYCTU	SP(Sec/SPI)	0.896461	0.095018	0.005758	0.002763	CS pos: 33-34. AKA-AP. Pr: 0.6637
P9WLD5		Rv2302	MYCTU	OTHER	0.007502	0.000574	0.001347	0.990578
O53146	qor	Rv1454c	MYCTU	OTHER	0.007476	0.000336	0.000795	0.991393
P9WKH5		Rv0795; Rv1370c; Rv1757c; Rv1763; Rv2105; Rv2168c; Rv2278; Rv2354; Rv2480c; Rv2648; Rv2815c; Rv3184; Rv3186; Rv3325; Rv3381c; Rv3474	MYCTU	OTHER	0.014446	0.008318	0.004296	0.97294
O07175	pepA	Rv0125	MYCTU	SP(Sec/SPI)	0.560439	0.435641	0.003008	0.000912	CS pos: 32-33. AQA-AP. Pr: 0.7861
O53565		Rv3520c	MYCTU	OTHER	0.069818	0.00557	0.003572	0.92104
P9WQB1	ald	Rv2780	MYCTU	OTHER	0.016284	0.028369	0.001294	0.954053
P71701		Rv0044c	MYCTU	OTHER	0.009439	0.000878	0.000755	0.988929
P9WG43	tpiA	Rv1438	MYCTU	OTHER	0.00489	0.000255	0.000528	0.994327
P95159		Rv1855c	MYCTU	OTHER	0.01878	0.001288	0.00093	0.979002
P0DMM4		Rv0572A	MYCTU	OTHER	0.030393	0.002734	0.006433	0.96044
O69732	espH	Rv3867	MYCTU	OTHER	0.00588	0.001586	0.001324	0.99121
P9WFX7	trpC	Rv1611	MYCTU	OTHER	0.022427	0.035006	0.003292	0.939275
P9WLA7		Rv2468c	MYCTU	OTHER	0.011843	0.00292	0.00164	0.983597
I6YA03	echA15	Rv2679	MYCTU	OTHER	0.002857	0.000302	0.000509	0.996331
O07242		Rv0315	MYCTU	TAT(Tat/SPI)	0.006412	0.991546	0.001833	0.000209	CS pos: 31-32. AWA-DP. Pr: 0.7869
O07222		Rv1810	MYCTU	SP(Sec/SPI)	0.962258	0.013814	0.016622	0.007305	CS pos: 35-36. GKA-DP. Pr: 0.7731
O86361	fadA2	Rv0243	MYCTU	OTHER	0.03247	0.021602	0.002551	0.943377
P9WFW5	argS	Rv1292	MYCTU	OTHER	0.061166	0.150105	0.008544	0.780186
P9WKL3		Rv0559c	MYCTU	SP(Sec/SPI)	0.998261	0.000808	0.000715	0.000216	CS pos: 25-26. AQA-DD. Pr: 0.9919
O86358		Rv3755c	MYCTU	OTHER	0.045079	0.014533	0.006547	0.933841
P9WNH1	bpoC	Rv0554	MYCTU	OTHER	0.023903	0.001525	0.004228	0.970344
P9WPH9	eccA1	Rv3868	MYCTU	OTHER	0.126024	0.040791	0.005022	0.828162
O05861		Rv3205c	MYCTU	OTHER	0.056989	0.010295	0.01296	0.919756
O69667		Rv3699	MYCTU	OTHER	0.013853	0.001329	0.000685	0.984133
P9WIT1		Rv2280	MYCTU	OTHER	0.015305	0.006916	0.004885	0.972893
P9WPE1	citE	Rv2498c	MYCTU	OTHER	0.059257	0.011315	0.003791	0.925636
P9WP55	cysK1	Rv2334	MYCTU	OTHER	0.002675	0.000519	0.000323	0.996483
I6Y7V6	fadD31	Rv1925	MYCTU	OTHER	0.004515	0.00059	0.000872	0.994023
P9WHV1	proA	Rv2427c	MYCTU	OTHER	0.00873	0.009857	0.002581	0.978832
I6XW38		Rv0730	MYCTU	OTHER	0.012417	0.005327	0.002157	0.980099
O07739		Rv1893	MYCTU	OTHER	0.006471	0.002265	0.000782	0.990482
P9WFX9	trpB	Rv1612	MYCTU	OTHER	0.012677	0.001348	0.001641	0.984334
P9WMR9	dhaA	Rv2579	MYCTU	OTHER	0.022614	0.000281	0.002173	0.974931
O53580	fadD32	Rv3801c	MYCTU	OTHER	0.005226	0.000214	0.001518	0.993043
P9WQ59	fadD28	Rv2941	MYCTU	OTHER	0.011553	0.000855	0.003707	0.983885
P9WQB5	ahpD	Rv2429	MYCTU	OTHER	0.02426	0.058606	0.000882	0.916252
O53554	ilvX	Rv3509c	MYCTU	OTHER	0.01572	0.005072	0.001656	0.977553
P9WGK3	devS	Rv3132c	MYCTU	OTHER	0.002352	0.000495	0.000187	0.996966
O07431		Rv0187	MYCTU	OTHER	0.006267	0.003161	0.000621	0.989951
P9WGR5		Rv0484c	MYCTU	OTHER	0.114471	0.139571	0.01914	0.726818
P9WQB3	leuA	Rv3710	MYCTU	OTHER	0.016499	0.018289	0.008506	0.956707
P9WHC5	rplT	Rv1643	MYCTU	OTHER	0.013026	0.033936	0.004877	0.948161
P9WQ17	glgE	Rv1327c	MYCTU	OTHER	0.015951	0.001279	0.005618	0.977152
P9WP99		Rv1314c	MYCTU	OTHER	0.016137	0.000935	0.00095	0.981978
P9WKK7	icl	Rv0467	MYCTU	OTHER	0.004347	0.000274	0.000564	0.994815
O53203	gdh	Rv2476c	MYCTU	OTHER	0.013572	0.000734	0.003388	0.982306
P9WJ03	sir	Rv2391	MYCTU	OTHER	0.021077	0.002435	0.004504	0.971984
I6X9Y7		Rv0854	MYCTU	OTHER	0.002829	0.000489	0.000376	0.996306
P9WK55	lprA	Rv1270c	MYCTU	LIPO(Sec/SPII)	0.004978	0.002204	0.991895	0.000923	CS pos: 24-25. IGG-CS. Pr: 0.9917
I6XF31		Rv2696c	MYCTU	OTHER	0.017596	0.004909	0.003562	0.973933
P9WM15		Rv1352	MYCTU	SP(Sec/SPI)	0.91307	0.08473	0.001285	0.000915	CS pos: 30-31. ARA-ET. Pr: 0.9810
L7N668		Rv3196A	MYCTU	OTHER	0.007058	0.004364	0.001255	0.987323
P9WG81	folD	Rv3356c	MYCTU	OTHER	0.021163	0.010909	0.002527	0.965402
P9WJD5	espD	Rv3614c	MYCTU	OTHER	0.015254	0.008222	0.001513	0.975012
P9WFZ3	trkA	Rv2692	MYCTU	OTHER	0.013877	0.000444	0.003184	0.982495
P9WLH9		Rv2226	MYCTU	OTHER	0.00577	0.001915	0.001105	0.99121
O05882		Rv3237c	MYCTU	OTHER	0.00396	0.000446	0.000664	0.994931
P71990		Rv1732c	MYCTU	OTHER	0.145913	0.06291	0.010531	0.780647
P9WKK3	infA	Rv3462c	MYCTU	OTHER	0.003658	0.000287	0.000391	0.995664
P9WK63	lpqE	Rv3584	MYCTU	LIPO(Sec/SPII)	0.003664	0.000368	0.995557	0.000411	CS pos: 29-30. LSG-CG. Pr: 0.9945
P9WGY9	rpoB	Rv0667	MYCTU	OTHER	0.057309	0.03339	0.009496	0.899805
P9WG65	mpt53	Rv2878c	MYCTU	SP(Sec/SPI)	0.854457	0.072142	0.003428	0.069973	CS pos: 37-38. AVA-AD. Pr: 0.7385
P9WL31		Rv2895c	MYCTU	OTHER	0.005836	0.000549	0.00355	0.990064
P71898		Rv2314c	MYCTU	OTHER	0.008163	0.000958	0.00174	0.98914
P9WJG3	carD	Rv3583c	MYCTU	OTHER	0.004944	0.000266	0.000964	0.993826
P9WN37	glnA2	Rv2222c	MYCTU	OTHER	0.041645	0.015985	0.004446	0.937924
P9WMI7		Rv0081	MYCTU	OTHER	0.002416	0.001023	0.00028	0.996281
P95227	fadD2	Rv0270	MYCTU	OTHER	0.018731	0.01049	0.000593	0.970186
P9WG59	thrC	Rv1295	MYCTU	OTHER	0.04818	0.001598	0.003663	0.946559
I6X8R2	zmp1	Rv0198c	MYCTU	OTHER	0.009987	0.0003	0.000967	0.988746
O53181	korB	Rv2454c	MYCTU	OTHER	0.051077	0.051795	0.009331	0.887797
Q79FR3	PE13	Rv1195	MYCTU	SP(Sec/SPI)	0.457631	0.217698	0.027996	0.296675	CS pos: 33-34. AAA-AP. Pr: 0.2334
P9WGL7		Rv3143	MYCTU	OTHER	0.002915	0.00078	0.000458	0.995847
Q6MX51		Rv0296c	MYCTU	OTHER	0.005958	0.004193	0.000812	0.989036
L7N657	TB18.5	Rv0164	MYCTU	OTHER	0.027494	0.004714	0.005031	0.962761
P9WGF9		Rv1276c	MYCTU	OTHER	0.028485	0.037561	0.004776	0.929178
I6XWG2	moaD2	Rv0868c	MYCTU	OTHER	0.017564	0.047408	0.003445	0.931583
I6YF08	TB22.2	Rv3036c	MYCTU	SP(Sec/SPI)	0.969697	0.002907	0.023853	0.003543	CS pos: 22-23. AAG-AP. Pr: 0.5341
O53897	moaB2	Rv0984	MYCTU	OTHER	0.010223	0.000647	0.001227	0.987903
O53578	accD4	Rv3799c	MYCTU	OTHER	0.009792	0.00368	0.002351	0.984177
P71805		Rv1377c	MYCTU	OTHER	0.115823	0.002055	0.003189	0.878933
L0TAD5		Rv1703c	MYCTU	OTHER	0.0055	0.005397	0.00058	0.988523
P9WNP7	fadB2	Rv0468	MYCTU	OTHER	0.052795	0.054934	0.003504	0.888767
P9WL45		Rv2676c	MYCTU	OTHER	0.192997	0.01155	0.008747	0.786706
P9WHU7	proC	Rv0500	MYCTU	OTHER	0.028942	0.007942	0.01589	0.947225
P9WIR3	cfp32	Rv0577	MYCTU	OTHER	0.063541	0.005489	0.004303	0.926667
P9WN31	glnB	Rv2919c	MYCTU	OTHER	0.01441	0.000581	0.001112	0.983897
P9WID7	pfkA	Rv3010c	MYCTU	OTHER	0.013567	0.000327	0.009011	0.977095
P96886	accE5	Rv3281	MYCTU	OTHER	0.043907	0.01828	0.014945	0.922868
I6WYY7	hadB	Rv0636	MYCTU	OTHER	0.020798	0.000876	0.000591	0.977734
P9WFU5	metG	Rv1007c	MYCTU	OTHER	0.109137	0.001604	0.003085	0.886175
I6XWA1	purB	Rv0777	MYCTU	OTHER	0.012946	0.01338	0.000873	0.972801
P9WKI1	ino1	Rv0046c	MYCTU	OTHER	0.028153	0.001774	0.012568	0.957505
P9WQ19	treS	Rv0126	MYCTU	OTHER	0.007113	0.001846	0.000781	0.99026
O07177	mak	Rv0127	MYCTU	OTHER	0.00333	0.000731	0.000638	0.995301
P9WH75	nrdE	Rv3051c	MYCTU	OTHER	0.134599	0.008632	0.012856	0.843914
I6XDU8		Rv2237A	MYCTU	OTHER	0.042193	0.021692	0.013141	0.922974
P9WL43		Rv2716	MYCTU	OTHER	0.015575	0.01327	0.000694	0.970461
P9WKK9	leuB	Rv2995c	MYCTU	OTHER	0.013129	0.00033	0.001337	0.985204
P9WPC9	clpC1	Rv3596c	MYCTU	OTHER	0.003836	0.000519	0.000366	0.995279
I6WZD7		Rv0760c	MYCTU	OTHER	0.023307	0.001506	0.004474	0.970714
P71897		Rv2315c	MYCTU	OTHER	0.024819	0.250975	0.003664	0.720542
O07256		Rv0332	MYCTU	OTHER	0.015446	0.002314	0.002179	0.980061
O53728		Rv0443	MYCTU	OTHER	0.001792	0.00038	0.000684	0.997143
I6X4S7	tesB2	Rv2605c	MYCTU	OTHER	0.015392	0.054733	0.000437	0.929438
P9WFK1		Rv0635	MYCTU	OTHER	0.004412	0.000147	0.000634	0.994806
P9WIU9	nusG	Rv0639	MYCTU	OTHER	0.014219	0.003307	0.002951	0.979523
O06154		Rv1637c	MYCTU	OTHER	0.030801	0.003721	0.002703	0.962775
P9WNU1	dnaN	Rv0002	MYCTU	OTHER	0.027544	0.00645	0.003742	0.962264
P9WIP1	mpt63	Rv1926c	MYCTU	SP(Sec/SPI)	0.995492	0.003423	0.000573	0.000512	CS pos: 29-30. ALA-AY. Pr: 0.9447
P9WPW5	scoA	Rv2504c	MYCTU	OTHER	0.101535	0.02499	0.0111	0.862374
P9WFT5	thrS	Rv2614c	MYCTU	OTHER	0.032045	0.042577	0.006227	0.919151
O05898	manA	Rv3255c	MYCTU	OTHER	0.071181	0.013664	0.0093	0.905856
I6Y2G3	pgmA	Rv3068c	MYCTU	OTHER	0.008593	0.000493	0.000556	0.990359
Q6MWZ7	gpm2	Rv3214	MYCTU	OTHER	0.015104	0.003269	0.009498	0.972128
O53666	fadE5	Rv0244c	MYCTU	OTHER	0.007955	0.001394	0.001046	0.989606
O53896	pepD	Rv0983	MYCTU	OTHER	0.082771	0.009006	0.013491	0.894732
P9WP43		Rv1984c	MYCTU	SP(Sec/SPI)	0.95108	0.042793	0.004293	0.001834	CS pos: 32-33. AHA-DP. Pr: 0.8632
I6YG87	PE31	Rv3477	MYCTU	OTHER	0.151822	0.376521	0.023219	0.448438
O53533	mscR	Rv2259	MYCTU	OTHER	0.023334	0.000789	0.003182	0.972696
P9WFG9		Rv0813c	MYCTU	OTHER	0.038523	0.038155	0.008607	0.914715
O53419	echA9	Rv1071c	MYCTU	OTHER	0.007246	0.00099	0.000696	0.991069
O50434		Rv1178	MYCTU	OTHER	0.061899	0.011613	0.013381	0.913107
P9WGT9	pstS2	Rv0932c	MYCTU	LIPO(Sec/SPII)	0.003607	0.000494	0.995611	0.000287	CS pos: 22-23. LTA-CG. Pr: 0.9957
P9WH67	rpsJ	Rv0700	MYCTU	OTHER	0.017256	0.003781	0.004239	0.974723
P9WI95	phoU2	Rv0821c	MYCTU	OTHER	0.012139	0.004383	0.00146	0.982018
P9WGY7	rpoC	Rv0668	MYCTU	OTHER	0.038847	0.003182	0.0062	0.951771
P9WGC7	sucD	Rv0952	MYCTU	OTHER	0.01509	0.030054	0.002947	0.951909
O53816	mmsA	Rv0753c	MYCTU	OTHER	0.014372	0.006978	0.003377	0.975272
P9WN67	galE1	Rv3634c	MYCTU	OTHER	0.186659	0.002922	0.009543	0.800877
L7N686		Rv0078A	MYCTU	OTHER	0.031896	0.019689	0.020843	0.927572
O53390	metC	Rv3340	MYCTU	OTHER	0.022677	0.004031	0.003128	0.970164
P9WII3	mazF6	Rv1991c	MYCTU	OTHER	0.109456	0.03988	0.003702	0.846962
P9WKG3	ispG	Rv2868c	MYCTU	OTHER	0.127152	0.04161	0.019083	0.812154
P9WGA5		Rv2603c	MYCTU	OTHER	0.018008	0.002963	0.004677	0.974352
P95146		Rv1869c	MYCTU	OTHER	0.065862	0.021117	0.036309	0.876712
I6Y293	lppZ	Rv3006	MYCTU	LIPO(Sec/SPII)	0.003073	0.000718	0.995853	0.000356	CS pos: 23-24. SSG-CA. Pr: 0.9957
I6XF92		Rv2765	MYCTU	OTHER	0.009587	0.000432	0.003896	0.986085
P9WNH5	hsaD	Rv3569c	MYCTU	OTHER	0.007351	0.001242	0.000772	0.990635
P96900		Rv3295	MYCTU	OTHER	0.007284	0.002488	0.00213	0.988098
L7N695	PE5	Rv0285	MYCTU	SP(Sec/SPI)	0.484938	0.299586	0.027611	0.187865	CS pos: 31-32. ASA-AP. Pr: 0.3366
P9WFS9	valS	Rv2448c	MYCTU	OTHER	0.018453	0.001809	0.002171	0.977567
O69652		Rv3684	MYCTU	OTHER	0.01065	0.000673	0.005535	0.983142
P9WLZ1	vapB10	Rv1398c	MYCTU	OTHER	0.015212	0.014605	0.000714	0.969469
P9WIJ1	pdxH	Rv2607	MYCTU	OTHER	0.009582	0.000509	0.001675	0.988233
P9WPI3	eccA3	Rv0282	MYCTU	OTHER	0.021577	0.016675	0.00492	0.956828
P9WGR1	inhA	Rv1484	MYCTU	OTHER	0.004378	0.000557	0.000518	0.994547
P9WHE9	ribH	Rv1416	MYCTU	OTHER	0.032111	0.003188	0.009181	0.955519
O06409		Rv0543c	MYCTU	OTHER	0.029005	0.002057	0.005836	0.963102
P9WL61		Rv2632c	MYCTU	OTHER	0.004806	0.002125	0.00118	0.991889
P9WQK3	ettA	Rv2477c	MYCTU	OTHER	0.022411	0.000399	0.000505	0.976685
P0CH91	mmaA3	Rv0643c	MYCTU	OTHER	0.003113	0.000482	0.000487	0.995918
A0A089QRB9	msl3	Rv1180/Rv1181	MYCTU	LIPO(Sec/SPII)	0.025168	0.001363	0.846557	0.126913	CS pos: 15-16. GMA-CR. Pr: 0.8474
O50397		Rv3368c	MYCTU	OTHER	0.004922	0.00057	0.000606	0.993902
P9WJA1	hsaA	Rv3570c	MYCTU	OTHER	0.01338	0.000681	0.000538	0.985401
O06144		Rv1627c	MYCTU	OTHER	0.022414	0.001725	0.002492	0.973369
L7N684		Rv2141c	MYCTU	OTHER	0.019171	0.003754	0.003823	0.973252
P9WP33	cysO	Rv1335	MYCTU	OTHER	0.030006	0.00332	0.004941	0.961733
P9WPD3	citA	Rv0889c	MYCTU	OTHER	0.006594	0.000568	0.000857	0.991981
I6YA00	msrB	Rv2674	MYCTU	OTHER	0.097117	0.005731	0.004061	0.893091
P9WPV1	atpC	Rv1311	MYCTU	OTHER	0.001662	0.000437	0.000359	0.997542
P9WG79	thiC	Rv0423c	MYCTU	OTHER	0.055427	0.00732	0.00517	0.932083
O53871	fadA	Rv0859	MYCTU	OTHER	0.00158	0.000244	0.000276	0.9979
P9WJD7	espC	Rv3615c	MYCTU	OTHER	0.030377	0.005888	0.001944	0.961791
O33252		Rv2117	MYCTU	OTHER	0.014551	0.011896	0.001825	0.971728
O50462	relB	Rv1247c	MYCTU	OTHER	0.00258	0.000439	0.000265	0.996717
P9WNY1		Rv0458	MYCTU	OTHER	0.024863	0.0042	0.003239	0.967698
P9WFJ3		Rv0146	MYCTU	OTHER	0.12441	0.040537	0.016048	0.819005
P9WFI9		Rv0281	MYCTU	OTHER	0.313074	0.045203	0.029543	0.612179
P9WG37	kdc	Rv0853c	MYCTU	OTHER	0.004735	0.000549	0.000464	0.994251
P9WPH3	cdd	Rv3315c	MYCTU	OTHER	0.145359	0.219721	0.005802	0.629118
P95198		Rv0390	MYCTU	OTHER	0.005672	0.000239	0.000817	0.993272
I6X9V3		Rv0811c	MYCTU	OTHER	0.009892	0.000892	0.00085	0.988366
O53182	korA	Rv2455c	MYCTU	OTHER	0.013289	0.002732	0.001422	0.982557
P9WMS7	guaA	Rv3396c	MYCTU	OTHER	0.005058	0.001221	0.001328	0.992393
P9WID1	pgk	Rv1437	MYCTU	OTHER	0.004292	0.001097	0.000945	0.993667
L7N673		Rv1638A	MYCTU	OTHER	0.017837	0.025054	0.002866	0.954243
P9WHK1		Rv0571c	MYCTU	OTHER	0.052944	0.088399	0.005454	0.853202
O33340	aldC	Rv2858c	MYCTU	OTHER	0.007308	0.006883	0.001072	0.984736
P9WJD9	espB	Rv3881c	MYCTU	OTHER	0.007547	0.004784	0.00182	0.985849
I6X486	PE25	Rv2431c	MYCTU	OTHER	0.014489	0.006688	0.003866	0.974957
I6X5K1	glnA4	Rv2860c	MYCTU	OTHER	0.009772	0.001849	0.000939	0.98744
P9WJL3	murE	Rv2158c	MYCTU	OTHER	0.061993	0.104714	0.008029	0.825264
P9WGB7	metB	Rv1079	MYCTU	OTHER	0.054097	0.017348	0.01131	0.917245
O53961		Rv1919c	MYCTU	OTHER	0.041904	0.07367	0.005958	0.878468
P9WGT7	pstS3	Rv0928	MYCTU	LIPO(Sec/SPII)	0.002002	0.000361	0.997215	0.000422	CS pos: 22-23. LSA-CG. Pr: 0.9975
P9WHR7	lexA	Rv2720	MYCTU	OTHER	0.014807	0.009238	0.002443	0.973512
O06218		Rv2159c	MYCTU	OTHER	0.01035	0.003802	0.00203	0.983817
P9WFT9	proS	Rv2845c	MYCTU	OTHER	0.003306	0.000816	0.000676	0.995203
I6X9J0	fadE8	Rv0672	MYCTU	OTHER	0.006043	0.000826	0.000537	0.992594
O06800		Rv1767	MYCTU	OTHER	0.050456	0.007422	0.003702	0.93842
O53193		Rv2466c	MYCTU	OTHER	0.002282	0.000153	0.000601	0.996964
O53319		Rv3169	MYCTU	OTHER	0.00835	0.000651	0.001943	0.989056
P9WFZ1	trmI	Rv2118c	MYCTU	OTHER	0.010836	0.002767	0.002697	0.9837
P9WFV9	gltX	Rv2992c	MYCTU	OTHER	0.008149	0.000766	0.001437	0.989649
P9WNS5	dut	Rv2697c	MYCTU	OTHER	0.023452	0.055769	0.001362	0.919417
P95029	fas	Rv2524c	MYCTU	OTHER	0.006785	0.001597	0.000446	0.991171
O33249		Rv2114	MYCTU	OTHER	0.032915	0.004439	0.005937	0.956709
P9WHG3	prfA	Rv1299	MYCTU	OTHER	0.006295	0.002062	0.001282	0.990362
P9WGY3	rraA	Rv3853	MYCTU	OTHER	0.013066	0.01328	0.001211	0.972442
P9WHJ5	rbpA	Rv2050	MYCTU	OTHER	0.005231	0.000888	0.000898	0.992983
O06412		Rv0546c	MYCTU	OTHER	0.007339	0.009022	0.00095	0.982689
P9WLP7		Rv1990c	MYCTU	OTHER	0.012683	0.001957	0.002856	0.982504
O53905		Rv1531	MYCTU	OTHER	0.012202	0.000214	0.00095	0.986633
O86346		Rv0939	MYCTU	OTHER	0.00879	0.001906	0.001064	0.98824
P9WFD5		Rv2624c	MYCTU	OTHER	0.03455	0.009376	0.003951	0.952123
P9WFV1	leuS	Rv0041	MYCTU	OTHER	0.017891	0.006051	0.002324	0.973733
P9WLA3		Rv2558	MYCTU	OTHER	0.08923	0.132578	0.01422	0.763972
O53154		Rv1463	MYCTU	OTHER	0.028261	0.002672	0.000703	0.968364
O50398		Rv3369	MYCTU	OTHER	0.019394	0.00241	0.004178	0.974017
P9WQF1	mbtL	Rv1344	MYCTU	OTHER	0.004769	0.000226	0.000527	0.994478
P9WQC9	acyP	Rv2922.1c	MYCTU	OTHER	0.033126	0.012099	0.004082	0.950693
P9WMS3	dhmA1	Rv2296	MYCTU	OTHER	0.013942	0.001884	0.002173	0.982
O53479		Rv2035	MYCTU	OTHER	0.01311	0.002428	0.000954	0.983508
P9WHE7	rplJ	Rv0651	MYCTU	OTHER	0.014113	0.028194	0.001342	0.956351
P9WPX7	aroQ	Rv2537c	MYCTU	OTHER	0.002642	0.000222	0.000543	0.996593
P9WGB5	metZ	Rv0391	MYCTU	OTHER	0.015536	0.011432	0.00252	0.970512
P9WFV7	glyQS	Rv2357c	MYCTU	OTHER	0.021286	0.002511	0.002931	0.973271
P9WNW7	hsaC	Rv3568c	MYCTU	OTHER	0.010545	0.001003	0.001466	0.986986
P9WK47	lprF	Rv1368	MYCTU	LIPO(Sec/SPII)	0.013934	0.035698	0.947167	0.003201	CS pos: 38-39. VAG-CG. Pr: 0.9458
I6Y8S6	purS	Rv0787A	MYCTU	OTHER	0.004427	0.000291	0.000329	0.994954
P9WNN3	echA17	Rv3039c	MYCTU	OTHER	0.007535	0.002866	0.001229	0.988371
O53773		Rv0576	MYCTU	OTHER	0.011023	0.236689	0.002483	0.749804
P95197	purT	Rv0389	MYCTU	OTHER	0.018484	0.036938	0.001922	0.942656
P9WPY1	aroC	Rv2540c	MYCTU	OTHER	0.064721	0.015771	0.007013	0.912495
P9WPC5	clpP1	Rv2461c	MYCTU	OTHER	0.003185	0.001938	0.0004	0.994476
P9WGE9	sodC	Rv0432	MYCTU	LIPO(Sec/SPII)	0.015306	0.055856	0.927771	0.001067	CS pos: 32-33. LSA-CS. Pr: 0.9094
P9WFV3	ileS	Rv1536	MYCTU	OTHER	0.006418	0.000437	0.000637	0.992507
P9WNX5	asd	Rv3708c	MYCTU	OTHER	0.009548	0.004546	0.001416	0.98449
O06145		Rv1628c	MYCTU	OTHER	0.201457	0.003247	0.015695	0.779601
P9WKJ7	ilvC	Rv3001c	MYCTU	OTHER	0.01247	0.003128	0.00147	0.982933
I6XF60		Rv2731	MYCTU	OTHER	0.125676	0.104684	0.028996	0.740645
O07726		Rv1906c	MYCTU	SP(Sec/SPI)	0.958401	0.010598	0.027609	0.003392	CS pos: 32-33. AGA-DP. Pr: 0.6566
I6Y4U4		Rv0794c	MYCTU	OTHER	0.028875	0.006246	0.006584	0.958295
P9WFI5		Rv0731c	MYCTU	OTHER	0.119126	0.275589	0.017001	0.588284
P96264	lpqL	Rv0418	MYCTU	LIPO(Sec/SPII)	0.007887	0.000797	0.988021	0.003296	CS pos: 24-25. TTG-CI. Pr: 0.9886
P9WH29	rpsG	Rv0683	MYCTU	OTHER	0.004454	0.000536	0.000445	0.994565
O33272		Rv2969c	MYCTU	OTHER	0.010603	0.000528	0.003553	0.985316
Q10782		Rv1544	MYCTU	OTHER	0.005594	0.005866	0.001446	0.987094
I6X562		Rv2708c	MYCTU	OTHER	0.043233	0.013559	0.005724	0.937484
I6YGL1		Rv3591c	MYCTU	OTHER	0.030059	0.005795	0.009156	0.95499
P9WFW3	aspS	Rv2572c	MYCTU	OTHER	0.002461	0.001921	0.001584	0.994034
P9WFX3	trpE	Rv1609	MYCTU	OTHER	0.010617	0.008151	0.002118	0.979114
P9WGZ7	rph	Rv1340	MYCTU	OTHER	0.00923	0.009767	0.000859	0.980144
O53287		Rv3040c	MYCTU	OTHER	0.011252	0.007735	0.001649	0.979363
O86317		Rv2680	MYCTU	OTHER	0.01523	0.072156	0.002148	0.910467
P9WQ79	gabT	Rv2589	MYCTU	TAT(Tat/SPI)	0.144507	0.51182	0.004233	0.33944	CS pos: 45-46. ARA-GG. Pr: 0.5474
O07236		Rv0309	MYCTU	SP(Sec/SPI)	0.744171	0.008506	0.217592	0.02973	CS pos: 27-28. SLA-VV. Pr: 0.6174
P9WIV5	nuoE	Rv3149	MYCTU	OTHER	0.005544	0.000413	0.00068	0.993363
P95228	fadE6	Rv0271c	MYCTU	OTHER	0.0152	0.001698	0.001592	0.98151
O06159	bkdC	Rv2495c	MYCTU	OTHER	0.026954	0.000894	0.004257	0.967895
P9WHD7	rplO	Rv0723	MYCTU	OTHER	0.018478	0.016747	0.010031	0.954744
O53409		Rv1061	MYCTU	OTHER	0.182125	0.018733	0.068353	0.730788
P9WJ01		Rv0480c	MYCTU	OTHER	0.033423	0.015986	0.003693	0.946897
P0CL62	mazF7	Rv2063A	MYCTU	OTHER	0.04407	0.056644	0.019917	0.879368
P9WPR9		Rv1488	MYCTU	SP(Sec/SPI)	0.579051	0.008344	0.008139	0.404466	CS pos: 34-35. AEA-AV. Pr: 0.4876
O06310		Rv0360c	MYCTU	OTHER	0.041708	0.003634	0.003129	0.951528
P9WPT5	ctpC	Rv3270	MYCTU	OTHER	0.008874	0.002544	0.003264	0.985319
I6YEB6		Rv2766c	MYCTU	OTHER	0.128878	0.330861	0.023553	0.516708
I6X5G8		Rv2828c	MYCTU	OTHER	0.005397	0.004226	0.001261	0.989116
P9WGH9	sigH	Rv3223c	MYCTU	OTHER	0.003235	0.002905	0.000354	0.993506
P9WIV9	nuoG	Rv3151	MYCTU	OTHER	0.004094	0.000282	0.000863	0.994761
O06298		Rv0347	MYCTU	OTHER	0.102007	0.09963	0.020355	0.778008
P9WQF7	fadE10	Rv0873	MYCTU	OTHER	0.003756	0.001389	0.000928	0.993928
P9WGL9	regX3	Rv0491	MYCTU	OTHER	0.002495	0.000504	0.000323	0.996678
O53780	lpqN	Rv0583c	MYCTU	LIPO(Sec/SPII)	0.000712	8.9e-05	0.999067	0.000132	CS pos: 19-20. LAG-CS. Pr: 0.9995
Q79FX6	mmaA2	Rv0644c	MYCTU	OTHER	0.002299	0.000352	0.000751	0.996597
O06241		Rv2134c	MYCTU	OTHER	0.002567	0.000757	0.000845	0.995831
O33283	ephG	Rv2740	MYCTU	OTHER	0.003349	0.000783	0.000346	0.995522
I6Y276		Rv2993c	MYCTU	OTHER	0.034906	0.003001	0.008194	0.9539
O06194		Rv2619c	MYCTU	OTHER	0.027628	0.002811	0.005792	0.963769
P9WJR1	moaE2	Rv0866	MYCTU	OTHER	0.003692	0.002273	0.000413	0.993622
Q79FE1	PPE41	Rv2430c	MYCTU	OTHER	0.005841	0.001639	0.001982	0.990538
O53404		Rv1056	MYCTU	OTHER	0.012806	0.001396	0.006424	0.979374
P9WPY5	aroA	Rv3227	MYCTU	OTHER	0.165023	0.128155	0.018765	0.688057
P96257	glnH	Rv0411c	MYCTU	LIPO(Sec/SPII)	0.008779	0.014469	0.976481	0.000271	CS pos: 25-26. LAS-CG. Pr: 0.9760
O53531		Rv2257c	MYCTU	SP(Sec/SPI)	0.500893	0.173874	0.023731	0.301501	CS pos: 27-28. VLA-TH. Pr: 0.2356
P96274		Rv0428c	MYCTU	OTHER	0.019626	0.004055	0.003082	0.973237
P9WKS3		Rv0738	MYCTU	OTHER	0.036596	0.004151	0.006583	0.95267
P9WMM5	priA	Rv1603	MYCTU	OTHER	0.024754	0.002369	0.002833	0.970043
P9WHS1	mec	Rv1334	MYCTU	OTHER	0.120116	0.011588	0.028659	0.839636
P9WN13		Rv3401	MYCTU	OTHER	0.011063	0.002987	0.001334	0.984615
I6X8R5		Rv0203	MYCTU	SP(Sec/SPI)	0.590556	0.385519	0.016449	0.007476	CS pos: 36-37. ATG-AS. Pr: 0.3651
P9WFT3	trpS	Rv3336c	MYCTU	OTHER	0.015265	0.013809	0.003186	0.967739
P9WL19		Rv2923c	MYCTU	OTHER	0.022795	0.015779	0.007408	0.954017
O06624		Rv1566c	MYCTU	SP(Sec/SPI)	0.959692	0.036676	0.002848	0.000784	CS pos: 30-31. AAA-DP. Pr: 0.5576
O69721	tyrA	Rv3754	MYCTU	SP(Sec/SPI)	0.779128	0.106283	0.028985	0.085604	CS pos: 27-28. AAA-AA. Pr: 0.3959
P9WHN3	purA	Rv0357c	MYCTU	OTHER	0.058425	0.000608	0.00492	0.936047
P9WH11	rmlC	Rv3465	MYCTU	OTHER	0.00821	0.004141	0.000657	0.986993
P9WIV1	nusB	Rv2533c	MYCTU	OTHER	0.053927	0.011355	0.005683	0.929035
P9WMR7		Rv1341	MYCTU	OTHER	0.144957	0.108545	0.064883	0.681616
P9WGQ5		Rv0927c	MYCTU	OTHER	0.168181	0.138753	0.021105	0.671961
P9WKE3	prs	Rv1017c	MYCTU	OTHER	0.010832	0.001973	0.001674	0.98552
P9WN17		Rv3198.1	MYCTU	OTHER	0.086724	0.004002	0.047508	0.861767
P9WKW7		Rv3788	MYCTU	OTHER	0.003646	0.000438	0.000645	0.99527
P96381		Rv1019	MYCTU	OTHER	0.016005	0.004771	0.004551	0.974672
O07196		Rv2694c	MYCTU	OTHER	0.025224	0.003602	0.002733	0.968441
I6YFP0	birA	Rv3279c	MYCTU	OTHER	0.024558	0.082974	0.002714	0.889755
P9WK35	ribE	Rv1412	MYCTU	OTHER	0.01482	0.001815	0.001045	0.98232
P9WN45	glgB	Rv1326c	MYCTU	OTHER	0.003561	0.000588	0.000563	0.995288
P9WH63	rpsL	Rv0682	MYCTU	OTHER	0.030598	0.027064	0.007936	0.934401
P9WNM9		Rv0120c	MYCTU	OTHER	0.033197	0.007963	0.007931	0.950909
P9WFH7		Rv1896c	MYCTU	OTHER	0.011287	0.0036	0.00196	0.983153
P9WP17	dcd	Rv0321	MYCTU	OTHER	0.003212	0.000614	0.000594	0.995579
I6YHB0	hns	Rv3852	MYCTU	OTHER	0.044374	0.111293	0.012871	0.831461
P9WQN5	mpa	Rv2115c	MYCTU	OTHER	0.00551	0.015669	0.000967	0.977854
I6YGX9	moxR2	Rv3692	MYCTU	OTHER	0.067743	0.031993	0.005045	0.895219
I6YA29		Rv2714	MYCTU	OTHER	0.003535	0.002403	0.00037	0.993692
P9WL83		Rv2576c	MYCTU	SP(Sec/SPI)	0.728914	0.236321	0.004443	0.030322	CS pos: 45-46. ARA-DP. Pr: 0.7826
I6Y4D2		Rv3717	MYCTU	SP(Sec/SPI)	0.909068	0.02931	0.026514	0.035109	CS pos: 19-20. ASA-TP. Pr: 0.3304
P9WNV1	ligA	Rv3014c	MYCTU	OTHER	0.006489	0.000551	0.001335	0.991626
P9WJI5	nat	Rv3566c	MYCTU	OTHER	0.002125	0.000207	0.000265	0.997403
P9WKV9		Rv0477	MYCTU	SP(Sec/SPI)	0.995675	0.000383	0.003684	0.000258	CS pos: 23-24. AQA-DP. Pr: 0.9443
P9WPY7	argH	Rv1659	MYCTU	OTHER	0.005177	0.000812	0.001362	0.992649
O53506		Rv2172c	MYCTU	OTHER	0.005111	0.000591	0.000578	0.99372
P9WIJ3	def	Rv0429c	MYCTU	OTHER	0.149285	0.005164	0.006884	0.838667
P9WJN3	mshB	Rv1170	MYCTU	OTHER	0.014427	0.001592	0.002104	0.981878
P9WQE9	pks2	Rv3825c	MYCTU	OTHER	0.035631	0.008986	0.124447	0.830936
O53630		Rv0108c	MYCTU	OTHER	0.010003	0.00048	0.001942	0.987576
P9WFW1	cysS	Rv3580c	MYCTU	OTHER	0.012055	0.011563	0.009889	0.966493
P71905	rne	Rv2444c	MYCTU	OTHER	0.008028	0.061035	0.001035	0.929902
P9WJK1	nadA	Rv1594	MYCTU	OTHER	0.004033	0.000822	0.000571	0.994574
P9WJN1	mca	Rv1082	MYCTU	OTHER	0.00538	0.000933	0.001741	0.991946
P9WN61	gatB	Rv3009c	MYCTU	OTHER	0.177185	0.003348	0.003266	0.816201
P9WGY5	rpoZ	Rv1390	MYCTU	OTHER	0.028981	0.005147	0.007924	0.957947
P9WM59		Rv1109c	MYCTU	OTHER	0.089809	0.017135	0.009333	0.883723
O53561	echA19	Rv3516	MYCTU	OTHER	0.04467	0.029208	0.00288	0.923243
P9WKD3	blaC	Rv2068c	MYCTU	LIPO(Sec/SPII)	0.021704	0.28071	0.696134	0.001452	CS pos: 23-24. VTG-CA. Pr: 0.6983
O53641		Rv0158	MYCTU	OTHER	0.016182	0.05283	0.003949	0.927039
P9WKI5	guaB3	Rv3410c	MYCTU	OTHER	0.014636	0.003331	0.003196	0.978837
P9WJN9	mraZ	Rv2166c	MYCTU	OTHER	0.009259	0.027526	0.001826	0.961388
P9WGA1	tatA	Rv2094c	MYCTU	SP(Sec/SPI)	0.419375	0.009935	0.257195	0.313495	CS pos: 31-32. ARS-LG. Pr: 0.1780
P95034		Rv0688	MYCTU	OTHER	0.005567	0.003707	0.001274	0.989452
P9WFJ9		Rv0637	MYCTU	OTHER	0.005996	0.000168	0.001314	0.992523
P9WN51	gcvT	Rv2211c	MYCTU	OTHER	0.015061	0.076287	0.001226	0.907426
Q11061		Rv1257c	MYCTU	OTHER	0.01241	0.001845	0.00149	0.984254
P9WP35	qcrC	Rv2194	MYCTU	SP(Sec/SPI)	0.674784	0.251842	0.011013	0.062362	CS pos: 54-55. AVA-DE. Pr: 0.7962
I6Y1Q2	sirR	Rv2788	MYCTU	OTHER	0.00725	0.003442	0.001206	0.988102
I6XWF9		Rv0863	MYCTU	OTHER	0.016795	0.001117	0.007973	0.974115
P9WPK1	glpK	Rv3696c	MYCTU	OTHER	0.002936	0.000762	0.000611	0.995691
I6XHH5	hsaE	Rv3536c	MYCTU	OTHER	0.006313	0.002197	0.001462	0.990029
P9WN23	glbO	Rv2470	MYCTU	OTHER	0.003012	0.000709	0.000647	0.995632
O53158	fadE15	Rv1467c	MYCTU	OTHER	0.006974	0.002286	0.001003	0.989738
P9WJG9	nuoI	Rv3153	MYCTU	OTHER	0.050175	0.280212	0.012994	0.656619
P9WHT1	apeB	Rv0800	MYCTU	OTHER	0.013402	0.001985	0.004593	0.98002
P9WLX9		Rv1419	MYCTU	SP(Sec/SPI)	0.923875	0.039554	0.007147	0.029424	CS pos: 33-34. ASA-DG. Pr: 0.6067
O33273		Rv0333	MYCTU	OTHER	0.039211	0.001586	0.00292	0.956282
Q50631	fadD9	Rv2590	MYCTU	OTHER	0.005958	0.001992	0.001123	0.990927
P9WK29		Rv1899c	MYCTU	LIPO(Sec/SPII)	0.27762	0.195059	0.309391	0.217931	CS pos: 43-44. GAG-CA. Pr: 0.2515
P9WPB7	cmaA1	Rv3392c	MYCTU	OTHER	0.002613	0.00037	0.000565	0.996452
P9WQF9	mbtN	Rv1346	MYCTU	OTHER	0.006587	0.00083	0.001195	0.991389
P9WML5	pat	Rv3772	MYCTU	OTHER	0.053159	0.028921	0.005316	0.912604
Q6MX39	umaA	Rv0469	MYCTU	OTHER	0.002152	0.000699	0.000984	0.996165
P9WPH1	ribD	Rv1409	MYCTU	OTHER	0.020798	0.001267	0.003081	0.974854
O33186		Rv1684	MYCTU	OTHER	0.003903	0.000326	0.001332	0.99444
P9WQE1	ppsE	Rv2935	MYCTU	OTHER	0.008978	0.000918	0.00199	0.988115
P9WM49		Rv1265	MYCTU	OTHER	0.008299	0.00663	0.00222	0.982851
P9WPB1	mmaA1	Rv0645c	MYCTU	OTHER	0.001749	0.000182	0.000323	0.997746
O06291	htrA	Rv1223	MYCTU	OTHER	0.028286	0.021793	0.005707	0.944215
P9WNY7	dgt	Rv2344c	MYCTU	OTHER	0.010309	0.00846	0.003024	0.978206
I6Y8U3		Rv0807	MYCTU	OTHER	0.023297	0.019237	0.002824	0.954643
O07427		Rv0183	MYCTU	OTHER	0.007392	0.002177	0.001396	0.989035
I6X4D6		Rv2474c	MYCTU	OTHER	0.011857	0.015584	0.001333	0.971225
P9WIV7	nuoF	Rv3150	MYCTU	OTHER	0.011482	0.000631	0.001168	0.986719
P9WJ33	vapB32	Rv1113	MYCTU	OTHER	0.025878	0.064524	0.003368	0.90623
P9WKP5		Rv0898c	MYCTU	OTHER	0.014532	0.003196	0.000903	0.981369
P9WHF5	sseB	Rv2291	MYCTU	OTHER	0.068831	0.003483	0.010549	0.917137
P9WJ69	rshA	Rv3221A	MYCTU	OTHER	0.005501	0.001156	0.002288	0.991056
P9WH71	nrdF2	Rv3048c	MYCTU	OTHER	0.007726	0.000278	0.000978	0.991018
P9WJM9	mshC	Rv2130c	MYCTU	OTHER	0.035999	0.003243	0.005644	0.955114
P9WQ69	csd	Rv1464	MYCTU	OTHER	0.002772	0.000995	0.000311	0.995922
I6XEI0		Rv2520c	MYCTU	OTHER	0.021589	0.00476	0.005009	0.968642
O53509		Rv2175c	MYCTU	OTHER	0.015809	0.003139	0.002128	0.978925
I6X7P2		Rv3572	MYCTU	SP(Sec/SPI)	0.987128	0.006864	0.005325	0.000682	CS pos: 24-25. TSA-AG. Pr: 0.4773
P9WQF5	leuC	Rv2988c	MYCTU	OTHER	0.005531	0.000549	0.004993	0.988928
P9WKJ5	ilvD	Rv0189c	MYCTU	OTHER	0.013478	0.006583	0.001411	0.978528
O53577	fadE35	Rv3797	MYCTU	OTHER	0.004841	0.000367	0.000636	0.994156
L7N672	pcnA	Rv3907c	MYCTU	OTHER	0.013288	0.039132	0.002266	0.945314
P9WFK7	eis	Rv2416c	MYCTU	OTHER	0.034132	0.024467	0.005249	0.936152
P9WQA7		Rv2298	MYCTU	OTHER	0.010848	0.002578	0.001648	0.984925
I6Y4A5		Rv0634c	MYCTU	OTHER	0.007354	0.003077	0.000929	0.98864
O07178		Rv0457c	MYCTU	OTHER	0.004345	0.000637	0.001057	0.99396
P9WJJ3	nadE	Rv2438c	MYCTU	OTHER	0.096141	0.013036	0.033835	0.856988
O53444		Rv1096	MYCTU	SP(Sec/SPI)	0.764292	0.118349	0.041137	0.076223	CS pos: 38-39. TRA-EN. Pr: 0.7955
P9WFP9		Rv2556c	MYCTU	OTHER	0.020788	0.004475	0.001123	0.973614
P9WJM5	msrA	Rv0137c	MYCTU	OTHER	0.067213	0.003651	0.016635	0.912501
P95208	fadE7	Rv0400c	MYCTU	OTHER	0.007446	0.001432	0.000634	0.990488
P95257	secBL	Rv1957	MYCTU	OTHER	0.01166	0.009113	0.002098	0.97713
O33332	ltp1	Rv2790c	MYCTU	OTHER	0.025952	0.001417	0.003763	0.968867
P9WPZ7	argD	Rv1655	MYCTU	OTHER	0.053006	0.008011	0.004572	0.934411
I6X8S7		Rv0223c	MYCTU	OTHER	0.050122	0.009971	0.003809	0.936098
I6Y1W3		Rv2857c	MYCTU	OTHER	0.150366	0.167699	0.026245	0.655691
P9WII5	mazF4	Rv1495	MYCTU	OTHER	0.015653	0.002976	0.003172	0.978199
I6Y1G8		Rv2675c	MYCTU	OTHER	0.019441	0.003485	0.001909	0.975166
P9WFM7		Rv2908c	MYCTU	OTHER	0.007631	0.000713	0.000568	0.991088
L0T5V6	vapC51	Rv0229c	MYCTU	OTHER	0.008779	0.001749	0.001419	0.988053
P9WLP9		Rv1989c	MYCTU	OTHER	0.010251	0.002642	0.002428	0.984679
P95137		Rv2955c	MYCTU	OTHER	0.010738	0.007933	0.051683	0.929646
I6XEK2		Rv2548A	MYCTU	OTHER	0.004734	0.002493	0.000819	0.991953
P9WME3		Rv1287	MYCTU	OTHER	0.338173	0.14291	0.023481	0.495435
P9WL01		Rv3292	MYCTU	OTHER	0.21675	0.136026	0.033911	0.613313
P9WKG1	ispH2	Rv1110	MYCTU	OTHER	0.017923	0.007715	0.010005	0.964357
P9WP01	punA	Rv3307	MYCTU	OTHER	0.055148	0.133721	0.007326	0.803805
P9WQ67		Rv3778c	MYCTU	OTHER	0.00678	0.037782	0.001079	0.954359
O06240		Rv2135c	MYCTU	OTHER	0.015106	0.004578	0.017096	0.96322
P9WPA9	cmk	Rv1712	MYCTU	OTHER	0.04855	0.049976	0.003266	0.898208
O53291	fecB	Rv3044	MYCTU	LIPO(Sec/SPII)	0.004239	0.000375	0.99498	0.000406	CS pos: 19-20. SSG-CG. Pr: 0.9930
O53443	phoH2	Rv1095	MYCTU	OTHER	0.002374	0.000161	0.006234	0.991231
P95189	hisN	Rv3137	MYCTU	OTHER	0.009431	0.001317	0.002017	0.987234
P9WQ37	fadD13	Rv3089	MYCTU	OTHER	0.104136	0.001522	0.005995	0.888348
P9WQE3	ppsD	Rv2934	MYCTU	OTHER	0.03625	0.028728	0.003908	0.931114
P9WK21	map-1	Rv0734	MYCTU	TAT(Tat/SPI)	0.145003	0.525417	0.011625	0.317955	CS pos: 42-43. AAA-AP. Pr: 0.4128
I6XHI4	fadA5	Rv3546	MYCTU	OTHER	0.023742	0.011811	0.002719	0.961728
O06569		Rv1117	MYCTU	OTHER	0.014381	0.000866	0.001566	0.983187
O06428	grcC1	Rv0562	MYCTU	OTHER	0.021185	0.002225	0.004068	0.972522
P9WMK5		Rv3534c	MYCTU	OTHER	0.007762	0.002155	0.000721	0.989361
P9WP41	cut2	Rv2301	MYCTU	TAT(Tat/SPI)	0.146588	0.836631	0.007254	0.009527	CS pos: 32-33. VPA-GY. Pr: 0.4168
P9WLG9		Rv2239c	MYCTU	OTHER	0.016064	0.000841	0.00188	0.981215
P9WKE9	gmk	Rv1389	MYCTU	OTHER	0.020419	0.016455	0.006181	0.956946
P9WFU1	pheT	Rv1650	MYCTU	OTHER	0.050335	0.002482	0.025541	0.921642
P9WI79	pknD	Rv0931c	MYCTU	OTHER	0.003387	0.001027	0.001018	0.994568
P95185	fadB4	Rv3141	MYCTU	OTHER	0.01062	0.001332	0.000676	0.987372
L0TBR2		Rv2251	MYCTU	LIPO(Sec/SPII)	0.103374	0.135242	0.705964	0.05542	CS pos: 19-20. ATG-CC. Pr: 0.7238
P9WMP5	hemB	Rv0512	MYCTU	OTHER	0.029039	0.006879	0.012024	0.952057
P95270		Rv1944c	MYCTU	OTHER	0.167124	0.016155	0.061809	0.754912
P9WJF3	cwsA	Rv0008c	MYCTU	OTHER	0.010845	0.349021	0.001683	0.63845
P9WHD1	rplR	Rv0720	MYCTU	OTHER	0.014469	0.012734	0.003092	0.969704
P9WF67	vapC35	Rv1962c	MYCTU	OTHER	0.003538	0.000432	0.000316	0.995714
P9WM45		Rv1269c	MYCTU	TAT(Tat/SPI)	0.196112	0.802813	0.000747	0.000327	CS pos: 35-36. ANA-AD. Pr: 0.9547
P9WML9	hisB	Rv1601	MYCTU	OTHER	0.007282	0.004811	0.000903	0.987004
P9WIC7	gpgP	Rv2419c	MYCTU	OTHER	0.007807	0.002122	0.001144	0.988928
P9WPA5	coaD	Rv2965c	MYCTU	OTHER	0.005139	0.000348	0.000665	0.993848
P9WJZ5		Rv2003c	MYCTU	OTHER	0.069678	0.031637	0.021555	0.87713
P9WJZ7		Rv1220c	MYCTU	OTHER	0.025624	0.015394	0.00301	0.955972
O50460		Rv1245c	MYCTU	OTHER	0.154506	0.056076	0.014016	0.775402
P9WP15	ddn	Rv3547	MYCTU	OTHER	0.006219	0.002094	0.000717	0.99097
O53777		Rv0580c	MYCTU	OTHER	0.005106	0.002889	0.001595	0.99041
P9WHM9	purD	Rv0772	MYCTU	OTHER	0.042041	0.004161	0.00724	0.946559
P9WFX1	mbtI	Rv2386c	MYCTU	OTHER	0.292714	0.059645	0.042806	0.604835
P9WLF7		Rv2271	MYCTU	OTHER	0.00294	0.003047	0.000672	0.993342
I6Y340		Rv0216	MYCTU	OTHER	0.02829	0.010755	0.003864	0.957091
P9WLR5		Rv1829	MYCTU	OTHER	0.00393	0.000216	0.000455	0.9954
P9WPZ9	argC	Rv1652	MYCTU	OTHER	0.132916	0.321197	0.014756	0.531131
P9WQ45	fadD25	Rv1521	MYCTU	OTHER	0.003558	0.000622	0.000445	0.995375
I6YF16		Rv3046c	MYCTU	OTHER	0.006836	0.00126	0.001167	0.990738
P9WJK7	mutA	Rv1492	MYCTU	OTHER	0.009292	0.005162	0.003037	0.982509
P9WIB7		Rv2951c	MYCTU	OTHER	0.15416	0.077712	0.008619	0.759509
P96821		Rv0144	MYCTU	OTHER	0.09261	0.032944	0.023295	0.851151
P0DN33		Rv0609B	MYCTU	OTHER	0.018111	0.001253	0.002314	0.978323
P9WJR7	moaC2	Rv0864	MYCTU	OTHER	0.038444	0.05994	0.003139	0.898477
O06543	mcr	Rv1143	MYCTU	OTHER	0.013967	0.004466	0.001736	0.979831
O07238		Rv0311	MYCTU	OTHER	0.085246	0.013467	0.005562	0.895725
I6YDK7	accD1	Rv2502c	MYCTU	OTHER	0.007754	0.05082	0.001907	0.939519
P95186	fadE23	Rv3140	MYCTU	OTHER	0.002475	0.000389	0.000324	0.996811
I6XEI5		Rv2525c	MYCTU	TAT(Tat/SPI)	0.04897	0.94117	0.005307	0.004553	CS pos: 35-36. ASA-GS. Pr: 0.6051
P95187	fadE24	Rv3139	MYCTU	OTHER	0.022675	0.029128	0.009441	0.938755
P9WHN9	php	Rv0230c	MYCTU	OTHER	0.009785	0.000429	0.000373	0.989413
P9WPG9	cdh	Rv2289	MYCTU	TAT(Tat/SPI)	0.422428	0.522727	0.033508	0.021337	CS pos: 32-33. VPA-RP. Pr: 0.3847
O06348		Rv3485c	MYCTU	OTHER	0.145394	0.044132	0.003181	0.807292
I6Y0X6		Rv2510c	MYCTU	OTHER	0.041781	0.003875	0.004751	0.949592
P9WML3		Rv0759c	MYCTU	OTHER	0.002639	0.000139	0.000284	0.996938
P9WJR3	moaE1	Rv3119	MYCTU	OTHER	0.005528	0.000255	0.001014	0.993202
P71744	subI	Rv2400c	MYCTU	LIPO(Sec/SPII)	0.102275	0.038205	0.801169	0.05835	CS pos: 37-38. GVG-CH. Pr: 0.7570
P9WQ01	argB	Rv1654	MYCTU	OTHER	0.016106	0.002712	0.000688	0.980494
P71965		Rv2668	MYCTU	SP(Sec/SPI)	0.987879	0.001558	0.010089	0.000474	CS pos: 29-30. AWA-GD. Pr: 0.5892
L7N6B0	lpqI	Rv0237	MYCTU	LIPO(Sec/SPII)	0.007334	0.008602	0.983238	0.000827	CS pos: 19-20. VVA-CS. Pr: 0.9818
P9WPX1	hom	Rv1294	MYCTU	OTHER	0.004102	0.000401	0.000572	0.994925
P9WG49	topA	Rv3646c	MYCTU	OTHER	0.024897	0.011858	0.003854	0.95939
P9WIS1	bkdB	Rv2496c	MYCTU	OTHER	0.005513	0.001962	0.000584	0.991941
P9WGC9		Rv1301	MYCTU	OTHER	0.060344	0.090104	0.003448	0.846105
P9WII9	pdxS	Rv2606c	MYCTU	OTHER	0.013136	0.009591	0.0009	0.976374
P9WQ47	fadD23	Rv3826	MYCTU	OTHER	0.006769	0.000753	0.00089	0.991588
P71741		Rv2402	MYCTU	OTHER	0.038995	0.079423	0.005907	0.875674
O07434	ricR	Rv0190	MYCTU	OTHER	0.006522	0.000325	0.001196	0.991957
P95272	mazF5	Rv1942c	MYCTU	OTHER	0.016751	0.012089	0.003899	0.96726
P9WNW9	hisD	Rv1599	MYCTU	OTHER	0.011671	0.006078	0.00165	0.980601
P9WGC1		Rv1339	MYCTU	LIPO(Sec/SPII)	0.015438	0.001839	0.970251	0.012472	CS pos: 24-25. VLG-CS. Pr: 0.9705
P9WH49	rpsR1	Rv0055	MYCTU	OTHER	0.010376	0.004849	0.00236	0.982414
P72040		Rv3773c	MYCTU	OTHER	0.025568	0.001677	0.001468	0.971286
O07752	glnA3	Rv1878	MYCTU	OTHER	0.198018	0.014931	0.016622	0.770429
I6XG43		Rv3079c	MYCTU	OTHER	0.014975	0.001701	0.001538	0.981786
P9WIE3	ahpE	Rv2238c	MYCTU	OTHER	0.121304	0.003504	0.038637	0.836556
P9WIV3	nusA	Rv2841c	MYCTU	OTHER	0.003984	0.001476	0.000595	0.993945
P9WH37	rpsC	Rv0707	MYCTU	OTHER	0.00371	0.000447	0.001112	0.994732
P9WLL7		Rv2074	MYCTU	OTHER	0.007547	0.004879	0.001467	0.986108
P9WPX5	ansA	Rv1538c	MYCTU	OTHER	0.06608	0.003357	0.019764	0.910799
P9WPV5	atpF	Rv1306	MYCTU	OTHER	0.011807	0.000278	0.004302	0.983613
O53680		Rv0274	MYCTU	OTHER	0.014493	0.000961	0.002776	0.981769
P9WHC9	rplS	Rv2904c	MYCTU	OTHER	0.003792	0.001421	0.000562	0.994225
O69720		Rv3753c	MYCTU	OTHER	0.008021	0.001814	0.001124	0.989041
P9WH73	nrdF1	Rv1981c	MYCTU	OTHER	0.002824	0.000131	0.000331	0.996714
I6Y4U9		Rv0799c	MYCTU	SP(Sec/SPI)	0.491396	0.010952	0.086074	0.411579	CS pos: 28-29. IGA-DG. Pr: 0.1760
P63907	add	Rv3313c	MYCTU	OTHER	0.00632	0.000474	0.000643	0.992562
P9WPZ1		Rv1496	MYCTU	OTHER	0.012482	0.00373	0.002845	0.980943
P9WIU5	arfA	Rv0899	MYCTU	OTHER	0.160449	0.029238	0.023802	0.78651
O53608		Rv0063	MYCTU	TAT(Tat/SPI)	0.028723	0.969504	0.001073	0.0007	CS pos: 31-32. ATA-DP. Pr: 0.7281
P9WIS3	bkdA	Rv2497c	MYCTU	OTHER	0.004185	0.000865	0.001229	0.993722
I6X654	fadE22	Rv3061c	MYCTU	OTHER	0.013334	0.033441	0.002911	0.950315
P9WF09	relK	Rv3358	MYCTU	OTHER	0.010382	0.001175	0.002991	0.985452
P9WIU1	orn	Rv2511	MYCTU	OTHER	0.001813	0.000206	0.00025	0.997731
I6Y8F2	echA4	Rv0673	MYCTU	OTHER	0.004024	0.000261	0.000459	0.995256
P71839		Rv0786c	MYCTU	OTHER	0.0128	0.000814	0.018018	0.968368
P9WQ75	ilvE	Rv2210c	MYCTU	OTHER	0.017036	0.002497	0.003466	0.977002
P9WNN5	echA14	Rv2486	MYCTU	OTHER	0.00971	0.001061	0.000762	0.988468
P9WN57	folE	Rv3609c	MYCTU	OTHER	0.005819	0.001304	0.001151	0.991727
O06803		Rv1770	MYCTU	OTHER	0.019218	0.033231	0.003178	0.944373
P9WFE7	ureA	Rv1848	MYCTU	OTHER	0.0095	0.004534	0.001942	0.984023
P96873		Rv3268	MYCTU	OTHER	0.013257	0.000804	0.001677	0.984263
P9WFQ7		Rv2148c	MYCTU	OTHER	0.011262	0.013737	0.000966	0.974035
P9WPA1	coaX	Rv3600c	MYCTU	OTHER	0.011513	0.002917	0.00347	0.9821
P9WHR3	caeA	Rv2224c	MYCTU	LIPO(Sec/SPII)	0.02744	0.038811	0.913277	0.020472	CS pos: 30-31. LVG-CI. Pr: 0.9103
O06578		Rv1126c	MYCTU	OTHER	0.003287	0.000946	0.000393	0.995373
O50443	rocA	Rv1187	MYCTU	OTHER	0.009521	0.002405	0.001373	0.9867
O86353		Rv2054	MYCTU	OTHER	0.013915	0.000994	0.003753	0.981337
P71672		Rv1404	MYCTU	OTHER	0.014474	0.009446	0.00234	0.97374
P95151		Rv1864c	MYCTU	OTHER	0.157117	0.042613	0.010949	0.789321
I6YEU0	pca	Rv2967c	MYCTU	OTHER	0.010603	0.004356	0.001912	0.983129
O53432		Rv1084	MYCTU	OTHER	0.059001	0.00577	0.008814	0.926415
P9WK37	lpqB	Rv3244c	MYCTU	LIPO(Sec/SPII)	0.004965	0.000215	0.994589	0.00023	CS pos: 19-20. LAG-CA. Pr: 0.9952
O53669		Rv0247c	MYCTU	OTHER	0.02931	0.000967	0.001985	0.967737
I6XFB7		Rv2799	MYCTU	OTHER	0.330944	0.139528	0.06022	0.469308
P9WK27		Rv3282	MYCTU	OTHER	0.015713	0.001542	0.000908	0.981836
L7N692		Rv1489	MYCTU	OTHER	0.068792	0.013056	0.310934	0.607219
I6Y8F7	mmpR5	Rv0678	MYCTU	OTHER	0.011132	0.019884	0.001033	0.967951
O53740		Rv0455c	MYCTU	SP(Sec/SPI)	0.789192	0.207027	0.002978	0.000803	CS pos: 30-31. AAA-DS. Pr: 0.6126
P96818		Rv0141c	MYCTU	OTHER	0.006228	0.000439	0.002814	0.99052
O53512	aroG	Rv2178c	MYCTU	OTHER	0.011546	0.007773	0.001045	0.979636
P9WMI5	smtB	Rv2358	MYCTU	OTHER	0.019744	0.00299	0.00281	0.974456
P9WH51	rpsQ	Rv0710	MYCTU	OTHER	0.052029	0.10525	0.012213	0.830508
P9WGQ1		Rv1856c	MYCTU	OTHER	0.006078	0.000808	0.000897	0.992218
P9WGZ9	rnj	Rv2752c	MYCTU	OTHER	0.003104	0.000298	0.000821	0.995777
P9WP85	cobT	Rv2207	MYCTU	OTHER	0.046839	0.030921	0.019453	0.902788
I6Y897		Rv0613c	MYCTU	OTHER	0.003077	0.000344	0.000754	0.995826
P9WP03	deoC	Rv0478	MYCTU	OTHER	0.040939	0.036078	0.001773	0.921209
P9WL47		Rv2658c	MYCTU	OTHER	0.003839	0.000353	0.00107	0.994738
O69719	tadA	Rv3752c	MYCTU	OTHER	0.05798	0.051968	0.011084	0.878968
O06307		Rv0356c	MYCTU	OTHER	0.003298	0.001827	0.000454	0.994421
P9WLP1		Rv1996	MYCTU	OTHER	0.017859	0.00284	0.007286	0.972015
I6X9S5	ggtA	Rv0773c	MYCTU	OTHER	0.138823	0.008106	0.010677	0.842395
P96221		Rv3856c	MYCTU	OTHER	0.0254	0.003398	0.002669	0.968533
P9WH25	rpsI	Rv3442c	MYCTU	OTHER	0.021838	0.006933	0.003461	0.967768
P9WN53	gcvP	Rv1832	MYCTU	OTHER	0.055555	0.027342	0.002416	0.914687
P9WG47	gyrA	Rv0006	MYCTU	OTHER	0.0036	0.002534	0.0005	0.993365
O53370	sdhA	Rv3318	MYCTU	OTHER	0.110902	0.079358	0.020856	0.788884
P9WHD5	rplP	Rv0708	MYCTU	OTHER	0.016112	0.004329	0.001899	0.977661
P9WJC1	espK	Rv3879c	MYCTU	OTHER	0.019204	0.000692	0.000855	0.97925
I6XG13		Rv3050c	MYCTU	OTHER	0.006315	0.001887	0.000995	0.990803
P9WPU9	atpG	Rv1309	MYCTU	OTHER	0.013403	0.007395	0.001104	0.978097
P95206		Rv0398c	MYCTU	SP(Sec/SPI)	0.944365	0.016844	0.036873	0.001918	CS pos: 28-29. AGA-EP. Pr: 0.7152
P9WH17	rimP	Rv2842c	MYCTU	OTHER	0.012086	0.003515	0.0191	0.965298
P9WGH7	sigK	Rv0445c	MYCTU	OTHER	0.005524	0.001448	0.001049	0.991979
O07169	fadD7	Rv0119	MYCTU	OTHER	0.00492	0.000701	0.0006	0.993779
P9WPW3	scoB	Rv2503c	MYCTU	OTHER	0.005194	0.000291	0.001641	0.992874
O53489	lppI	Rv2046	MYCTU	LIPO(Sec/SPII)	0.002992	0.000164	0.996586	0.000257	CS pos: 15-16. IAG-CS. Pr: 0.9971
P9WNQ9	eccB5	Rv1782	MYCTU	OTHER	0.039545	0.018138	0.016072	0.926245
P9WJL1	murF	Rv2157c	MYCTU	OTHER	0.034388	0.020751	0.004069	0.940792
P9WFE3	ureG	Rv1852	MYCTU	OTHER	0.029968	0.007699	0.008468	0.953865
O33263		Rv2129c	MYCTU	OTHER	0.008757	0.003019	0.002175	0.986049
I6X4J0		Rv2522c	MYCTU	OTHER	0.008981	0.006982	0.004945	0.979093
O53673	hsp	Rv0251c	MYCTU	OTHER	0.007249	0.001771	0.000917	0.990064
I6Y6S3		Rv0052	MYCTU	OTHER	0.005508	0.000556	0.001868	0.992068
P9WKT7		Rv0500A	MYCTU	OTHER	0.002933	0.001332	0.000775	0.99496
P95229		Rv0272c	MYCTU	OTHER	0.033606	0.0857	0.0093	0.871395
P9WIJ5	pcp	Rv0319	MYCTU	OTHER	0.043114	0.001504	0.002042	0.95334
P9WFT1	tyrS	Rv1689	MYCTU	OTHER	0.006067	0.003799	0.001848	0.988286
P9WPB3	pcaA	Rv0470c	MYCTU	OTHER	0.003438	0.000176	0.000458	0.995928
P9WQH3	mhpF	Rv3535c	MYCTU	OTHER	0.002211	0.00037	0.000256	0.997163
I6WXS6	vapB51	Rv0229A	MYCTU	OTHER	0.011329	0.046553	0.001147	0.940971
P9WHL3	pyrC	Rv1381	MYCTU	OTHER	0.002	0.000136	0.00032	0.997543
I6XA34		Rv0911	MYCTU	OTHER	0.037875	0.004703	0.004917	0.952506
P9WKL1	icd	Rv3339c	MYCTU	OTHER	0.001222	8.2e-05	0.00015	0.998547
O07807		Rv3816c	MYCTU	OTHER	0.01911	0.000999	0.003786	0.976106
P9WFM1		Rv2230c	MYCTU	OTHER	0.009517	0.000606	0.001584	0.988293
I6Y0L1	mbtE	Rv2380c	MYCTU	OTHER	0.012351	0.001518	0.004382	0.981748
O07206		Rv2705c	MYCTU	OTHER	0.054169	0.002295	0.007493	0.936043
I6X540		Rv2683	MYCTU	OTHER	0.017381	0.00281	0.001757	0.978052
I6Y204	dacB2	Rv2911	MYCTU	SP(Sec/SPI)	0.993724	0.001116	0.004881	0.000279	CS pos: 25-26. AWA-DA. Pr: 0.7800
P9WFI3		Rv0830	MYCTU	TAT(Tat/SPI)	0.239403	0.694886	0.002003	0.063708	CS pos: 29-30. ALA-AD. Pr: 0.8688
P9WFW7	alaS	Rv2555c	MYCTU	OTHER	0.005661	0.002808	0.001016	0.990515
Q6MX34	hemD	Rv0511	MYCTU	OTHER	0.199443	0.083433	0.017884	0.69924
P9WM37		Rv1289	MYCTU	OTHER	0.011756	0.002369	0.044778	0.941097
P9WFE1	hemE	Rv2678c	MYCTU	OTHER	0.019744	0.026782	0.006568	0.946906
P9WGJ9	embR	Rv1267c	MYCTU	OTHER	0.009942	0.00402	0.002622	0.983416
O53494		Rv2052c	MYCTU	OTHER	0.013364	0.001128	0.001098	0.98441
P9WL85		Rv2575	MYCTU	OTHER	0.22061	0.082613	0.052655	0.644123
P9WLL9		Rv2067c	MYCTU	OTHER	0.013556	0.000299	0.001223	0.984922
I6XI06		Rv3705c	MYCTU	SP(Sec/SPI)	0.988379	0.003623	0.00446	0.003538	CS pos: 25-26. ADA-HP. Pr: 0.9247
O53619		Rv0074	MYCTU	OTHER	0.007041	0.000813	0.00065	0.991495
P9WFY7	trmD	Rv2906c	MYCTU	OTHER	0.024691	0.001512	0.004587	0.969209
P9WIC5		Rv2949c	MYCTU	OTHER	0.003695	0.000574	0.000576	0.995155
P9WP13		Rv1261c	MYCTU	OTHER	0.028803	0.010768	0.004713	0.955716
O07237		Rv0310c	MYCTU	OTHER	0.004985	0.000187	0.000584	0.994244
O53572		Rv3587c	MYCTU	OTHER	0.306622	0.294947	0.00981	0.388621
I6Y3Q7		Rv3510c	MYCTU	OTHER	0.008919	0.004561	0.001219	0.985301
O53289	serB2	Rv3042c	MYCTU	OTHER	0.014093	0.000809	0.002247	0.98285
P9WN65	rmlB	Rv3464	MYCTU	OTHER	0.057397	0.000947	0.007692	0.933963
I6Y3N9		Rv0397A	MYCTU	SP(Sec/SPI)	0.993872	0.005119	0.00072	0.00029	CS pos: 29-30. AHA-DT. Pr: 0.9942
P9WN15		Rv2006	MYCTU	OTHER	0.006182	0.001608	0.00096	0.99125
P95072	sppA	Rv0724	MYCTU	OTHER	0.223151	0.020981	0.014119	0.74175
P9WFK3		Rv0504c	MYCTU	OTHER	0.004924	0.000598	0.002091	0.992386
P9WIT3		Rv1771	MYCTU	OTHER	0.027111	0.003157	0.004632	0.9651
P9WFA7	vapC10	Rv1397c	MYCTU	OTHER	0.003844	0.001204	0.002122	0.992831
P9WQD1	acsA	Rv3667	MYCTU	OTHER	0.016731	0.003251	0.001149	0.978869
O53699	stf0	Rv0295c	MYCTU	OTHER	0.054665	0.022361	0.290419	0.632555
P9WJH1	nuoB	Rv3146	MYCTU	OTHER	0.131912	0.06081	0.086204	0.721074
O06392		Rv0526	MYCTU	LIPO(Sec/SPII)	0.005686	0.064071	0.929478	0.000765	CS pos: 30-31. LTG-CS. Pr: 0.9296
P9WHQ9	hpt	Rv3624c	MYCTU	OTHER	0.012329	0.000476	0.001261	0.985935
P9WGP3	secA2	Rv1821	MYCTU	OTHER	0.038998	0.009036	0.009048	0.942919
P9WNG5	fabD	Rv2243	MYCTU	OTHER	0.026891	0.007778	0.003014	0.962317
P9WFB7	vapC3	Rv0549c	MYCTU	OTHER	0.019269	0.007484	0.002663	0.970584
P9WHS9	dapE	Rv1202	MYCTU	OTHER	0.005682	0.001204	0.000708	0.992405
O53931		Rv1780	MYCTU	OTHER	0.021458	0.041656	0.002975	0.93391
P9WHH1	trxB	Rv3913	MYCTU	OTHER	0.053398	0.086551	0.00519	0.854861
O06216		Rv2161c	MYCTU	OTHER	0.084271	0.011168	0.002474	0.902087
I6YAW3		Rv3015c	MYCTU	OTHER	0.103312	0.022819	0.011335	0.862533
O53352		Rv3259	MYCTU	OTHER	0.01961	0.00158	0.001874	0.976937
O53749		Rv0464c	MYCTU	OTHER	0.018231	0.004743	0.006548	0.970477
P9WIZ1	nrdR	Rv2718c	MYCTU	OTHER	0.017343	0.027858	0.010016	0.944783
P9WQH9	accD3	Rv0904c	MYCTU	OTHER	0.029941	0.009445	0.00328	0.957334
I6X235		Rv1700	MYCTU	OTHER	0.004393	0.00248	0.000936	0.992191
I6Y551		Rv0913c	MYCTU	OTHER	0.008897	0.000497	0.001312	0.989294
P9WQ51	fadD19	Rv3515c	MYCTU	OTHER	0.007237	0.000262	0.002049	0.990452
P9WN95	ftsZ	Rv2150c	MYCTU	OTHER	0.022485	0.00204	0.001794	0.973681
P9WFE9	ureB	Rv1849	MYCTU	OTHER	0.009883	0.003164	0.001867	0.985086
P9WGS1		Rv1543	MYCTU	OTHER	0.061979	0.001924	0.002019	0.934079
P96202	ppsC	Rv2933	MYCTU	OTHER	0.009712	0.002892	0.002726	0.98467
P9WHG5	parE2	Rv2142c	MYCTU	OTHER	0.004625	0.002631	0.000787	0.991956
P9WKW3		Rv0441c	MYCTU	OTHER	0.008907	0.000411	0.000748	0.989934
O07255		Rv0331	MYCTU	OTHER	0.032383	0.00413	0.038441	0.925047
P9WLW5		Rv1507c	MYCTU	OTHER	0.001981	0.000146	0.000331	0.997542
O05295	fadD36	Rv1193	MYCTU	OTHER	0.092085	0.009608	0.017553	0.880754
O53356		Rv3304	MYCTU	OTHER	0.009908	0.000983	0.000669	0.98844
O53240		Rv2991	MYCTU	OTHER	0.00812	0.001189	0.001105	0.989586
O07406		Rv0161	MYCTU	OTHER	0.041067	0.006225	0.009192	0.943516
O53362		Rv3311	MYCTU	OTHER	0.009916	0.000397	0.001791	0.987897
P9WF69	vapC33	Rv1242	MYCTU	OTHER	0.102324	0.054199	0.005312	0.838165
P9WP19	dapF	Rv2726c	MYCTU	OTHER	0.042845	0.057626	0.002541	0.896988
P0DMM3		Rv3202A	MYCTU	OTHER	0.010651	0.000933	0.001115	0.987301
O53564		Rv3519	MYCTU	OTHER	0.056035	0.032243	0.005486	0.906236
P9WHR9		Rv3671c	MYCTU	OTHER	0.046155	0.019377	0.021403	0.913065
I6WXK4	ptbB	Rv0153c	MYCTU	OTHER	0.004769	0.003402	0.001345	0.990484
O06829		Rv1429	MYCTU	OTHER	0.000947	0.000174	0.000214	0.998665
O33341		Rv2859c	MYCTU	OTHER	0.034563	0.061604	0.015778	0.888056
P9WHL7	purL	Rv0803	MYCTU	OTHER	0.015256	0.003488	0.003229	0.978027
P9WIT9	argF	Rv1656	MYCTU	OTHER	0.025829	0.014622	0.000707	0.958842
I6YG46	gadB	Rv3432c	MYCTU	OTHER	0.027237	0.02365	0.005481	0.943632
O07754		Rv1875	MYCTU	OTHER	0.06822	0.030015	0.007427	0.894338
P9WH45	rpsS	Rv0705	MYCTU	OTHER	0.003043	0.001743	0.000392	0.994822
P96831	fadE2	Rv0154c	MYCTU	OTHER	0.008528	0.00211	0.001082	0.98828
P9WL03		Rv0313	MYCTU	OTHER	0.014855	0.314132	0.002057	0.668955
P9WHK5	pyrH	Rv2883c	MYCTU	OTHER	0.038132	0.013422	0.002855	0.945591
O07408		Rv0163	MYCTU	OTHER	0.008339	0.000461	0.000499	0.990701
P72062		Rv3796	MYCTU	TAT(Tat/SPI)	0.019033	0.558594	0.411696	0.010677	CS pos: 43-44. ASA-CS. Pr: 0.5854
P9WM51		Rv1260	MYCTU	OTHER	0.111579	0.00762	0.038395	0.842406
P9WJD3	espE	Rv3864	MYCTU	OTHER	0.080537	0.004065	0.060441	0.854957
P9WJ53	vapB12	Rv1721c	MYCTU	OTHER	0.005032	0.003207	0.000303	0.991458
P9WG57	thyX	Rv2754c	MYCTU	OTHER	0.016906	0.001566	0.001341	0.980187
P9WK59	lpqT	Rv1016c	MYCTU	LIPO(Sec/SPII)	0.007916	0.001517	0.989633	0.000935	CS pos: 29-30. AVA-CG. Pr: 0.9883
P9WQE7	ppsA	Rv2931	MYCTU	OTHER	0.009636	0.000508	0.067981	0.921875
P9WHM1	purE	Rv3275c	MYCTU	OTHER	0.013266	0.001941	0.001046	0.983746
O50459	lpqZ	Rv1244	MYCTU	LIPO(Sec/SPII)	0.011862	0.000282	0.987573	0.000283	CS pos: 22-23. VAG-CS. Pr: 0.9884
P9WLW9		Rv1498c	MYCTU	OTHER	0.036159	0.001869	0.002902	0.95907
O06418		Rv0552	MYCTU	OTHER	0.013155	0.001309	0.001552	0.983984
P9WNZ1	coaBC	Rv1391	MYCTU	OTHER	0.048049	0.007321	0.168687	0.775944
P9WF95	vapC17	Rv2527	MYCTU	OTHER	0.011359	0.000937	0.001383	0.986321
O05856		Rv3210c	MYCTU	OTHER	0.015626	0.002669	0.00144	0.980264
P71875	kshA	Rv3526	MYCTU	OTHER	0.013672	0.001716	0.001997	0.982615
P9WGM5	narL	Rv0844c	MYCTU	OTHER	0.012045	0.003514	0.000707	0.983735
O86374	pmmA	Rv3257c	MYCTU	OTHER	0.003549	0.000496	0.000365	0.995589
O53346		Rv3200c	MYCTU	OTHER	0.028331	0.00285	0.010419	0.9584
P9WNR3	eccB3	Rv0283	MYCTU	OTHER	0.007665	0.009096	0.0021	0.981139
P9WIY3	mutT1	Rv2985	MYCTU	TAT(Tat/SPI)	0.314998	0.419672	0.013901	0.251429	CS pos: 30-31. GSA-DS. Pr: 0.3636
P96227		Rv3850	MYCTU	OTHER	0.015538	0.007093	0.003777	0.973592
O06300		Rv0349	MYCTU	OTHER	0.00279	0.000544	0.000804	0.995862
P9WGV5		Rv2953	MYCTU	OTHER	0.010591	0.124434	0.003076	0.861899
P9WHN1	purC	Rv0780	MYCTU	OTHER	0.004433	0.000479	0.000891	0.994197
P95059	atsA	Rv0711	MYCTU	OTHER	0.006051	0.000685	0.001054	0.99221
P9WIB9		Rv1885c	MYCTU	SP(Sec/SPI)	0.775619	0.217031	0.001525	0.005824	CS pos: 33-34. ARA-DG. Pr: 0.9579
P9WHW5	pstP	Rv0018c	MYCTU	OTHER	0.013612	0.003826	0.001154	0.981408
P9WM97		Rv0028	MYCTU	OTHER	0.007872	0.000951	0.002322	0.988855
P9WL27		Rv2901c	MYCTU	OTHER	0.002871	0.000948	0.000318	0.995863
P9WFB9	vapC2	Rv0301	MYCTU	OTHER	0.002579	0.002344	0.000313	0.994764
P9WHA1	rpmE	Rv1298	MYCTU	OTHER	0.084561	0.001682	0.075532	0.838225
I6YB54		Rv3096	MYCTU	SP(Sec/SPI)	0.693331	0.301081	0.003861	0.001727	CS pos: 27-28. AAA-EE. Pr: 0.9402
P9WPR5		Rv0654	MYCTU	OTHER	0.034832	0.003899	0.006249	0.95502
P9WQ25	glgX	Rv1564c	MYCTU	OTHER	0.017236	0.00111	0.002071	0.979584
P9WNV7	dnaJ2	Rv2373c	MYCTU	OTHER	0.006816	0.000976	0.001948	0.990261
P9WQ83		Rv2294	MYCTU	OTHER	0.009403	0.002765	0.001098	0.986734
P9WKD5		Rv2149c	MYCTU	OTHER	0.039406	0.030934	0.006233	0.923427
P9WM73		Rv0088	MYCTU	OTHER	0.026731	0.010409	0.007188	0.955672
L7N6B2		Rv0265c	MYCTU	TAT(Tat/SPI)	0.001101	0.526419	0.471883	0.000596	CS pos: 40-41. GAA-VT. Pr: 0.1462
P9WIU7	lysA	Rv1293	MYCTU	OTHER	0.013961	0.001912	0.000988	0.983139
P9WFN3	lppC	Rv1911c	MYCTU	LIPO(Sec/SPII)	0.000743	0.000529	0.998407	0.000321	CS pos: 23-24. LGG-CG. Pr: 0.9980
P9WH13	rmlA	Rv0334	MYCTU	OTHER	0.024503	0.000356	0.007707	0.967435
P9WKR3		Rv0877	MYCTU	OTHER	0.032403	0.010965	0.003491	0.953141
P9WI51	rpe	Rv1408	MYCTU	OTHER	0.095567	0.00648	0.004801	0.893152
P9WMN3	glmU	Rv1018c	MYCTU	OTHER	0.007513	0.0058	0.006914	0.979773
I6Y120	aroE	Rv2552c	MYCTU	OTHER	0.02601	0.00355	0.002313	0.968127
P9WMN7	moeZ	Rv3206c	MYCTU	OTHER	0.028733	0.016817	0.006621	0.94783
P9WIQ1	glf	Rv3809c	MYCTU	OTHER	0.094827	0.069386	0.018217	0.81757
P9WPK9		Rv0433	MYCTU	OTHER	0.012438	0.001751	0.001465	0.984347
I6YG83		Rv3472	MYCTU	OTHER	0.054837	0.001633	0.012853	0.930677
P9WPZ5	dapC	Rv0858c	MYCTU	OTHER	0.196528	0.02934	0.053462	0.72067
P9WI99		Rv3168	MYCTU	OTHER	0.085606	0.11457	0.010562	0.789262
P9WN77	gpsA	Rv2982c	MYCTU	SP(Sec/SPI)	0.636659	0.045693	0.026778	0.290869	CS pos: 25-26. VLA-DA. Pr: 0.4277
P9WN73	zwf2	Rv1447c	MYCTU	OTHER	0.036582	0.00319	0.026269	0.933959
P9WFF1	ureC	Rv1850	MYCTU	OTHER	0.010335	0.000873	0.00139	0.987402
O50411	vapC46	Rv3384c	MYCTU	OTHER	0.003315	0.005304	0.000545	0.990836
P9WIT7	pyrB	Rv1380	MYCTU	OTHER	0.003745	0.001596	0.001447	0.993212
I6Y8I5		Rv0712	MYCTU	OTHER	0.008712	0.001695	0.001031	0.988561
O06619		Rv1571	MYCTU	TAT(Tat/SPI)	0.048815	0.507492	0.010072	0.433621	CS pos: 43-44. SLA-VA. Pr: 0.1519
O05876		Rv3231c	MYCTU	OTHER	0.059099	0.007487	0.004732	0.928682
P9WHA5	rplB	Rv0704	MYCTU	OTHER	0.02202	0.023229	0.004721	0.95003
P9WQA1	gatA	Rv3011c	MYCTU	OTHER	0.007117	0.003309	0.001491	0.988083
P9WNU5	polA	Rv1629	MYCTU	OTHER	0.013208	0.002786	0.004677	0.97933
I6X811	dppA	Rv3666c	MYCTU	LIPO(Sec/SPII)	0.009735	0.00032	0.988729	0.001215	CS pos: 24-25. VAG-CG. Pr: 0.9918
P9WMN1	hisG	Rv2121c	MYCTU	OTHER	0.009148	0.000712	0.000973	0.989167
O06401	mtnP	Rv0535	MYCTU	OTHER	0.243715	0.019453	0.045986	0.690846
P9WKL5		Rv0560c	MYCTU	OTHER	0.003002	0.000364	0.000361	0.996273
P9WM25		Rv1332	MYCTU	OTHER	0.015278	0.006139	0.005357	0.973227
I6XU97		Rv0045c	MYCTU	OTHER	0.012232	0.005618	0.001236	0.980913
P9WHL9	purK	Rv3276c	MYCTU	OTHER	0.325876	0.0973	0.068147	0.508677
P9WMP3	hemC	Rv0510	MYCTU	OTHER	0.068498	0.023193	0.020692	0.887617
P9WH39	rpsB	Rv2890c	MYCTU	OTHER	0.001492	9.1e-05	0.00021	0.998206
O50394	spoU	Rv3366	MYCTU	OTHER	0.030907	0.002426	0.091366	0.875301
P9WN19	gltD	Rv3858c	MYCTU	OTHER	0.042381	0.000748	0.002222	0.954649
P9WFN5		Rv1910c	MYCTU	SP(Sec/SPI)	0.506502	0.132754	0.202108	0.158636	CS pos: 29-30. AYG-GN. Pr: 0.1221
P9WM93		Rv0034	MYCTU	OTHER	0.028822	0.026109	0.004739	0.94033
P9WFA5	vapC11	Rv1561	MYCTU	OTHER	0.008846	0.001397	0.00153	0.988227
O05833		Rv2365c	MYCTU	OTHER	0.053882	0.052823	0.005088	0.888208
P9WHI3	recR	Rv3715c	MYCTU	OTHER	0.00912	0.001746	0.000985	0.988149
I6YAY5		Rv3033	MYCTU	LIPO(Sec/SPII)	0.061979	0.018227	0.916945	0.002849	CS pos: 24-25. PTA-CS. Pr: 0.9139
P9WPZ3	argJ	Rv1653	MYCTU	OTHER	0.117983	0.384969	0.015031	0.482017
P9WG45	gyrB	Rv0005	MYCTU	OTHER	0.00358	0.000396	0.000609	0.995415
Q79FW0		Rv0812	MYCTU	OTHER	0.003437	0.000283	0.000481	0.9958
O53498	cobN	Rv2062c	MYCTU	OTHER	0.014499	0.000816	0.002767	0.981918
P71540	echA7	Rv0971c	MYCTU	OTHER	0.061666	0.050649	0.004884	0.882802
P9WF25	relJ	Rv3357	MYCTU	OTHER	0.002925	0.001507	0.000457	0.995111
P96267		Rv0421c	MYCTU	OTHER	0.01021	0.011007	0.006134	0.972648
P9WID3	pfkB	Rv2029c	MYCTU	OTHER	0.05364	0.001278	0.007234	0.937848
P9WIM3		Rv1847	MYCTU	OTHER	0.034858	0.003731	0.000542	0.960869
P9WPX9	aroB	Rv2538c	MYCTU	OTHER	0.002248	0.000161	0.000329	0.997263
I6YAE2		Rv2843	MYCTU	TAT(Tat/SPI)	0.00985	0.622528	0.365289	0.002332	CS pos: 46-47. APA-VE. Pr: 0.2713
P9WIK3	cysH	Rv2392	MYCTU	OTHER	0.086955	0.007141	0.002625	0.903279
P9WJQ7	moeA1	Rv0994	MYCTU	OTHER	0.049651	0.007019	0.008649	0.934681
P9WQ81	bioA	Rv1568	MYCTU	OTHER	0.010331	0.000631	0.001128	0.987911
P9WP05		Rv2417c	MYCTU	OTHER	0.00484	0.000905	0.000787	0.993468
L0TBY6		Rv2250A	MYCTU	OTHER	0.011792	0.003617	0.002651	0.981939
O06816		Rv1443c	MYCTU	OTHER	0.011991	0.003086	0.002363	0.98256
P9WK11	menD	Rv0555	MYCTU	OTHER	0.019306	0.002164	0.004085	0.974444
I6XD65	pncA	Rv2043c	MYCTU	OTHER	0.093172	0.037473	0.005841	0.863513
P9WGT1	fabG3	Rv2002	MYCTU	OTHER	0.126735	0.047753	0.017153	0.80836
O53534		Rv2260	MYCTU	OTHER	0.003441	0.000139	0.000328	0.996092
P71650	mazF9	Rv2801c	MYCTU	OTHER	0.023866	0.005173	0.003426	0.967534
P95148		Rv1867	MYCTU	OTHER	0.007558	0.000853	0.001133	0.990456
P9WQ63	mbtB	Rv2383c	MYCTU	OTHER	0.009246	0.00258	0.002024	0.986151
P9WPX3	ask	Rv3709c	MYCTU	OTHER	0.008143	0.000697	0.001207	0.989953
O69670	egtC	Rv3702c	MYCTU	OTHER	0.405721	0.124156	0.019832	0.450291
P72043		Rv3777	MYCTU	OTHER	0.013309	0.004471	0.001394	0.980826
P9WKE1	tmk	Rv3247c	MYCTU	OTHER	0.102765	0.0694	0.00382	0.824015
I6XHY3		Rv3677c	MYCTU	OTHER	0.009959	0.000374	0.00174	0.987927
O53147		Rv1455	MYCTU	OTHER	0.01113	0.000733	0.002208	0.98593
P9WIM1	pafB	Rv2096c	MYCTU	OTHER	0.133987	0.020616	0.014215	0.831183
I6WZ30		Rv0679c	MYCTU	LIPO(Sec/SPII)	0.017762	0.049246	0.9318	0.001191	CS pos: 32-33. LAG-CS. Pr: 0.9270
P9WKG7	ispE	Rv1011	MYCTU	OTHER	0.003985	0.000205	0.000772	0.995039
I6Y8Y0	far	Rv0855	MYCTU	OTHER	0.02402	0.020033	0.002615	0.953333
P9WMK7	hup	Rv2986c	MYCTU	OTHER	0.009473	0.006167	0.001837	0.982522
P9WIY1	mutT2	Rv1160	MYCTU	OTHER	0.037909	0.003108	0.163513	0.79547
P96218	gltB	Rv3859c	MYCTU	OTHER	0.004946	0.001609	0.000576	0.992869
L7N675	PPE18	Rv1196	MYCTU	OTHER	0.048063	0.014281	0.00623	0.931426
P72005		Rv1748	MYCTU	OTHER	0.008391	0.000686	0.001584	0.989339
P9WPE3	cinA	Rv1901	MYCTU	OTHER	0.006163	0.00046	0.005408	0.987969
P9WHB5	rplY	Rv1015c	MYCTU	OTHER	0.026807	0.005335	0.003614	0.964244
O33181		Rv1778c	MYCTU	OTHER	0.022936	0.001496	0.01226	0.963308
P9WFJ5		Rv2345	MYCTU	SP(Sec/SPI)	0.986134	0.008761	0.003711	0.001395	CS pos: 26-27. AGA-QP. Pr: 0.9665
P9WKJ1	cysQ	Rv2131c	MYCTU	OTHER	0.003582	0.001522	0.000498	0.994399
P9WQ43	fadD26	Rv2930	MYCTU	OTHER	0.01012	0.00101	0.001189	0.987681
O53903	fadD24	Rv1529	MYCTU	OTHER	0.008486	0.0016	0.001118	0.988795
I6YGS0	ephA	Rv3617	MYCTU	OTHER	0.008938	0.002818	0.00082	0.987424
P9WF55	vapC43	Rv2872	MYCTU	OTHER	0.004714	0.000291	0.001005	0.993991
P9WM27		Rv1322	MYCTU	OTHER	0.069498	0.04087	0.005843	0.883788
P71668	lipI	Rv1400c	MYCTU	OTHER	0.002643	0.000223	0.000699	0.996435
P9WGQ9		Rv0769	MYCTU	OTHER	0.186589	0.03749	0.014091	0.76183
P9WK71	lppO	Rv2290	MYCTU	LIPO(Sec/SPII)	0.135023	0.084706	0.779045	0.001225	CS pos: 28-29. LPA-CS. Pr: 0.7678
P9WH21		Rv3818	MYCTU	OTHER	0.170014	0.011261	0.044319	0.774407
P9WGT3	fabG1	Rv1483	MYCTU	OTHER	0.020709	0.026722	0.002752	0.949817
O53803		Rv0740	MYCTU	OTHER	0.025989	0.005722	0.001981	0.966308
P96817		Rv0140	MYCTU	OTHER	0.011153	0.002689	0.000657	0.9855
P71750	ggtB	Rv2394	MYCTU	LIPO(Sec/SPII)	0.008706	0.000446	0.990563	0.000285	CS pos: 20-21. LSG-CG. Pr: 0.9906
P9WN79	glpD2	Rv3302c	MYCTU	OTHER	0.037825	0.004554	0.003467	0.954153
O06553		Rv1155	MYCTU	OTHER	0.005817	0.002555	0.002312	0.989317
P9WQE5	ppsB	Rv2932	MYCTU	OTHER	0.041793	0.014453	0.01386	0.929894
O53505	lppM	Rv2171	MYCTU	LIPO(Sec/SPII)	0.088186	0.045612	0.864463	0.001739	CS pos: 24-25. ATG-CL. Pr: 0.8648
P9WIS5	kgd	Rv1248c	MYCTU	OTHER	0.004892	0.00255	0.000727	0.99183
I6YEE1		Rv2795c	MYCTU	OTHER	0.00604	0.000318	0.001663	0.99198
O06563	typA	Rv1165	MYCTU	OTHER	0.004667	0.000658	0.000714	0.993962
P9WFR9	thyA	Rv2764c	MYCTU	OTHER	0.004662	0.003792	0.001257	0.990289
P9WPQ3	accA1	Rv2501c	MYCTU	OTHER	0.006723	0.001145	0.001097	0.991035
P9WIH1	PE15	Rv1386	MYCTU	SP(Sec/SPI)	0.423583	0.318848	0.021053	0.236516	CS pos: 31-32. AAA-AP. Pr: 0.1906
O53850	lpqR	Rv0838	MYCTU	LIPO(Sec/SPII)	0.034982	0.000377	0.963161	0.00148	CS pos: 22-23. ACA-CD. Pr: 0.5954
P9WFY9	trmB	Rv0208c	MYCTU	OTHER	0.019365	0.01525	0.00538	0.960004
P9WNE1	fgd1	Rv0407	MYCTU	OTHER	0.009045	0.002277	0.001	0.987678
P9WK19	map	Rv2861c	MYCTU	OTHER	0.046391	0.012867	0.00464	0.936102
I6X5C9	ribF	Rv2786c	MYCTU	OTHER	0.013836	0.001668	0.001596	0.9829
P9WKW9		Rv3786c	MYCTU	OTHER	0.033028	0.002253	0.004482	0.960237
P9WG95	ilvA	Rv1559	MYCTU	OTHER	0.014004	0.013281	0.006514	0.9662
P9WHV9	ppk	Rv2984	MYCTU	OTHER	0.01783	0.002829	0.001991	0.97735
P9WNX7	gabD2	Rv1731	MYCTU	OTHER	0.012505	0.026851	0.002121	0.958524
P9WJK5	mutB	Rv1493	MYCTU	OTHER	0.261973	0.078302	0.014999	0.644727
O06389		Rv0523c	MYCTU	OTHER	0.043477	0.006701	0.003477	0.946345
O06611		Rv1579c	MYCTU	OTHER	0.058795	0.032077	0.140451	0.768676
P9WJB7	espR	Rv3849	MYCTU	OTHER	0.013003	0.005327	0.001744	0.979926
O53408		Rv1060	MYCTU	OTHER	0.021882	0.005192	0.003521	0.969404
P9WPW7	argG	Rv1658	MYCTU	OTHER	0.006009	0.001048	0.000959	0.991983
P9WMR1	helY	Rv2092c	MYCTU	OTHER	0.101382	0.03545	0.00443	0.858738
I6YGX2	ponA2	Rv3682	MYCTU	SP(Sec/SPI)	0.419173	0.088317	0.292943	0.199568	CS pos: 27-28. ATA-LT. Pr: 0.1425
P96832	pntAa	Rv0155	MYCTU	OTHER	0.027802	0.028059	0.001432	0.942708
P9WFZ5	otsB	Rv3372	MYCTU	OTHER	0.011847	0.027247	0.001144	0.959762
P9WJC7	espG3	Rv0289	MYCTU	OTHER	0.030641	0.032991	0.001857	0.934511
O69725	proX	Rv3759c	MYCTU	LIPO(Sec/SPII)	0.148707	0.001127	0.848988	0.001179	CS pos: 26-27. VAS-CA. Pr: 0.7897
P9WKG5	ispF	Rv3581c	MYCTU	OTHER	0.065657	0.001592	0.152948	0.779803
I6Y1V1		Rv2844	MYCTU	OTHER	0.013358	0.002407	0.003166	0.981069
I6X7W8		Rv3618	MYCTU	OTHER	0.040857	0.001098	0.003981	0.954064
I6YCP0		Rv3651	MYCTU	OTHER	0.008089	0.010593	0.00137	0.979947
O53751		Rv0466	MYCTU	OTHER	0.003365	0.000316	0.000692	0.995627
P95291		Rv1922	MYCTU	LIPO(Sec/SPII)	0.009597	0.027288	0.962611	0.000504	CS pos: 24-25. LGG-CT. Pr: 0.9633
P9WIC3	pheA	Rv3838c	MYCTU	OTHER	0.090241	0.072431	0.011432	0.825896
O06299		Rv0348	MYCTU	OTHER	0.008265	0.001243	0.002599	0.987894
O53410		Rv1062	MYCTU	TAT(Tat/SPI)	0.11538	0.781601	0.01358	0.089438	CS pos: 28-29. GIA-DE. Pr: 0.3867
P9WKP3		Rv0906	MYCTU	TAT(Tat/SPI)	0.428987	0.526896	0.014596	0.029521	CS pos: 33-34. ALG-AD. Pr: 0.3862
O69687		Rv3720	MYCTU	OTHER	0.040822	0.007978	0.010643	0.940557
O53413		Rv1065	MYCTU	OTHER	0.077496	0.019167	0.008059	0.895277
O86340		Rv2061c	MYCTU	OTHER	0.009057	0.002784	0.005721	0.982438
P9WPF3	pks11	Rv1665	MYCTU	OTHER	0.009729	0.001503	0.000901	0.987866
P9WLJ5		Rv2091c	MYCTU	OTHER	0.135242	0.025672	0.029442	0.809644
O33182		Rv1680	MYCTU	OTHER	0.014493	0.000324	0.001186	0.983998
O05581		Rv0998	MYCTU	OTHER	0.016529	0.01515	0.004591	0.96373
P9WHF3	rho	Rv1297	MYCTU	OTHER	0.010597	0.003006	0.001891	0.984506
P9WKC9	tgs1	Rv3130c	MYCTU	OTHER	0.010757	0.02845	0.002068	0.958725
P71969		Rv2672	MYCTU	LIPO(Sec/SPII)	0.222442	0.02371	0.748602	0.005246	CS pos: 29-30. LAA-CV. Pr: 0.5786
I6YC03	ephB	Rv1938	MYCTU	OTHER	0.008754	0.00084	0.000687	0.989719
P9WQA9	alr	Rv3423c	MYCTU	OTHER	0.011419	0.002731	0.000642	0.985208
P9WHL5	purQ	Rv0788	MYCTU	OTHER	0.022369	0.001585	0.00134	0.974707
Q6MWX1	PPE60	Rv3478	MYCTU	OTHER	0.039287	0.012368	0.005388	0.942956
P9WKJ9	infC	Rv1641	MYCTU	OTHER	0.010812	0.000875	0.001248	0.987064
P9WJM7	mshD	Rv0819	MYCTU	OTHER	0.01646	0.012832	0.004388	0.966321
I6Y0W5	fadE19	Rv2500c	MYCTU	OTHER	0.015758	0.00163	0.002488	0.980124
P9WHP1	pta	Rv0408	MYCTU	OTHER	0.011385	0.002503	0.004942	0.98117
P9WGM9	mprA	Rv0981	MYCTU	OTHER	0.004176	0.000551	0.000358	0.994915
O53157		Rv1466	MYCTU	OTHER	0.003125	0.000203	0.000266	0.996406
P9WKE7	thrB	Rv1296	MYCTU	SP(Sec/SPI)	0.58745	0.038208	0.186576	0.187766	CS pos: 22-23. SSA-NL. Pr: 0.2103
O07243		Rv0316	MYCTU	OTHER	0.004083	0.003013	0.000967	0.991937
O05900		Rv0907	MYCTU	OTHER	0.013858	0.002386	0.012382	0.971374
P9WMU7		Rv2212	MYCTU	OTHER	0.011128	0.014174	0.000918	0.973779
P9WHS7	pepE	Rv2089c	MYCTU	OTHER	0.072781	0.301662	0.023553	0.602004
P9WNY5	mmsB	Rv0751c	MYCTU	OTHER	0.264248	0.101486	0.031582	0.602683
I6XI16		Rv3718c	MYCTU	OTHER	0.046485	0.010204	0.004779	0.938532
P96272		Rv0426c	MYCTU	TAT(Tat/SPI)	0.359173	0.425369	0.032481	0.182976	CS pos: 44-45. TGA-AK. Pr: 0.0708
P9WNU9	dop	Rv2112c	MYCTU	OTHER	0.024101	0.019049	0.003478	0.953373
P9WJF9	csm3	Rv2821c	MYCTU	OTHER	0.115837	0.018194	0.033001	0.832967
P9WN21	glpX	Rv1099c	MYCTU	OTHER	0.023189	0.018657	0.003318	0.954836
O53521	fadD15	Rv2187	MYCTU	OTHER	0.014706	0.00027	0.000778	0.984247
P9WI85		Rv0181c	MYCTU	OTHER	0.012318	0.002036	0.003594	0.982053
O86312		Rv1219c	MYCTU	OTHER	0.03277	0.051343	0.004075	0.911813
P9WJE1	espA	Rv3616c	MYCTU	OTHER	0.006523	0.000948	0.000607	0.991922
I6Y4Z4	fadD16	Rv0852	MYCTU	OTHER	0.098083	0.005084	0.097957	0.798875
P9WQ05	arcA	Rv1001	MYCTU	OTHER	0.003355	0.000179	0.000409	0.996056
P9WNG3	fabH	Rv0533c	MYCTU	OTHER	0.028875	0.005761	0.0095	0.955864
P71857	fadE28	Rv3544c	MYCTU	OTHER	0.011603	0.005479	0.001946	0.980972
O53979		Rv1978	MYCTU	OTHER	0.003047	0.000376	0.00077	0.995806
P9WHM5	purN	Rv0956	MYCTU	OTHER	0.081538	0.076936	0.009726	0.8318
O07234		Rv0307c	MYCTU	OTHER	0.011334	0.011565	0.001079	0.976023
O05592		Rv1006	MYCTU	LIPO(Sec/SPII)	0.033688	0.007719	0.95716	0.001432	CS pos: 26-27. LNG-CS. Pr: 0.9521
P9WM23		Rv1333	MYCTU	OTHER	0.13431	0.024469	0.018091	0.82313
P95286		Rv1928c	MYCTU	OTHER	0.067459	0.077525	0.003767	0.851248
P9WQ49	fadD21	Rv1185c	MYCTU	OTHER	0.003028	0.000413	0.000915	0.995644
P9WML7	hisC	Rv1600	MYCTU	OTHER	0.010755	0.004433	0.003435	0.981377
P9WG39	ilvG	Rv1820	MYCTU	OTHER	0.021211	0.022975	0.006927	0.948887
P9WLQ9		Rv1836c	MYCTU	OTHER	0.031575	0.01407	0.005812	0.948543
O07783	vapC4	Rv0595c	MYCTU	OTHER	0.007624	0.007092	0.001028	0.984256
P96273	xthA	Rv0427c	MYCTU	OTHER	0.006111	0.000699	0.001732	0.991458
P9WFQ9	ung	Rv2976c	MYCTU	OTHER	0.007023	0.003599	0.000877	0.988502
P9WN35	trpG	Rv0013	MYCTU	OTHER	0.012211	0.000863	0.000707	0.986219
O53448		Rv1100	MYCTU	OTHER	0.03884	0.001862	0.043668	0.915629
I6Y8R4		Rv0774c	MYCTU	TAT(Tat/SPI)	0.056717	0.922972	0.018581	0.00173	CS pos: 41-42. SHA-AP. Pr: 0.5047
P9WNC5	folB	Rv3607c	MYCTU	OTHER	0.005848	0.000958	0.00046	0.992734
P9WFU9	lysS1	Rv3598c	MYCTU	OTHER	0.017611	0.013456	0.002658	0.966275
P9WN49	glmS	Rv3436c	MYCTU	OTHER	0.007088	0.000979	0.002709	0.989224
O07430	bglS	Rv0186	MYCTU	OTHER	0.04321	0.065648	0.015362	0.875779
P9WFX5	trpD	Rv2192c	MYCTU	OTHER	0.043272	0.007849	0.005655	0.943224
P9WGV7		Rv2554c	MYCTU	OTHER	0.036057	0.040773	0.038834	0.884336
I6XCB2	scpB	Rv1710	MYCTU	OTHER	0.004721	0.007666	0.000349	0.987264
P9WFS1	deoA	Rv3314c	MYCTU	OTHER	0.006023	0.00024	0.000773	0.992964
P95202		Rv0394c	MYCTU	SP(Sec/SPI)	0.504448	0.081812	0.0449	0.36884	CS pos: 32-33. FDA-IE. Pr: 0.1291
O08343	tatD	Rv1008	MYCTU	OTHER	0.029686	0.028998	0.0055	0.935815
P9WJH5	nuoD	Rv3148	MYCTU	OTHER	0.016301	0.003626	0.003913	0.97616
I6X9E2	lpqO	Rv0604	MYCTU	LIPO(Sec/SPII)	0.002318	0.011823	0.985509	0.00035	CS pos: 22-23. LTA-CA. Pr: 0.9851
P95125	lipN	Rv2970c	MYCTU	OTHER	0.016306	0.014272	0.002287	0.967134
P9WPA7	coaA	Rv1092c	MYCTU	OTHER	0.003095	0.000656	0.000415	0.995834
P9WND3	fmt	Rv1406	MYCTU	OTHER	0.037137	0.014437	0.009075	0.939351
P9WHT3	pepB	Rv2213	MYCTU	OTHER	0.102935	0.020559	0.031912	0.844594
P9WFF3	upp	Rv3309c	MYCTU	OTHER	0.007798	0.003469	0.00151	0.987224
P9WND1	folP1	Rv3608c	MYCTU	OTHER	0.039257	0.002978	0.00234	0.955425
P9WHK7	pyrG	Rv1699	MYCTU	TAT(Tat/SPI)	0.252539	0.381119	0.044827	0.321515	CS pos: 39-40. ARG-LH. Pr: 0.2290
P9WFD9		Rv2028c	MYCTU	OTHER	0.014277	0.001738	0.001024	0.982961
O53945	mycP5	Rv1796	MYCTU	SP(Sec/SPI)	0.87541	0.118636	0.005499	0.000454	CS pos: 39-40. AYA-IS. Pr: 0.9653
P9WL67		Rv2627c	MYCTU	OTHER	0.013274	0.012269	0.003311	0.971145
P9WQH1	ackA	Rv0409	MYCTU	OTHER	0.022597	0.008034	0.00155	0.967819
P9WI71	pknH	Rv1266c	MYCTU	OTHER	0.003097	0.000803	0.00104	0.99506
P9WKN5		Rv0953c	MYCTU	OTHER	0.031445	0.011016	0.009227	0.948311
L7N663	amiA1	Rv3305c	MYCTU	OTHER	0.010577	0.000792	0.000915	0.987716
O05859		Rv3207c	MYCTU	SP(Sec/SPI)	0.889156	0.02317	0.038581	0.049093	CS pos: 37-38. AAA-QT. Pr: 0.6523
P9WLS1		Rv1813c	MYCTU	TAT(Tat/SPI)	0.304557	0.675062	0.004216	0.016166	CS pos: 32-33. VDA-HL. Pr: 0.7031
O53501	vapC37	Rv2103c	MYCTU	OTHER	0.006966	0.000748	0.001549	0.990737
O06178		Rv1532c	MYCTU	OTHER	0.003135	0.000657	0.00112	0.995089
P9WGU9	lpqY	Rv1235	MYCTU	LIPO(Sec/SPII)	0.045599	0.0018	0.950711	0.00189	CS pos: 25-26. AAA-CG. Pr: 0.9516
I6YCA3	fadE26	Rv3504	MYCTU	OTHER	0.034083	0.032828	0.007624	0.925466
P9WP53	cysM	Rv1336	MYCTU	OTHER	0.00498	0.001262	0.001657	0.992102
P9WLN9		Rv1998c	MYCTU	OTHER	0.045221	0.018384	0.004401	0.931994
P9WN87	furA	Rv1909c	MYCTU	OTHER	0.009777	0.001058	0.001156	0.988009
O53379		Rv3329	MYCTU	OTHER	0.009427	0.003444	0.001548	0.985581
P9WFL7		Rv2295	MYCTU	OTHER	0.051599	0.003337	0.004911	0.940152
P9WK77	lppJ	Rv2080	MYCTU	LIPO(Sec/SPII)	0.009006	0.019461	0.968064	0.003468	CS pos: 28-29. LAG-CA. Pr: 0.9693
P95075	fucA	Rv0727c	MYCTU	OTHER	0.013118	0.004808	0.001567	0.980507
P9WM03		Rv1360	MYCTU	OTHER	0.015274	0.002104	0.002458	0.980164
I6WZD9		Rv0765c	MYCTU	TAT(Tat/SPI)	0.060053	0.759436	0.013656	0.166855	CS pos: 27-28. ATA-TE. Pr: 0.2076
P9WLN3		Rv2004c	MYCTU	OTHER	0.005745	0.00068	0.001378	0.992196
O53382	nagA	Rv3332	MYCTU	OTHER	0.075322	0.01697	0.009281	0.898427
L7N6B3	adhE1	Rv0162c	MYCTU	OTHER	0.004922	0.000347	0.000683	0.994048
P9WGW3	ruvA	Rv2593c	MYCTU	OTHER	0.007445	0.002341	0.001101	0.989113
O53406	fadD14	Rv1058	MYCTU	OTHER	0.02879	0.009635	0.087958	0.873617
I6XI14	cobQ2	Rv3713	MYCTU	OTHER	0.00921	0.002224	0.000801	0.987765
P71840		Rv0787	MYCTU	OTHER	0.010237	0.003819	0.003208	0.982736
P9WIL9	pafC	Rv2095c	MYCTU	OTHER	0.136779	0.039714	0.002177	0.82133
P9WPK3	carB	Rv1384	MYCTU	LIPO(Sec/SPII)	0.032154	0.007569	0.730033	0.230244	CS pos: 23-24. GQA-CE. Pr: 0.7425
O06769		Rv0669c	MYCTU	OTHER	0.007875	0.000587	0.003794	0.987744
P9WK49	lprE	Rv1252c	MYCTU	LIPO(Sec/SPII)	0.003613	0.004742	0.990924	0.00072	CS pos: 28-29. LTG-CG. Pr: 0.9895
P9WH03	rnc	Rv2925c	MYCTU	OTHER	0.025808	0.005022	0.001011	0.968159
O06237	lppL	Rv2138	MYCTU	LIPO(Sec/SPII)	0.003534	0.005974	0.990065	0.000428	CS pos: 25-26. VAG-CS. Pr: 0.9907
P71791	epiA	Rv1512	MYCTU	OTHER	0.078185	0.172559	0.00675	0.742506
P9WPA3	coaE	Rv1631	MYCTU	LIPO(Sec/SPII)	0.058055	0.002954	0.492097	0.446894	CS pos: 23-24. FSQ-CG. Pr: 0.4876
P71733		Rv2410c	MYCTU	OTHER	0.001966	0.000117	0.000465	0.997452
O07751		Rv1879	MYCTU	OTHER	0.004868	0.000994	0.005126	0.989012
P9WKP1		Rv0940c	MYCTU	OTHER	0.159216	0.024424	0.017077	0.799283
P71980		Rv1722	MYCTU	OTHER	0.004526	0.002383	0.00539	0.987701
P9WGS9	dprE2	Rv3791	MYCTU	OTHER	0.017119	0.008123	0.010549	0.964209
P9WKJ3	ilvH	Rv3002c	MYCTU	OTHER	0.009361	0.009956	0.001425	0.979258
P9WLH1		Rv2237	MYCTU	OTHER	0.060905	0.005059	0.019493	0.914543
I6YGH7	fadE31	Rv3562	MYCTU	OTHER	0.01876	0.033586	0.001164	0.946491
I6XFA6	lppU	Rv2784c	MYCTU	LIPO(Sec/SPII)	0.009891	0.000232	0.989535	0.000342	CS pos: 18-19. ATG-CS. Pr: 0.9903
O53695	mycP3	Rv0291	MYCTU	SP(Sec/SPI)	0.97168	0.020257	0.006279	0.001784	CS pos: 25-26. AWA-IG. Pr: 0.8527
P9WQG7		Rv0802c	MYCTU	OTHER	0.00379	0.000145	0.000446	0.99562
P9WIN5	papA5	Rv2939	MYCTU	OTHER	0.003384	0.000285	0.000276	0.996055
P9WL95		Rv2568c	MYCTU	OTHER	0.162352	0.02083	0.03276	0.784059
P9WKK1	infB	Rv2839c	MYCTU	OTHER	0.016723	0.037211	0.003096	0.94297
O05784	agpS	Rv3107c	MYCTU	OTHER	0.027516	0.007479	0.004699	0.960305
O53620		Rv0075	MYCTU	OTHER	0.009574	0.001119	0.000641	0.988666
P9WIK7	papA2	Rv3820c	MYCTU	OTHER	0.060098	0.017695	0.006605	0.915603
P9WM53	udgB	Rv1259	MYCTU	OTHER	0.157165	0.02395	0.004851	0.814034
P9WNR7	eccB1	Rv3869	MYCTU	OTHER	0.006747	0.00019	0.008781	0.984282
P9WH87	rplC	Rv0701	MYCTU	OTHER	0.034306	0.002269	0.002952	0.960473
I6Y9K2	mrr	Rv2528c	MYCTU	OTHER	0.020073	0.00185	0.003423	0.974654
O86318	accD2	Rv0974c	MYCTU	OTHER	0.013629	0.002854	0.003051	0.980466
I6X5I7	cysG	Rv2847c	MYCTU	OTHER	0.196048	0.060223	0.021157	0.722572
P71538	accA2	Rv0973c	MYCTU	OTHER	0.215905	0.102893	0.023325	0.657876
P9WQC1	adhA	Rv1862	MYCTU	OTHER	0.054046	0.007379	0.032609	0.905966
I6Y0R5	folC	Rv2447c	MYCTU	OTHER	0.005562	0.001489	0.000805	0.992144
O07755		Rv1874	MYCTU	OTHER	0.035266	0.05534	0.011878	0.897516
P96374	ppx2	Rv1026	MYCTU	OTHER	0.008147	0.001876	0.001481	0.988496
P9WP79	fbiB	Rv3262	MYCTU	OTHER	0.018313	0.005978	0.001688	0.974021
P9WQ55	fadD10	Rv0099	MYCTU	OTHER	0.008886	0.008061	0.001257	0.981796
P9WKG9	ispD	Rv3582c	MYCTU	OTHER	0.01119	0.002025	0.003914	0.98287
O05858		Rv3208	MYCTU	OTHER	0.017528	0.007866	0.001664	0.972943
L0TB61		Rv2037c	MYCTU	OTHER	0.038909	0.02194	0.005173	0.933979
I6X827		Rv3683	MYCTU	OTHER	0.231242	0.084217	0.026293	0.658248
P71615	nrnA	Rv2837c	MYCTU	OTHER	0.09446	0.36695	0.021966	0.516624
P71738		Rv2405	MYCTU	OTHER	0.059649	0.155779	0.00211	0.782462
P96878		Rv3273	MYCTU	OTHER	0.044953	0.008492	0.039931	0.906623
P9WGW7	rsmI	Rv1003	MYCTU	OTHER	0.063636	0.136198	0.009247	0.790918
P9WMS1	dhmA2	Rv1833c	MYCTU	OTHER	0.004537	0.000289	0.0008	0.994374
O53901	pks5	Rv1527c	MYCTU	LIPO(Sec/SPII)	0.013878	0.001673	0.690466	0.293983	CS pos: 23-24. GMG-CR. Pr: 0.6932
P9WNV9	dnaJ1	Rv0352	MYCTU	OTHER	0.007971	0.003134	0.002023	0.986872
P9WHU5	ripB	Rv1478	MYCTU	SP(Sec/SPI)	0.981782	0.00946	0.006903	0.001855	CS pos: 31-32. ADA-EP. Pr: 0.9299
O69697		Rv3730c	MYCTU	OTHER	0.003423	0.002376	0.001067	0.993134
P9WFU3	pheS	Rv1649	MYCTU	OTHER	0.013	0.004829	0.002871	0.9793
O53594		Rv3916c	MYCTU	OTHER	0.006058	0.000309	0.000391	0.993241
P9WHP7	truB	Rv2793c	MYCTU	OTHER	0.013351	0.005036	0.00279	0.978823
O05582		Rv0999	MYCTU	LIPO(Sec/SPII)	0.124558	0.281534	0.455367	0.13854	CS pos: 49-50. LVG-CS. Pr: 0.3095
P96808	fadE1	Rv0131c	MYCTU	OTHER	0.001889	0.000379	0.000327	0.997406
I6WZK7	mmcO	Rv0846c	MYCTU	TAT(Tat/SPI)	0.005116	0.960144	0.034184	0.000556	CS pos: 44-45. SGA-AG. Pr: 0.2326
L7N690	amiB1	Rv3306c	MYCTU	OTHER	0.017224	0.025889	0.00168	0.955207
O07742		Rv1890c	MYCTU	OTHER	0.0112	0.004605	0.003931	0.980264
P9WGP7		Rv2216	MYCTU	SP(Sec/SPI)	0.563292	0.108853	0.039975	0.28788	CS pos: 25-26. LRA-AD. Pr: 0.5023
P71635	csm6	Rv2818c	MYCTU	OTHER	0.046096	0.001927	0.005924	0.946053
L0TC47	lipV	Rv3203	MYCTU	OTHER	0.004933	0.00073	0.000931	0.993405
P9WHM3	purU	Rv2964	MYCTU	OTHER	0.037307	0.036878	0.002028	0.923788
P9WK23	malQ	Rv1781c	MYCTU	OTHER	0.08035	0.325784	0.004036	0.589829
P9WJI7	pncB2	Rv0573c	MYCTU	OTHER	0.003579	0.001057	0.000763	0.9946
P9WGD9	ftsY	Rv2921c	MYCTU	OTHER	0.05555	0.028817	0.046585	0.869049
P95141	fadD29	Rv2950c	MYCTU	OTHER	0.055163	0.032692	0.01226	0.899885
P9WK15	mbtK	Rv1347c	MYCTU	OTHER	0.007835	0.001219	0.00096	0.989986
P9WHI7	recN	Rv1696	MYCTU	OTHER	0.03084	0.070308	0.005605	0.893248
P9WFT7	serS	Rv3834c	MYCTU	OTHER	0.010334	0.047372	0.001435	0.940859
O53360	pmmB	Rv3308	MYCTU	OTHER	0.016608	0.007682	0.032035	0.943676
I6Y3Q0	fadE27	Rv3505	MYCTU	OTHER	0.004883	0.011278	0.000679	0.983159
O06179		Rv1533	MYCTU	OTHER	0.078149	0.053255	0.034273	0.834323
I6XD69	pks12	Rv2048c	MYCTU	OTHER	0.004826	0.003219	0.013763	0.978192
O53664	htdX	Rv0241c	MYCTU	OTHER	0.084519	0.142623	0.013347	0.759512
O33177		Rv1774	MYCTU	OTHER	0.021518	0.002674	0.004307	0.971501
P96877		Rv3272	MYCTU	OTHER	0.01247	0.006708	0.001167	0.979655
P9WGK1	dosT	Rv2027c	MYCTU	OTHER	0.002823	0.000402	0.000181	0.996594
P9WKI9	suhB	Rv2701c	MYCTU	OTHER	0.018744	0.029334	0.003832	0.94809
O33259	metH	Rv2124c	MYCTU	OTHER	0.011798	0.001461	0.001794	0.984947
I6YGW2		Rv3668c	MYCTU	SP(Sec/SPI)	0.869071	0.126759	0.003485	0.000685	CS pos: 29-30. AAA-DD. Pr: 0.6291
P9WHH3	mtr	Rv2855	MYCTU	OTHER	0.108305	0.009603	0.005998	0.876094
P9WJJ9	nadB	Rv1595	MYCTU	OTHER	0.229926	0.216324	0.050498	0.503253
P9WHP9	truA	Rv3455c	MYCTU	OTHER	0.013053	0.002502	0.00161	0.982835
O05819	mbtF	Rv2379c	MYCTU	OTHER	0.043905	0.063266	0.004086	0.888743
P9WK97	lepA	Rv2404c	MYCTU	OTHER	0.022062	0.006233	0.003291	0.968415
P95223	oplA	Rv0266c	MYCTU	OTHER	0.012407	0.005468	0.001921	0.980204
L7N6A5	manB	Rv3264c	MYCTU	OTHER	0.158087	0.053571	0.006156	0.782186
O07179	echA2	Rv0456c	MYCTU	OTHER	0.043319	0.003058	0.011928	0.941695
P9WLH5		Rv2228c	MYCTU	OTHER	0.016261	0.001551	0.002688	0.9795
P96811	ephF	Rv0134	MYCTU	OTHER	0.008288	0.000971	0.001531	0.989209
P9WFV5	hisS	Rv2580c	MYCTU	OTHER	0.004201	0.002969	0.000365	0.992465
P9WGR9	fabG2	Rv1350	MYCTU	OTHER	0.11652	0.079269	0.012618	0.791594
P9WGB3	cobIJ	Rv2066	MYCTU	OTHER	0.04666	0.005193	0.003558	0.944588
I6YGF8		Rv3542c	MYCTU	OTHER	0.020881	0.003018	0.006401	0.9697
P9WG73	thiG	Rv0417	MYCTU	OTHER	0.043436	0.196165	0.00325	0.757148
P9WGK7	prrB	Rv0902c	MYCTU	OTHER	0.017761	0.006665	0.008328	0.967246
Q50732		Rv2566	MYCTU	OTHER	0.022153	0.03104	0.01012	0.936688
P96824		Rv0147	MYCTU	OTHER	0.017497	0.009137	0.003286	0.97008
P9WQ97	amiB2	Rv1263	MYCTU	OTHER	0.004014	0.004258	0.002872	0.988855
P9WKV3	lprQ	Rv0483	MYCTU	TAT(Tat/SPI)	0.096417	0.444849	0.087259	0.371475	CS pos: 50-51. ACA-GK. Pr: 0.1575
P9WHQ7	purF	Rv0808	MYCTU	OTHER	0.010996	0.001122	0.001548	0.986335
P9WMU9		Rv1264	MYCTU	OTHER	0.004003	0.000672	0.000367	0.994958
P9WFP5		Rv1462	MYCTU	OTHER	0.01191	0.001944	0.001433	0.984713
P71719	mbtD	Rv2381c	MYCTU	OTHER	0.010822	0.001811	0.00151	0.985857
P9WLA9		Rv2411c	MYCTU	OTHER	0.023109	0.003458	0.002613	0.97082
P9WG41	ilvB1	Rv3003c	MYCTU	OTHER	0.013946	0.002793	0.000654	0.982608
O53198	aglA	Rv2471	MYCTU	OTHER	0.032367	0.003729	0.00655	0.957354
O07810		Rv3813c	MYCTU	OTHER	0.031136	0.004688	0.02726	0.936917
O06404		Rv0538	MYCTU	OTHER	0.010952	0.001354	0.001548	0.986146
P9WPQ7	bioB	Rv1589	MYCTU	OTHER	0.002659	0.000474	0.000507	0.99636
O06817	bisC	Rv1442	MYCTU	OTHER	0.109523	0.04497	0.053215	0.792293
L7N650	pcd	Rv3293	MYCTU	OTHER	0.08117	0.025107	0.029269	0.864455
P9WPF5	pks10	Rv1660	MYCTU	OTHER	0.007216	0.00071	0.000901	0.991172
I6WZS8		Rv0926c	MYCTU	OTHER	0.013053	0.000991	0.001253	0.984703
P9WL97		Rv2567	MYCTU	OTHER	0.036457	0.001986	0.003306	0.958251
P9WQP7		Rv1106c	MYCTU	OTHER	0.028726	0.091292	0.008009	0.871973
P9WL23		Rv2915c	MYCTU	OTHER	0.026579	0.000757	0.000853	0.971812
P9WKW5		Rv3835	MYCTU	OTHER	0.041501	0.257244	0.01709	0.684166
O65931	atsB	Rv3299c	MYCTU	OTHER	0.008231	0.000989	0.002244	0.988536
P9WNT7	dnaE1	Rv1547	MYCTU	OTHER	0.009037	0.003637	0.00092	0.986406
P9WM55		Rv1148c	MYCTU	OTHER	0.005486	0.012448	0.001584	0.980482
I6XHH2		Rv3531c	MYCTU	OTHER	0.028693	0.006498	0.004841	0.959968
P9WGI1	sigA	Rv2703	MYCTU	OTHER	0.096186	0.291841	0.046601	0.565373
P9WLN7		Rv2000	MYCTU	OTHER	0.026269	0.010333	0.004312	0.959085
I6YF40		Rv3075c	MYCTU	OTHER	0.005014	0.001512	0.000807	0.992667
O06380		Rv3627c	MYCTU	SP(Sec/SPI)	0.582731	0.140566	0.146162	0.130541	CS pos: 30-31. AAA-LV. Pr: 0.1131
P9WIM9	mtc28	Rv0040c	MYCTU	SP(Sec/SPI)	0.746865	0.193884	0.048619	0.010632	CS pos: 32-33. ASA-DP. Pr: 0.8223
I6XF52		Rv2721c	MYCTU	SP(Sec/SPI)	0.68389	0.306138	0.004385	0.005587	CS pos: 35-36. VAA-SP. Pr: 0.6843
P9WGU7	lpqW	Rv1166	MYCTU	LIPO(Sec/SPII)	0.000985	0.007421	0.991261	0.000333	CS pos: 27-28. LAG-CT. Pr: 0.5974
O53585	glfT2	Rv3808c	MYCTU	OTHER	0.009651	0.004137	0.001008	0.985204
P9WN43	glgC	Rv1213	MYCTU	OTHER	0.018732	0.001318	0.010393	0.969557
P9WJL7	murC	Rv2152c	MYCTU	OTHER	0.015568	0.226654	0.00272	0.755057
I6XEK6	mltG	Rv2553c	MYCTU	OTHER	0.051652	0.005141	0.01861	0.924597
P9WKP7		Rv0897c	MYCTU	OTHER	0.0116	0.053446	0.002542	0.932412
P9WGT5	sdaA	Rv0069c	MYCTU	OTHER	0.058051	0.027115	0.0078	0.907034
P96872		Rv3267	MYCTU	SP(Sec/SPI)	0.798042	0.02636	0.0141	0.161498	CS pos: 38-39. VRS-FE. Pr: 0.5601
O33268		Rv0338c	MYCTU	OTHER	0.063867	0.028387	0.011729	0.896017
P9WLZ3		Rv1367c	MYCTU	OTHER	0.007969	0.001509	0.00214	0.988382
O05854		Rv3212	MYCTU	SP(Sec/SPI)	0.531384	0.355716	0.014621	0.098279	CS pos: 37-38. ARA-TI. Pr: 0.5557
P9WPU3	kdpB	Rv1030	MYCTU	OTHER	0.012925	0.029764	0.015533	0.941778
P9WI81	pknB	Rv0014c	MYCTU	OTHER	0.002342	0.001292	0.000658	0.995707
P9WP77	fbiC	Rv1173	MYCTU	OTHER	0.037242	0.074655	0.001819	0.886285
O05458	mycP2	Rv3886c	MYCTU	SP(Sec/SPI)	0.686419	0.299753	0.012385	0.001442	CS pos: 33-34. AQA-IP. Pr: 0.8504
O65936		Rv1751	MYCTU	OTHER	0.063642	0.008342	0.008605	0.919411
P9WMV9	choD	Rv3409c	MYCTU	OTHER	0.009205	0.001943	0.002509	0.986342
P9WGD7	ffh	Rv2916c	MYCTU	OTHER	0.003537	0.001767	0.001433	0.993263
P9WHJ3	recA	Rv2737c	MYCTU	OTHER	0.007452	0.006201	0.001111	0.985236
P9WJV5	mmpL3	Rv0206c	MYCTU	OTHER	0.386564	0.005147	0.127354	0.480935
O33185		Rv1683	MYCTU	OTHER	0.016528	0.02369	0.003305	0.956477
P9WFU7	lysX	Rv1640c	MYCTU	OTHER	0.026807	0.020425	0.013133	0.939635
P9WIQ5	recC	Rv0631c	MYCTU	OTHER	0.014183	0.006658	0.001748	0.97741
Q10896	nrp	Rv0101	MYCTU	OTHER	0.01018	0.003317	0.000695	0.985809
P9WI73	pknG	Rv0410c	MYCTU	OTHER	0.025965	0.011271	0.005207	0.957557
P9WJV3	mmpL4	Rv0450c	MYCTU	OTHER	0.070757	0.003302	0.012549	0.913393
peptides:	140

## Sheet: CFP SignalP Yes
Proteins in M. tuberculosis H37Rv CFP with signal peptides predicted with SignalP 5.0
Entry	Gene name (primary )	Gene names (ordered locus )	Prediction	Cleavage Site Position prediction	Protein description
P9WQP3	fbpA	Rv3804c	TAT(Tat/SPI)	CS pos: 43-44. AGA-FS. Pr: 0.4209	Diacylglycerol acyltransferase/mycolyltransferase Ag85A M. tuberculosis H37Rv GN=fbpA
P9WQP1	fbpB	Rv1886c	TAT(Tat/SPI)	CS pos: 40-41. AGA-FS. Pr: 0.3792	Diacylglycerol acyltransferase/mycolyltransferase Ag85B M. tuberculosis H37Rv GN=fbpB
P9WIN9	mpt64	Rv1980c	SP(Sec/SPI)	CS pos: 23-24. ATA-AP. Pr: 0.8122	Immunogenic protein MPT64 M. tuberculosis H37Rv GN=mpt64
P9WIN7	mtb12	Rv2376c	SP(Sec/SPI)	CS pos: 29-30. IMA-GG. Pr: 0.5835	Low molecular weight antigen MTB12 M. tuberculosis H37Rv GN=mtb12
P9WGU1	pstS1	Rv0934	LIPO(Sec/SPII)	CS pos: 23-24. AAG-CG. Pr: 0.9971	Phosphate-binding protein PstS 1 M. tuberculosis H37Rv GN=pstS1
P9WIR7	apa	Rv1860	SP(Sec/SPI)	CS pos: 39-40. ANA-DP. Pr: 0.6809	Alanine and proline-rich secreted protein Apa M. tuberculosis H37Rv GN=apa
P9WK61	lpqH	Rv3763	LIPO(Sec/SPII)	CS pos: 21-22. LSG-CS. Pr: 0.9979	Lipoprotein LpqH M. tuberculosis H37Rv GN=lpqH
P9WQN9	fbpC	Rv0129c	SP(Sec/SPI)	CS pos: 44-45. ATA-GA. Pr: 0.3502	Diacylglycerol acyltransferase/mycolyltransferase Ag85C M. tuberculosis H37Rv GN=fbpC
P9WK45	lprG	Rv1411c	LIPO(Sec/SPII)	CS pos: 26-27. VAG-CS. Pr: 0.9989	Lipoarabinomannan carrier protein LprG M. tuberculosis H37Rv GN=lprG
P9WK65	lppX	Rv2945c	LIPO(Sec/SPII)	CS pos: 26-27. LSG-CS. Pr: 0.4818	Putative phthiocerol dimycocerosate transporter LppX M. tuberculosis H37Rv GN=lppX
I6YGW9	Rv3678c	Rv3678c	SP(Sec/SPI)	CS pos: 30-31. VRT-GN. Pr: 0.1139	Conserved protein OS=Mycobacterium tuberculosis (strain ATCC 25618 / H37Rv) GN=Rv3678c PE=1 SV=1
O50430	TB8.4	Rv1174c	SP(Sec/SPI)	CS pos: 28-29. ASA-DP. Pr: 0.8121	Low molecular weight T-cell antigen OS=Mycobacterium tuberculosis (strain ATCC 25618 / H37Rv) GN=TB8.4 PE=1 SV=1
O50383	Rv3354	Rv3354	SP(Sec/SPI)	CS pos: 32-33. AQA-NP. Pr: 0.9197	Lipoprotein M. tuberculosis H37Rv GN=Rv3354
P9WNF3	mpt83	Rv2873	LIPO(Sec/SPII)	CS pos: 24-25. LAG-CS. Pr: 0.9979	Cell surface glycolipoprotein MPT83 M. tuberculosis H37Rv GN=mpt83
I6Y231	mas	Rv2940c	LIPO(Sec/SPII)	CS pos: 14-15. GMG-CR. Pr: 0.5497	Polyketide synthase OS=Mycobacterium tuberculosis (strain ATCC 25618 / H37Rv) GN=mas PE=1 SV=1
P9WNF5	mpt70	Rv2875	SP(Sec/SPI)	CS pos: 30-31. AAA-GD. Pr: 0.8178	Immunogenic protein MPT70 M. tuberculosis H37Rv GN=mpt70
P9WQN7	mpt51	Rv3803c	SP(Sec/SPI)	CS pos: 33-34. AKA-AP. Pr: 0.6637	MPT51/MPB51 antigen M. tuberculosis H37Rv GN=mpt51
O07175	pepA	Rv0125	SP(Sec/SPI)	CS pos: 32-33. AQA-AP. Pr: 0.7861	Probable serine protease PepA (Serine proteinase) (MTB32A) M. tuberculosis H37Rv GN=pepA
O07242	Rv0315	Rv0315	TAT(Tat/SPI)	CS pos: 31-32. AWA-DP. Pr: 0.7869	1,3-beta-glucanase M. tuberculosis H37Rv GN=Rv0315
O07222	Rv1810	Rv1810	SP(Sec/SPI)	CS pos: 35-36. GKA-DP. Pr: 0.7731	Conserved protein M. tuberculosis H37Rv GN=Rv1810 PE=1 SV=4
P9WKL3	Rv0559c	Rv0559c	SP(Sec/SPI)	CS pos: 25-26. AQA-DD. Pr: 0.9919	Uncharacterized protein Rv0559c M. tuberculosis H37Rv GN=Rv0559c
P9WK55	lprA	Rv1270c	LIPO(Sec/SPII)	CS pos: 24-25. IGG-CS. Pr: 0.9917	Lipoprotein LprA M. tuberculosis H37Rv GN=lprA
P9WM15	Rv1352	Rv1352	SP(Sec/SPI)	CS pos: 30-31. ARA-ET. Pr: 0.9810	Uncharacterized protein Rv1352 M. tuberculosis H37Rv GN=Rv1352
P9WK63	lpqE	Rv3584	LIPO(Sec/SPII)	CS pos: 29-30. LSG-CG. Pr: 0.9945	Putative lipoprotein LpqE M. tuberculosis H37Rv GN=lpqE
P9WG65	mpt53	Rv2878c	SP(Sec/SPI)	CS pos: 37-38. AVA-AD. Pr: 0.7385	Soluble secreted antigen MPT53 M. tuberculosis H37Rv GN=mpt53
Q79FR3	PE13	Rv1195	SP(Sec/SPI)	CS pos: 33-34. AAA-AP. Pr: 0.2334	PE family protein PE13 M. tuberculosis H37Rv GN=PE13
I6YF08	TB22.2	Rv3036c	SP(Sec/SPI)	CS pos: 22-23. AAG-AP. Pr: 0.5341	Probable conserved secreted protein TB22.2 OS=Mycobacterium tuberculosis (strain ATCC 25618 / H37Rv) GN=TB22.2 PE=1 SV=1
P9WIP1	mpt63	Rv1926c	SP(Sec/SPI)	CS pos: 29-30. ALA-AY. Pr: 0.9447	Immunogenic protein MPT63 M. tuberculosis H37Rv GN=mpt63
P9WP43	cfp21	Rv1984c	SP(Sec/SPI)	CS pos: 32-33. AHA-DP. Pr: 0.8632	Probable cutinase Rv1984c M. tuberculosis H37Rv GN=Rv1984c
P9WGT9	pstS2	Rv0932c	LIPO(Sec/SPII)	CS pos: 22-23. LTA-CG. Pr: 0.9957	Phosphate-binding protein PstS 2 M. tuberculosis H37Rv GN=pstS2
I6Y293	lppZ	Rv3006	LIPO(Sec/SPII)	CS pos: 23-24. SSG-CA. Pr: 0.9957	Probable conserved lipoprotein LppZ OS=Mycobacterium tuberculosis (strain ATCC 25618 / H37Rv) GN=lppZ PE=1 SV=1
L7N695	PE5	Rv0285	SP(Sec/SPI)	CS pos: 31-32. ASA-AP. Pr: 0.3366	PE family immunomodulator PE5 M. tuberculosis H37Rv GN=PE5 ; Additional IDs concatenated into MaxParsimony group: Q6MX17, Q6MX19; Additional IDs concatenated into MaxParsimony group: Q6MX17, Q6MX19
A0A089QRB9	msl3	Rv1180/Rv1181	LIPO(Sec/SPII)	CS pos: 15-16. GMA-CR. Pr: 0.8474	Mycolipanoate synthase OS=Mycobacterium tuberculosis (strain ATCC 25618 / H37Rv) GN=msl3 PE=1 SV=2
P9WGT7	pstS3	Rv0928	LIPO(Sec/SPII)	CS pos: 22-23. LSA-CG. Pr: 0.9975	Phosphate-binding protein PstS 3 M. tuberculosis H37Rv GN=pstS3
P9WK47	lprF	Rv1368	LIPO(Sec/SPII)	CS pos: 38-39. VAG-CG. Pr: 0.9458	Putative diacylated glycolipid transporter LprF M. tuberculosis H37Rv GN=lprF
P9WGE9	sodC	Rv0432	LIPO(Sec/SPII)	CS pos: 32-33. LSA-CS. Pr: 0.9094	Superoxide dismutase [Cu-Zn] M. tuberculosis H37Rv GN=sodC
O07726	Rv1906c	Rv1906c	SP(Sec/SPI)	CS pos: 32-33. AGA-DP. Pr: 0.6566	Conserved protein M. tuberculosis H37Rv GN=Rv1906c PE=1 SV=3
P96264	lpqL	Rv0418	LIPO(Sec/SPII)	CS pos: 24-25. TTG-CI. Pr: 0.9886	Probable lipoprotein aminopeptidase LpqL M. tuberculosis H37Rv GN=lpqL
P9WQ79	gabT	Rv2589	TAT(Tat/SPI)	CS pos: 45-46. ARA-GG. Pr: 0.5474	4-aminobutyrate aminotransferase OS=Mycobacterium tuberculosis (strain ATCC 25618 / H37Rv) GN=gabT PE=1 SV=1
O07236	Rv0309	Rv0309	SP(Sec/SPI)	CS pos: 27-28. SLA-VV. Pr: 0.6174	Possible conserved exported protein M. tuberculosis H37Rv GN=Rv0309
P9WPR9	Rv1488	Rv1488	SP(Sec/SPI)	CS pos: 34-35. AEA-AV. Pr: 0.4876	Uncharacterized protein Rv1488 M. tuberculosis H37Rv GN=Rv1488
O53780	lpqN	Rv0583c	LIPO(Sec/SPII)	CS pos: 19-20. LAG-CS. Pr: 0.9995	Probable conserved lipoprotein LpqN M. tuberculosis H37Rv GN=lpqN
P96257	glnH	Rv0411c	LIPO(Sec/SPII)	CS pos: 25-26. LAS-CG. Pr: 0.9760	ABC transporter substrate-binding protein M. tuberculosis H37Rv GN=glnH
O53531	Rv2257c	Rv2257c	SP(Sec/SPI)	CS pos: 27-28. VLA-TH. Pr: 0.2356	Beta-lactamase OS=Mycobacterium tuberculosis (strain ATCC 25618 / H37Rv) GN=Rv2257c PE=1 SV=1
I6X8R5	Rv0203	Rv0203	SP(Sec/SPI)	CS pos: 36-37. ATG-AS. Pr: 0.3651	Heme-binding protein Rv0203 M. tuberculosis H37Rv GN=Rv0203
O06624	Rv1566c	Rv1566c	SP(Sec/SPI)	CS pos: 30-31. AAA-DP. Pr: 0.5576	Possible Inv protein M. tuberculosis H37Rv GN=Rv1566c PE=1 SV=3
O69721	tyrA	Rv3754	SP(Sec/SPI)	CS pos: 27-28. AAA-AA. Pr: 0.3959	Prephenate dehydrogenase OS=Mycobacterium tuberculosis (strain ATCC 25618 / H37Rv) GN=tyrA PE=1 SV=4
P9WL83	Rv2576c	Rv2576c	SP(Sec/SPI)	CS pos: 45-46. ARA-DP. Pr: 0.7826	Uncharacterized protein Rv2576c M. tuberculosis H37Rv GN=Rv2576c
I6Y4D2	Rv3717	Rv3717	SP(Sec/SPI)	CS pos: 19-20. ASA-TP. Pr: 0.3304	N-acetylmuramoyl-L-alanine amidase Rv3717 OS=Mycobacterium tuberculosis (strain ATCC 25618 / H37Rv) GN=Rv3717 PE=1 SV=1
P9WKV9	Rv0477	Rv0477	SP(Sec/SPI)	CS pos: 23-24. AQA-DP. Pr: 0.9443	Uncharacterized protein Rv0477 M. tuberculosis H37Rv GN=Rv0477
P9WKD3	blaC	Rv2068c	LIPO(Sec/SPII)	CS pos: 23-24. VTG-CA. Pr: 0.6983	Beta-lactamase M. tuberculosis H37Rv GN=blaC
P9WGA1	tatA	Rv2094c	SP(Sec/SPI)	CS pos: 31-32. ARS-LG. Pr: 0.1780	Sec-independent protein translocase protein TatA OS=Mycobacterium tuberculosis (strain ATCC 25618 / H37Rv) GN=tatA PE=1 SV=1
P9WP35	qcrC	Rv2194	SP(Sec/SPI)	CS pos: 54-55. AVA-DE. Pr: 0.7962	Cytochrome bc1 complex cytochrome c subunit OS=Mycobacterium tuberculosis (strain ATCC 25618 / H37Rv) GN=qcrC PE=1 SV=1
P9WLX9	Rv1419	Rv1419	SP(Sec/SPI)	CS pos: 33-34. ASA-DG. Pr: 0.6067	Uncharacterized protein Rv1419 M. tuberculosis H37Rv GN=Rv1419
P9WK29	Rv1899c	Rv1899c	LIPO(Sec/SPII)	CS pos: 43-44. GAG-CA. Pr: 0.2515	Uncharacterized protein Rv1899c M. tuberculosis H37Rv GN=Rv1899c
I6X7P2	Rv3572	Rv3572	SP(Sec/SPI)	CS pos: 24-25. TSA-AG. Pr: 0.4773	Uncharacterized protein OS=Mycobacterium tuberculosis (strain ATCC 25618 / H37Rv) GN=Rv3572 PE=1 SV=1
O53444	Rv1096	Rv1096	SP(Sec/SPI)	CS pos: 38-39. TRA-EN. Pr: 0.7955	Carbohydrate degradation protein M. tuberculosis H37Rv GN=Rv1096
O53291	fecB	Rv3044	LIPO(Sec/SPII)	CS pos: 19-20. SSG-CG. Pr: 0.9930	Fe3+-citrate ABC transporter substrate-binding protein M. tuberculosis H37Rv GN=fecB
P9WK21	map-1	Rv0734	TAT(Tat/SPI)	CS pos: 42-43. AAA-AP. Pr: 0.4128	Methionine aminopeptidase 1 OS=Mycobacterium tuberculosis (strain ATCC 25618 / H37Rv) GN=map-1 PE=1 SV=1
P9WP41	cut2	Rv2301	TAT(Tat/SPI)	CS pos: 32-33. VPA-GY. Pr: 0.4168	Probable cutinase cut2 M. tuberculosis H37Rv GN=cut2
L0TBR2	Rv2251	Rv2251	LIPO(Sec/SPII)	CS pos: 19-20. ATG-CC. Pr: 0.7238	Possible flavoprotein OS=Mycobacterium tuberculosis (strain ATCC 25618 / H37Rv) GN=Rv2251 PE=1 SV=1
P9WM45	Rv1269c	Rv1269c	TAT(Tat/SPI)	CS pos: 35-36. ANA-AD. Pr: 0.9547	Protein Rv1269c M. tuberculosis H37Rv GN=Rv1269c
I6XEI5	Rv2525c	Rv2525c	TAT(Tat/SPI)	CS pos: 35-36. ASA-GS. Pr: 0.6051	Putative peptidoglycan hydrolase Rv2525c M. tuberculosis H37Rv GN=Rv2525c
P9WPG9	cdh	Rv2289	TAT(Tat/SPI)	CS pos: 32-33. VPA-RP. Pr: 0.3847	Probable CDP-diacylglycerol pyrophosphatase M. tuberculosis H37Rv GN=cdh
P71744	subI	Rv2400c	LIPO(Sec/SPII)	CS pos: 37-38. GVG-CH. Pr: 0.7570	Probable sulfate-binding lipoprotein SubI OS=Mycobacterium tuberculosis (strain ATCC 25618 / H37Rv) GN=subI PE=1 SV=1
P71965	Rv2668	Rv2668	SP(Sec/SPI)	CS pos: 29-30. AWA-GD. Pr: 0.5892	Possible exported alanine and valine rich protein OS=Mycobacterium tuberculosis (strain ATCC 25618 / H37Rv) GN=Rv2668 PE=1 SV=1
L7N6B0	lpqI	Rv0237	LIPO(Sec/SPII)	CS pos: 19-20. VVA-CS. Pr: 0.9818	Beta-glucosidase OS=Mycobacterium tuberculosis (strain ATCC 25618 / H37Rv) GN=lpqI PE=1 SV=1
P9WGC1	Rv1339	Rv1339	LIPO(Sec/SPII)	CS pos: 24-25. VLG-CS. Pr: 0.9705	Uncharacterized protein Rv1339 OS=Mycobacterium tuberculosis (strain ATCC 25618 / H37Rv) GN=Rv1339 PE=1 SV=1
I6Y4U9	Rv0799c	Rv0799c	SP(Sec/SPI)	CS pos: 28-29. IGA-DG. Pr: 0.1760	Conserved protein OS=Mycobacterium tuberculosis (strain ATCC 25618 / H37Rv) GN=Rv0799c PE=1 SV=1
O53608	Rv0063	Rv0063	TAT(Tat/SPI)	CS pos: 31-32. ATA-DP. Pr: 0.7281	Oxidoreductase M. tuberculosis H37Rv GN=Rv0063
P9WHR3	caeA	Rv2224c	LIPO(Sec/SPII)	CS pos: 30-31. LVG-CI. Pr: 0.9103	Carboxylesterase A M. tuberculosis H37Rv GN=caeA
P9WK37	lpqB	Rv3244c	LIPO(Sec/SPII)	CS pos: 19-20. LAG-CA. Pr: 0.9952	Lipoprotein LpqB M. tuberculosis H37Rv GN=lpqB
O53740	Rv0455c	Rv0455c	SP(Sec/SPI)	CS pos: 30-31. AAA-DS. Pr: 0.6126	Conserved protein M. tuberculosis H37Rv GN=Rv0455c PE=1 SV=3
P95206	Rv0398c	Rv0398c	SP(Sec/SPI)	CS pos: 28-29. AGA-EP. Pr: 0.7152	Possible secreted protein M. tuberculosis H37Rv GN=Rv0398c
O53489	lppI	Rv2046	LIPO(Sec/SPII)	CS pos: 15-16. IAG-CS. Pr: 0.9971	Probable lipoprotein LppI OS=Mycobacterium tuberculosis (strain ATCC 25618 / H37Rv) GN=lppI PE=1 SV=1
I6Y204	dacB2	Rv2911	SP(Sec/SPI)	CS pos: 25-26. AWA-DA. Pr: 0.7800	D-alanyl-D-alanine carboxypeptidase OS=Mycobacterium tuberculosis (strain ATCC 25618 / H37Rv) GN=dacB2 PE=1 SV=1
P9WFI3	Rv0830	Rv0830	TAT(Tat/SPI)	CS pos: 29-30. ALA-AD. Pr: 0.8688	Putative S-adenosyl-L-methionine-dependent methyltransferase Rv0830 M. tuberculosis H37Rv GN=Rv0830
I6XI06	Rv3705c	Rv3705c	SP(Sec/SPI)	CS pos: 25-26. ADA-HP. Pr: 0.9247	Conserved protein OS=Mycobacterium tuberculosis (strain ATCC 25618 / H37Rv) GN=Rv3705c PE=1 SV=1
I6Y3N9	Rv0397A	Rv0397A	SP(Sec/SPI)	CS pos: 29-30. AHA-DT. Pr: 0.9942	Conserved protein OS=Mycobacterium tuberculosis (strain ATCC 25618 / H37Rv) GN=Rv0397A PE=1 SV=1
O06392	Rv0526	Rv0526	LIPO(Sec/SPII)	CS pos: 30-31. LTG-CS. Pr: 0.9296	Possible thioredoxin protein (Thiol-disulfide interchange protein) M. tuberculosis H37Rv GN=Rv0526
P72062	Rv3796	Rv3796	TAT(Tat/SPI)	CS pos: 43-44. ASA-CS. Pr: 0.5854	Conserved protein OS=Mycobacterium tuberculosis (strain ATCC 25618 / H37Rv) GN=Rv3796 PE=1 SV=2
P9WK59	lpqT	Rv1016c	LIPO(Sec/SPII)	CS pos: 29-30. AVA-CG. Pr: 0.9883	Putative lipoprotein LpqT M. tuberculosis H37Rv GN=lpqT
O50459	lpqZ	Rv1244	LIPO(Sec/SPII)	CS pos: 22-23. VAG-CS. Pr: 0.9884	Lipoprotein LpqZ M. tuberculosis H37Rv GN=lpqZ
P9WIY3	mutT1	Rv2985	TAT(Tat/SPI)	CS pos: 30-31. GSA-DS. Pr: 0.3636	Probable 8-oxo-dGTP diphosphatase 1 OS=Mycobacterium tuberculosis (strain ATCC 25618 / H37Rv) GN=mutT1 PE=1 SV=1
P9WIB9	Rv1885c	Rv1885c	SP(Sec/SPI)	CS pos: 33-34. ARA-DG. Pr: 0.9579	Secreted chorismate mutase M. tuberculosis H37Rv GN=Rv1885c
I6YB54	Rv3096	Rv3096	SP(Sec/SPI)	CS pos: 27-28. AAA-EE. Pr: 0.9402	1,4-beta-xylanase OS=Mycobacterium tuberculosis (strain ATCC 25618 / H37Rv) GN=Rv3096 PE=1 SV=1
L7N6B2	Rv0265c	Rv0265c	TAT(Tat/SPI)	CS pos: 40-41. GAA-VT. Pr: 0.1462	Iron ABC transporter substrate-binding protein OS=Mycobacterium tuberculosis (strain ATCC 25618 / H37Rv) GN=Rv0265c PE=1 SV=1
P9WFN3	lppC	Rv1911c	LIPO(Sec/SPII)	CS pos: 23-24. LGG-CG. Pr: 0.9980	Putative lipoprotein LppC M. tuberculosis H37Rv GN=lppC PE=1 SV=2
P9WN77	gpsA	Rv2982c	SP(Sec/SPI)	CS pos: 25-26. VLA-DA. Pr: 0.4277	Glycerol-3-phosphate dehydrogenase [NAD(P)+] OS=Mycobacterium tuberculosis (strain ATCC 25618 / H37Rv) GN=gpsA PE=1 SV=1
O06619	Rv1571	Rv1571	TAT(Tat/SPI)	CS pos: 43-44. SLA-VA. Pr: 0.1519	Conserved protein OS=Mycobacterium tuberculosis (strain ATCC 25618 / H37Rv) GN=Rv1571 PE=1 SV=1
I6X811	dppA	Rv3666c	LIPO(Sec/SPII)	CS pos: 24-25. VAG-CG. Pr: 0.9918	ABC transporter substrate-binding protein OS=Mycobacterium tuberculosis (strain ATCC 25618 / H37Rv) GN=dppA PE=1 SV=1
P9WFN5	Rv1910c	Rv1910c	SP(Sec/SPI)	CS pos: 29-30. AYG-GN. Pr: 0.1221	UPF0098 protein Rv1910c M. tuberculosis H37Rv GN=Rv1910c
I6YAY5	Rv3033	Rv3033	LIPO(Sec/SPII)	CS pos: 24-25. PTA-CS. Pr: 0.9139	Uncharacterized protein OS=Mycobacterium tuberculosis (strain ATCC 25618 / H37Rv) GN=Rv3033 PE=1 SV=1
I6YAE2	Rv2843	Rv2843	TAT(Tat/SPI)	CS pos: 46-47. APA-VE. Pr: 0.2713	Probable conserved transmembrane alanine rich protein OS=Mycobacterium tuberculosis (strain ATCC 25618 / H37Rv) GN=Rv2843 PE=1 SV=1
I6WZ30	Rv0679c	Rv0679c	LIPO(Sec/SPII)	CS pos: 32-33. LAG-CS. Pr: 0.9270	Conserved threonine rich protein OS=Mycobacterium tuberculosis (strain ATCC 25618 / H37Rv) GN=Rv0679c PE=1 SV=1
P9WFJ5	Rv2345	Rv2345	SP(Sec/SPI)	CS pos: 26-27. AGA-QP. Pr: 0.9665	UPF0603 protein Rv2345 M. tuberculosis H37Rv GN=Rv2345
P9WK71	lppO	Rv2290	LIPO(Sec/SPII)	CS pos: 28-29. LPA-CS. Pr: 0.7678	Putative lipoprotein LppO M. tuberculosis H37Rv GN=lppO
P71750	ggtB	Rv2394	LIPO(Sec/SPII)	CS pos: 20-21. LSG-CG. Pr: 0.9906	Gamma-glutamyltransferase M. tuberculosis H37Rv GN=ggtB PE=1 SV=2
O53505	lppM	Rv2171	LIPO(Sec/SPII)	CS pos: 24-25. ATG-CL. Pr: 0.8648	Protein LppM M. tuberculosis H37Rv GN=lppM PE=1 SV=3
P9WIH1	PE15	Rv1386	SP(Sec/SPI)	CS pos: 31-32. AAA-AP. Pr: 0.1906	PE family immunomodulator PE15 M. tuberculosis H37Rv GN=PE15
O53850	lpqR	Rv0838	LIPO(Sec/SPII)	CS pos: 22-23. ACA-CD. Pr: 0.5954	D-alanyl-D-alanine dipeptidase M. tuberculosis H37Rv GN=lpqR
I6YGX2	ponA2	Rv3682	SP(Sec/SPI)	CS pos: 27-28. ATA-LT. Pr: 0.1425	Penicillin-binding protein OS=Mycobacterium tuberculosis (strain ATCC 25618 / H37Rv) GN=ponA2 PE=1 SV=1
O69725	proX	Rv3759c	LIPO(Sec/SPII)	CS pos: 26-27. VAS-CA. Pr: 0.7897	Glycine/betaine ABC transporter substrate-binding protein M. tuberculosis H37Rv GN=proX
P95291	Rv1922	Rv1922	LIPO(Sec/SPII)	CS pos: 24-25. LGG-CT. Pr: 0.9633	Probable conserved lipoprotein OS=Mycobacterium tuberculosis (strain ATCC 25618 / H37Rv) GN=Rv1922 PE=1 SV=1
O53410	Rv1062	Rv1062	TAT(Tat/SPI)	CS pos: 28-29. GIA-DE. Pr: 0.3867	Patatin OS=Mycobacterium tuberculosis (strain ATCC 25618 / H37Rv) GN=Rv1062 PE=1 SV=3
P9WKP3	Rv0906	Rv0906	TAT(Tat/SPI)	CS pos: 33-34. ALG-AD. Pr: 0.3862	Uncharacterized protein Rv0906 OS=Mycobacterium tuberculosis (strain ATCC 25618 / H37Rv) GN=Rv0906 PE=1 SV=1
P71969	Rv2672	Rv2672	LIPO(Sec/SPII)	CS pos: 29-30. LAA-CV. Pr: 0.5786	Possible secreted protease M. tuberculosis H37Rv GN=Rv2672
P9WKE7	thrB	Rv1296	SP(Sec/SPI)	CS pos: 22-23. SSA-NL. Pr: 0.2103	Homoserine kinase OS=Mycobacterium tuberculosis (strain ATCC 25618 / H37Rv) GN=thrB PE=1 SV=1
P96272	Rv0426c	Rv0426c	TAT(Tat/SPI)	CS pos: 44-45. TGA-AK. Pr: 0.0708	Membrane protein OS=Mycobacterium tuberculosis (strain ATCC 25618 / H37Rv) GN=Rv0426c PE=1 SV=1
O05592	Rv1006	Rv1006	LIPO(Sec/SPII)	CS pos: 26-27. LNG-CS. Pr: 0.9521	Uncharacterized protein M. tuberculosis H37Rv GN=Rv1006
I6Y8R4	Rv0774c	Rv0774c	TAT(Tat/SPI)	CS pos: 41-42. SHA-AP. Pr: 0.5047	Esterase OS=Mycobacterium tuberculosis (strain ATCC 25618 / H37Rv) GN=Rv0774c PE=1 SV=1
P95202	Rv0394c	Rv0394c	SP(Sec/SPI)	CS pos: 32-33. FDA-IE. Pr: 0.1291	Possible secreted protein OS=Mycobacterium tuberculosis (strain ATCC 25618 / H37Rv) GN=Rv0394c PE=1 SV=1
I6X9E2	lpqO	Rv0604	LIPO(Sec/SPII)	CS pos: 22-23. LTA-CA. Pr: 0.9851	Peptidase M23B OS=Mycobacterium tuberculosis (strain ATCC 25618 / H37Rv) GN=lpqO PE=1 SV=1
P9WHK7	pyrG	Rv1699	TAT(Tat/SPI)	CS pos: 39-40. ARG-LH. Pr: 0.2290	CTP synthase OS=Mycobacterium tuberculosis (strain ATCC 25618 / H37Rv) GN=pyrG PE=1 SV=1
O53945	mycP5	Rv1796	SP(Sec/SPI)	CS pos: 39-40. AYA-IS. Pr: 0.9653	Mycosin-5 OS=Mycobacterium tuberculosis (strain ATCC 25618 / H37Rv) GN=mycP5 PE=1 SV=1
O05859	Rv3207c	Rv3207c	SP(Sec/SPI)	CS pos: 37-38. AAA-QT. Pr: 0.6523	Conserved protein OS=Mycobacterium tuberculosis (strain ATCC 25618 / H37Rv) GN=Rv3207c PE=1 SV=1
P9WLS1	Rv1813c	Rv1813c	TAT(Tat/SPI)	CS pos: 32-33. VDA-HL. Pr: 0.7031	Uncharacterized protein Rv1813c OS=Mycobacterium tuberculosis (strain ATCC 25618 / H37Rv) GN=Rv1813c PE=1 SV=1
P9WGU9	lpqY	Rv1235	LIPO(Sec/SPII)	CS pos: 25-26. AAA-CG. Pr: 0.9516	Trehalose-binding lipoprotein LpqY OS=Mycobacterium tuberculosis (strain ATCC 25618 / H37Rv) GN=lpqY PE=1 SV=1
P9WK77	lppJ	Rv2080	LIPO(Sec/SPII)	CS pos: 28-29. LAG-CA. Pr: 0.9693	Putative lipoprotein LppJ M. tuberculosis H37Rv GN=lppJ
I6WZD9	Rv0765c	Rv0765c	TAT(Tat/SPI)	CS pos: 27-28. ATA-TE. Pr: 0.2076	Probable oxidoreductase OS=Mycobacterium tuberculosis (strain ATCC 25618 / H37Rv) GN=Rv0765c PE=1 SV=1
P9WPK3	carB	Rv1384	LIPO(Sec/SPII)	CS pos: 23-24. GQA-CE. Pr: 0.7425	Carbamoyl-phosphate synthase large chain OS=Mycobacterium tuberculosis (strain ATCC 25618 / H37Rv) GN=carB PE=1 SV=1
P9WK49	lprE	Rv1252c	LIPO(Sec/SPII)	CS pos: 28-29. LTG-CG. Pr: 0.9895	Putative lipoprotein LprE M. tuberculosis H37Rv GN=lprE
O06237	lppL	Rv2138	LIPO(Sec/SPII)	CS pos: 25-26. VAG-CS. Pr: 0.9907	Lipoprotein OS=Mycobacterium tuberculosis (strain ATCC 25618 / H37Rv) GN=lppL PE=1 SV=1
P9WPA3	coaE	Rv1631	LIPO(Sec/SPII)	CS pos: 23-24. FSQ-CG. Pr: 0.4876	Dephospho-CoA kinase OS=Mycobacterium tuberculosis (strain ATCC 25618 / H37Rv) GN=coaE PE=1 SV=1
I6XFA6	lppU	Rv2784c	LIPO(Sec/SPII)	CS pos: 18-19. ATG-CS. Pr: 0.9903	Lipoprotein LppU OS=Mycobacterium tuberculosis (strain ATCC 25618 / H37Rv) GN=lppU PE=1 SV=1
O53695	mycP3	Rv0291	SP(Sec/SPI)	CS pos: 25-26. AWA-IG. Pr: 0.8527	Mycosin-3 M. tuberculosis H37Rv GN=mycP3
O53901	pks5	Rv1527c	LIPO(Sec/SPII)	CS pos: 23-24. GMG-CR. Pr: 0.6932	Mycocerosic acid synthase-like polyketide synthase M. tuberculosis H37Rv GN=pks5 PE=1 SV=2
P9WHU5	ripB	Rv1478	SP(Sec/SPI)	CS pos: 31-32. ADA-EP. Pr: 0.9299	Peptidoglycan endopeptidase RipB M. tuberculosis H37Rv GN=ripB
O05582	Rv0999	Rv0999	LIPO(Sec/SPII)	CS pos: 49-50. LVG-CS. Pr: 0.3095	Uncharacterized protein M. tuberculosis H37Rv GN=Rv0999
I6WZK7	mmcO	Rv0846c	TAT(Tat/SPI)	CS pos: 44-45. SGA-AG. Pr: 0.2326	Multicopper oxidase MmcO OS=Mycobacterium tuberculosis (strain ATCC 25618 / H37Rv) GN=mmcO PE=1 SV=1
P9WGP7	Rv2216	Rv2216	SP(Sec/SPI)	CS pos: 25-26. LRA-AD. Pr: 0.5023	Epimerase family protein Rv2216 M. tuberculosis H37Rv GN=Rv2216
I6YGW2	Rv3668c	Rv3668c	SP(Sec/SPI)	CS pos: 29-30. AAA-DD. Pr: 0.6291	Peptidase OS=Mycobacterium tuberculosis (strain ATCC 25618 / H37Rv) GN=Rv3668c PE=1 SV=1
P9WKV3	lprQ	Rv0483	TAT(Tat/SPI)	CS pos: 50-51. ACA-GK. Pr: 0.1575	L,D-transpeptidase 5 M. tuberculosis H37Rv GN=lprQ
O06380	Rv3627c	Rv3627c	SP(Sec/SPI)	CS pos: 30-31. AAA-LV. Pr: 0.1131	Conserved protein M. tuberculosis H37Rv GN=Rv3627c
P9WIM9	mtc28	Rv0040c	SP(Sec/SPI)	CS pos: 32-33. ASA-DP. Pr: 0.8223	Proline-rich 28 kDa antigen M. tuberculosis H37Rv GN=mtc28
I6XF52	Rv2721c	Rv2721c	SP(Sec/SPI)	CS pos: 35-36. VAA-SP. Pr: 0.6843	Membrane protein OS=Mycobacterium tuberculosis (strain ATCC 25618 / H37Rv) GN=Rv2721c PE=1 SV=1
P9WGU7	lpqW	Rv1166	LIPO(Sec/SPII)	CS pos: 27-28. LAG-CT. Pr: 0.5974	Probable monoacyl phosphatidylinositol tetramannoside-binding protein LpqW M. tuberculosis H37Rv GN=lpqW
P96872	Rv3267	Rv3267	SP(Sec/SPI)	CS pos: 38-39. VRS-FE. Pr: 0.5601	Conserved protein (CPSA-related protein) M. tuberculosis H37Rv GN=Rv3267 PE=1 SV=2
O05854	Rv3212	Rv3212	SP(Sec/SPI)	CS pos: 37-38. ARA-TI. Pr: 0.5557	Conserved alanine valine rich protein OS=Mycobacterium tuberculosis (strain ATCC 25618 / H37Rv) GN=Rv3212 PE=1 SV=1
O05458	mycP2	Rv3886c	SP(Sec/SPI)	CS pos: 33-34. AQA-IP. Pr: 0.8504	Mycosin-2 OS=Mycobacterium tuberculosis (strain ATCC 25618 / H37Rv) GN=mycP2 PE=1 SV=1
