# Supplementary material for: Integrative proteomic and glycoproteomic profiling of Mycobacterium tuberculosis culture filtrate
Source: PLoS One. 2020 Mar 3;15(3):e0221837. doi: 10.1371/journal.pone.0221837 (PMC7053730; doi:10.1371/journal.pone.0221837)
Supplement: S3 Table — Sheet 1) Common proteins detected in M. tuberculosis CFP, Sheet 2) Proteins not detected in de Souza, Malen and Alberthsen analysis of M. tuberculosis CFP, Sheet 3) Signal Peptide Analysis, Sheet 4) Functional analysis, Sheet 5) Values used to build S2 Fig, Sheet 6) Values used to build S4 Table. (XLSX) [file pone.0221837.s009.xlsx]

## Sheet: Common proteins
Integrative analyisis - Proteins consistently detected in M. tuberculosis CFP		Percentile 95th
		Percentile 90th
Uniprot ID	Protein description	TOTAL NSAF	Rv (TubList)	Gene name	de Souza	Malen	Albrethsen	SignalP 5.0	Functional category
P9WPE5	10 kDa chaperonin M. tuberculosis H37Rv GN=groS	0.0378507	Rv3418c	groS	YES	YES	YES	OTHER	virulence, detoxification, adaptation
P9WNK5	ESAT-6-like protein EsxB M. tuberculosis H37Rv GN=esxB	0.0353456	Rv3874	esxB	YES	YES	YES	OTHER	cell wall and cell processes
P9WNK7	6 kDa early secretory antigenic target M. tuberculosis H37Rv GN=esxA	0.0230778	Rv3875	esxA	YES	YES	YES	OTHER	cell wall and cell processes
P9WMJ9	Chaperone protein DnaK M. tuberculosis H37Rv GN=dnaK	0.015097	Rv0350	dnaK	YES	YES	YES	OTHER	virulence, detoxification, adaptation
P9WNI7	ESAT-6-like protein EsxO M. tuberculosis H37Rv GN=esxO ; Additional IDs concatenated into MaxParsimony group: P0DOA7	0.0149092	Rv2346c	esxO	YES	YES	YES	OTHER	cell wall and cell processes
P9WNJ5	ESAT-6-like protein EsxL M. tuberculosis H37Rv GN=esxL	0.0105264	Rv1198	esxL	YES	YES	YES	OTHER	cell wall and cell processes
P9WQP3	Diacylglycerol acyltransferase/mycolyltransferase Ag85A M. tuberculosis H37Rv GN=fbpA	0.0103627	Rv3804c	fbpA	YES	YES	YES	TAT(Tat/SPI)	lipid metabolism
P9WN39	Glutamine synthetase M. tuberculosis H37Rv GN=glnA1	0.00870293	Rv2220	glnA1	YES	YES	YES	OTHER	intermediary metabolism and respiration
P9WQP1	Diacylglycerol acyltransferase/mycolyltransferase Ag85B M. tuberculosis H37Rv GN=fbpB	0.00774178	Rv1886c	fbpB	YES	YES	YES	TAT(Tat/SPI)	lipid metabolism
P9WIE5	Catalase-peroxidase M. tuberculosis H37Rv GN=katG	0.00640267	Rv1908c	katG	YES	YES	YES	OTHER	virulence, detoxification, adaptation
P9WIN9	Immunogenic protein MPT64 M. tuberculosis H37Rv GN=mpt64	0.00602777	Rv1980c	mpt64	YES	YES	YES	SP(Sec/SPI)	cell wall and cell processes
P9WGV3	Adenosylhomocysteinase M. tuberculosis H37Rv GN=ahcY	0.00569127	Rv3248c	ahcY	YES	YES	YES	OTHER	intermediary metabolism and respiration
P9WGE7	Superoxide dismutase [Fe] M. tuberculosis H37Rv GN=sodB	0.00540377	Rv3846	sodB	YES	YES	YES	OTHER	virulence, detoxification, adaptation
P9WG67	Thioredoxin M. tuberculosis H37Rv GN=trxA	0.00536096	Rv3914	trxA	YES	YES	YES	OTHER	intermediary metabolism and respiration
P9WN83	Glyceraldehyde-3-phosphate dehydrogenase M. tuberculosis H37Rv GN=gap	0.0053493	Rv1436	gap	YES	YES	YES	OTHER	intermediary metabolism and respiration
P9WJA9	Glycogen accumulation regulator GarA M. tuberculosis H37Rv GN=garA	0.00525012	Rv1827	garA	YES	YES	YES	OTHER	conserved hypotheticals
P9WHW3	Peptidyl-prolyl cis-trans isomerase A M. tuberculosis H37Rv GN=ppiA	0.00516594	Rv0009	ppiA	YES	YES	YES	OTHER	information pathways
I6Y778	3-ketoacyl-ACP reductase OS=Mycobacterium tuberculosis (strain ATCC 25618 / H37Rv) GN=fabG4 PE=1 SV=1	0.00495599	Rv0242c	fabG4	YES	YES	YES	OTHER	lipid metabolism
P9WIN7	Low molecular weight antigen MTB12 M. tuberculosis H37Rv GN=mtb12	0.00493946	Rv2376c	mtb12	YES	YES	YES	SP(Sec/SPI)	cell wall and cell processes
O53422	Acetyl-CoA acetyltransferase M. tuberculosis H37Rv GN=fadA3	0.00467346	Rv1074c	fadA3	YES	YES	YES	OTHER	lipid metabolism
P9WG35	Probable thiol peroxidase M. tuberculosis H37Rv GN=tpx	0.00435439	Rv1932	tpx	YES	YES	YES	OTHER	virulence, detoxification, adaptation
P9WGU1	Phosphate-binding protein PstS 1 M. tuberculosis H37Rv GN=pstS1	0.00411345	Rv0934	pstS1	YES	YES	YES	LIPO(Sec/SPII)	cell wall and cell processes
P9WKD7	Ribose-5-phosphate isomerase B M. tuberculosis H37Rv GN=rpiB	0.004006	Rv2465c	rpiB	YES	YES	YES	OTHER	intermediary metabolism and respiration
P9WIS9	Pyruvate dehydrogenase E1 component M. tuberculosis H37Rv GN=aceE PE=1 SV=2	0.00399409	Rv2241	aceE	YES	YES	YES	OTHER	intermediary metabolism and respiration
O53166	Aconitate hydratase A M. tuberculosis H37Rv GN=acn	0.00396673	Rv1475c	acn	YES	YES	YES	OTHER	intermediary metabolism and respiration
P9WHH9	Dihydrolipoyl dehydrogenase M. tuberculosis H37Rv GN=lpdC	0.00381684	Rv0462	lpdC	YES	YES	YES	OTHER	intermediary metabolism and respiration
P9WFN1	UPF0098 protein Rv2140c M. tuberculosis H37Rv GN=Rv2140c	0.00375461	Rv2140c	Rv2140c	YES	YES	YES	OTHER	conserved hypotheticals
P9WG33	Transaldolase M. tuberculosis H37Rv GN=tal	0.0036859	Rv1448c	tal	YES	YES	YES	OTHER	intermediary metabolism and respiration
P9WK17	Malate synthase G M. tuberculosis H37Rv GN=glcB	0.00365419	Rv1837c	glcB	YES	YES	YES	OTHER	intermediary metabolism and respiration
P9WIR7	Alanine and proline-rich secreted protein Apa M. tuberculosis H37Rv GN=apa	0.00364959	Rv1860	apa	YES	YES	YES	SP(Sec/SPI)	cell wall and cell processes
O53692	ESAT-6-like protein EsxG M. tuberculosis H37Rv GN=esxG	0.00349505	Rv0287	esxG	YES	YES	YES	OTHER	cell wall and cell processes
P9WQN9	Diacylglycerol acyltransferase/mycolyltransferase Ag85C M. tuberculosis H37Rv GN=fbpC	0.00341894	Rv0129c	fbpC	YES	YES	YES	SP(Sec/SPI)	lipid metabolism
P9WIH3	Phosphoenolpyruvate carboxykinase [GTP] M. tuberculosis H37Rv GN=pckG	0.00335423	Rv0211	pckG	YES	YES	YES	OTHER	intermediary metabolism and respiration
P9WNE5	Ferritin BfrB M. tuberculosis H37Rv GN=bfrB	0.00332144	Rv3841	bfrB	YES	YES	YES	OTHER	intermediary metabolism and respiration
P9WPQ9	Bacterioferritin M. tuberculosis H37Rv GN=bfr	0.0032046	Rv1876	bfr	YES	YES	YES	OTHER	intermediary metabolism and respiration
P9WQ73	Phosphoserine aminotransferase M. tuberculosis H37Rv GN=serC	0.00318208	Rv0884c	serC	YES	YES	YES	OTHER	intermediary metabolism and respiration
P9WN93	Fumarate hydratase class II M. tuberculosis H37Rv GN=fumC	0.00305536	Rv1098c	fumC	YES	YES	YES	OTHER	intermediary metabolism and respiration
O53611	Isocitrate dehydrogenase M. tuberculosis H37Rv GN=icd2	0.00303072	Rv0066c	icd2	YES	YES	YES	OTHER	intermediary metabolism and respiration
P9WG25	Transketolase M. tuberculosis H37Rv GN=tkt	0.00299185	Rv1449c	tkt	YES	YES	YES	OTHER	intermediary metabolism and respiration
P9WK65	Putative phthiocerol dimycocerosate transporter LppX M. tuberculosis H37Rv GN=lppX	0.00296085	Rv2945c	lppX	YES	YES	YES	LIPO(Sec/SPII)	cell wall and cell processes
I6YEH6	Enoyl-CoA hydratase OS=Mycobacterium tuberculosis (strain ATCC 25618 / H37Rv) GN=echA16 PE=1 SV=1	0.00285764	Rv2831	echA16	YES	YES	YES	OTHER	lipid metabolism
P9WQA3	Fructose-bisphosphate aldolase OS=Mycobacterium tuberculosis (strain ATCC 25618 / H37Rv) GN=fba PE=1 SV=1	0.00277328	Rv0363c	fba	YES	YES	YES	OTHER	intermediary metabolism and respiration
O50430	Low molecular weight T-cell antigen OS=Mycobacterium tuberculosis (strain ATCC 25618 / H37Rv) GN=TB8.4 PE=1 SV=1	0.00254455	Rv1174c	TB8.4	YES	YES	YES	SP(Sec/SPI)	cell wall and cell processes
P9WG69	Probable acetyl-CoA acetyltransferase M. tuberculosis H37Rv GN=fadA4	0.00254245	Rv1323	fadA4	YES	YES	YES	OTHER	lipid metabolism
I6XY36	Conserved protein OS=Mycobacterium tuberculosis (strain ATCC 25618 / H37Rv) GN=Rv1498A PE=1 SV=1	0.00253423	Rv1498A	Rv1498A	YES	YES	YES	OTHER	conserved hypotheticals
P9WHT9	Proteasome subunit beta M. tuberculosis H37Rv GN=prcB	0.00240627	Rv2110c	prcB	YES	YES	YES	OTHER	intermediary metabolism and respiration
P9WGD5	Single-stranded DNA-binding protein M. tuberculosis H37Rv GN=ssb	0.00226554	Rv0054	ssb	YES	YES	YES	OTHER	information pathways
P9WNF3	Cell surface glycolipoprotein MPT83 M. tuberculosis H37Rv GN=mpt83	0.00226224	Rv2873	mpt83	YES	YES	YES	LIPO(Sec/SPII)	cell wall and cell processes
P9WJH7	Nucleoside diphosphate kinase M. tuberculosis H37Rv GN=ndkA	0.00221022	Rv2445c	ndkA	YES	YES	YES	OTHER	intermediary metabolism and respiration
O69689	Aminotransferase M. tuberculosis H37Rv GN=Rv3722c PE=1 SV=2	0.00220107	Rv3722c	Rv3722c	YES	YES	YES	OTHER	conserved hypotheticals
P9WP51	Putative cystathionine beta-synthase Rv1077 M. tuberculosis H37Rv GN=cbs	0.0020964	Rv1077	cbs	YES	YES	YES	OTHER	intermediary metabolism and respiration
P9WNF5	Immunogenic protein MPT70 M. tuberculosis H37Rv GN=mpt70	0.00201704	Rv2875	mpt70	YES	YES	YES	SP(Sec/SPI)	cell wall and cell processes
P9WQN7	MPT51/MPB51 antigen M. tuberculosis H37Rv GN=mpt51	0.00199577	Rv3803c	mpt51	YES	YES	YES	SP(Sec/SPI)	lipid metabolism
O53146	NADPH--quinone reductase M. tuberculosis H37Rv GN=qor PE=1 SV=3	0.00199212	Rv1454c	qor	YES	YES	YES	OTHER	intermediary metabolism and respiration
O07175	Probable serine protease PepA (Serine proteinase) (MTB32A) M. tuberculosis H37Rv GN=pepA	0.001978	Rv0125	pepA	YES	YES	YES	SP(Sec/SPI)	intermediary metabolism and respiration
O07242	1,3-beta-glucanase M. tuberculosis H37Rv GN=Rv0315	0.00193085	Rv0315	Rv0315	YES	YES	YES	TAT(Tat/SPI)	intermediary metabolism and respiration
O07222	Conserved protein M. tuberculosis H37Rv GN=Rv1810 PE=1 SV=4	0.00192936	Rv1810	Rv1810	YES	YES	YES	SP(Sec/SPI)	conserved hypotheticals
P9WKL3	Uncharacterized protein Rv0559c M. tuberculosis H37Rv GN=Rv0559c	0.00190068	Rv0559c	Rv0559c	YES	YES	YES	SP(Sec/SPI)	cell wall and cell processes
P9WP55	O-acetylserine sulfhydrylase M. tuberculosis H37Rv GN=cysK1	0.00185187	Rv2334	cysK1	YES	YES	YES	OTHER	intermediary metabolism and respiration
O53554	Putative acetolactate synthase large subunit IlvX M. tuberculosis H37Rv GN=ilvX	0.00181509	Rv3509c	ilvX	YES	YES	YES	OTHER	intermediary metabolism and respiration
P9WQB3	2-isopropylmalate synthase M. tuberculosis H37Rv GN=leuA	0.00179813	Rv3710	leuA	YES	YES	YES	OTHER	intermediary metabolism and respiration
P9WK55	Lipoprotein LprA M. tuberculosis H37Rv GN=lprA	0.00174891	Rv1270c	lprA	YES	YES	YES	LIPO(Sec/SPII)	cell wall and cell processes
P9WG81	Bifunctional protein FolD M. tuberculosis H37Rv GN=folD	0.00172384	Rv3356c	folD	YES	YES	YES	OTHER	intermediary metabolism and respiration
P9WK63	Putative lipoprotein LpqE M. tuberculosis H37Rv GN=lpqE	0.00169223	Rv3584	lpqE	YES	YES	YES	LIPO(Sec/SPII)	cell wall and cell processes
P9WG65	Soluble secreted antigen MPT53 M. tuberculosis H37Rv GN=mpt53	0.00167772	Rv2878c	mpt53	YES	YES	YES	SP(Sec/SPI)	cell wall and cell processes
P71898	Conserved protein M. tuberculosis H37Rv GN=Rv2314c	0.00164437	Rv2314c	Rv2314c	YES	YES	YES	OTHER	conserved hypotheticals
L7N657	Conserved protein TB18.5 OS=Mycobacterium tuberculosis (strain ATCC 25618 / H37Rv) GN=TB18.5 PE=1 SV=1	0.0015824	Rv0164	TB18.5	YES	YES	YES	OTHER	conserved hypotheticals
I6YF08	Probable conserved secreted protein TB22.2 OS=Mycobacterium tuberculosis (strain ATCC 25618 / H37Rv) GN=TB22.2 PE=1 SV=1	0.00155863	Rv3036c	TB22.2	YES	YES	YES	SP(Sec/SPI)	cell wall and cell processes
P9WNU1	DNA polymerase III subunit beta M. tuberculosis H37Rv GN=dnaN	0.00144283	Rv0002	dnaN	YES	YES	YES	OTHER	information pathways
P9WIP1	Immunogenic protein MPT63 M. tuberculosis H37Rv GN=mpt63	0.00143804	Rv1926c	mpt63	YES	YES	YES	SP(Sec/SPI)	cell wall and cell processes
P9WP43	Probable cutinase Rv1984c M. tuberculosis H37Rv GN=Rv1984c	0.00142835	Rv1984c	Rv1984c	YES	YES	YES	SP(Sec/SPI)	cell wall and cell processes
P9WGT9	Phosphate-binding protein PstS 2 M. tuberculosis H37Rv GN=pstS2	0.00142506	Rv0932c	pstS2	YES	YES	YES	LIPO(Sec/SPII)	cell wall and cell processes
P95146	Probable reductase M. tuberculosis H37Rv GN=Rv1869c	0.00138482	Rv1869c	Rv1869c	YES	YES	YES	OTHER	intermediary metabolism and respiration
I6Y293	Probable conserved lipoprotein LppZ OS=Mycobacterium tuberculosis (strain ATCC 25618 / H37Rv) GN=lppZ PE=1 SV=1	0.00138186	Rv3006	lppZ	YES	YES	YES	LIPO(Sec/SPII)	cell wall and cell processes
P9WID1	Phosphoglycerate kinase M. tuberculosis H37Rv GN=pgk	0.00125344	Rv1437	pgk	YES	YES	YES	OTHER	intermediary metabolism and respiration
P9WJD9	ESX-1 secretion-associated protein EspB M. tuberculosis H37Rv GN=espB	0.00124586	Rv3881c	espB	YES	YES	YES	OTHER	cell wall and cell processes
P9WGT7	Phosphate-binding protein PstS 3 M. tuberculosis H37Rv GN=pstS3	0.00121595	Rv0928	pstS3	YES	YES	YES	LIPO(Sec/SPII)	cell wall and cell processes
O50398	Conserved protein M. tuberculosis H37Rv GN=Rv3369	0.00116008	Rv3369	Rv3369	YES	YES	YES	OTHER	conserved hypotheticals
O07726	Conserved protein M. tuberculosis H37Rv GN=Rv1906c PE=1 SV=3	0.00108345	Rv1906c	Rv1906c	YES	YES	YES	SP(Sec/SPI)	conserved hypotheticals
O07236	Possible conserved exported protein M. tuberculosis H37Rv GN=Rv0309	0.00105787	Rv0309	Rv0309	YES	YES	YES	SP(Sec/SPI)	cell wall and cell processes
O53780	Probable conserved lipoprotein LpqN M. tuberculosis H37Rv GN=lpqN	0.00101147	Rv0583c	lpqN	YES	YES	YES	LIPO(Sec/SPII)	cell wall and cell processes
P96257	ABC transporter substrate-binding protein M. tuberculosis H37Rv GN=glnH	0.000987066	Rv0411c	glnH	YES	YES	YES	LIPO(Sec/SPII)	cell wall and cell processes
P9WKD3	Beta-lactamase M. tuberculosis H37Rv GN=blaC	0.000873165	Rv2068c	blaC	YES	YES	YES	LIPO(Sec/SPII)	intermediary metabolism and respiration
P9WLX9	Uncharacterized protein Rv1419 M. tuberculosis H37Rv GN=Rv1419	0.000844303	Rv1419	Rv1419	YES	YES	YES	SP(Sec/SPI)	conserved hypotheticals
I6X7P2	Uncharacterized protein OS=Mycobacterium tuberculosis (strain ATCC 25618 / H37Rv) GN=Rv3572 PE=1 SV=1	0.000806347	Rv3572	Rv3572	YES	YES	YES	SP(Sec/SPI)	conserved hypotheticals
O53291	Fe3+-citrate ABC transporter substrate-binding protein M. tuberculosis H37Rv GN=fecB	0.000756329	Rv3044	fecB	YES	YES	YES	LIPO(Sec/SPII)	cell wall and cell processes
P9WP41	Probable cutinase cut2 M. tuberculosis H37Rv GN=cut2	0.000739138	Rv2301	cut2	YES	YES	YES	TAT(Tat/SPI)	cell wall and cell processes
L0TBR2	Possible flavoprotein OS=Mycobacterium tuberculosis (strain ATCC 25618 / H37Rv) GN=Rv2251 PE=1 SV=1	0.000731365	Rv2251	Rv2251	YES	YES	YES	LIPO(Sec/SPII)	intermediary metabolism and respiration
P9WM45	Protein Rv1269c M. tuberculosis H37Rv GN=Rv1269c	0.000723239	Rv1269c	Rv1269c	YES	YES	YES	TAT(Tat/SPI)	cell wall and cell processes
P71965	Possible exported alanine and valine rich protein OS=Mycobacterium tuberculosis (strain ATCC 25618 / H37Rv) GN=Rv2668 PE=1 SV=1	0.000663676	Rv2668	Rv2668	YES	YES	YES	SP(Sec/SPI)	cell wall and cell processes
L7N6B0	Beta-glucosidase OS=Mycobacterium tuberculosis (strain ATCC 25618 / H37Rv) GN=lpqI PE=1 SV=1	0.000661683	Rv0237	lpqI	YES	YES	YES	LIPO(Sec/SPII)	cell wall and cell processes
O53608	Oxidoreductase M. tuberculosis H37Rv GN=Rv0063	0.000629591	Rv0063	Rv0063	YES	YES	YES	TAT(Tat/SPI)	intermediary metabolism and respiration
P9WHR3	Carboxylesterase A M. tuberculosis H37Rv GN=caeA	0.000614064	Rv2224c	caeA	YES	YES	YES	LIPO(Sec/SPII)	cell wall and cell processes
P9WK37	Lipoprotein LpqB M. tuberculosis H37Rv GN=lpqB	0.000606093	Rv3244c	lpqB	YES	YES	YES	LIPO(Sec/SPII)	cell wall and cell processes
I6XFB7	Probable membrane protein OS=Mycobacterium tuberculosis (strain ATCC 25618 / H37Rv) GN=Rv2799 PE=1 SV=1	0.000603562	Rv2799	Rv2799	YES	YES	YES	OTHER	cell wall and cell processes
O53740	Conserved protein M. tuberculosis H37Rv GN=Rv0455c PE=1 SV=3	0.000599312	Rv0455c	Rv0455c	YES	YES	YES	SP(Sec/SPI)	conserved hypotheticals
P95206	Possible secreted protein M. tuberculosis H37Rv GN=Rv0398c	0.000578376	Rv0398c	Rv0398c	YES	YES	YES	SP(Sec/SPI)	cell wall and cell processes
P9WL85	Uncharacterized protein Rv2575 M. tuberculosis H37Rv GN=Rv2575	0.000541547	Rv2575	Rv2575	YES	YES	YES	OTHER	cell wall and cell processes
I6XI06	Conserved protein OS=Mycobacterium tuberculosis (strain ATCC 25618 / H37Rv) GN=Rv3705c PE=1 SV=1	0.000541119	Rv3705c	Rv3705c	YES	YES	YES	SP(Sec/SPI)	conserved hypotheticals
O53572	Probable conserved membrane protein M. tuberculosis H37Rv GN=Rv3587c PE=1 SV=3	0.000537565	Rv3587c	Rv3587c	YES	YES	YES	OTHER	cell wall and cell processes
P9WN15	Uncharacterized glycosyl hydrolase Rv2006 M. tuberculosis H37Rv GN=Rv2006	0.000534729	Rv2006	Rv2006	YES	YES	YES	OTHER	virulence, detoxification, adaptation
O06392	Possible thioredoxin protein (Thiol-disulfide interchange protein) M. tuberculosis H37Rv GN=Rv0526	0.000527002	Rv0526	Rv0526	YES	YES	YES	LIPO(Sec/SPII)	intermediary metabolism and respiration
P9WHR9	Serine protease Rv3671c M. tuberculosis H37Rv GN=Rv3671c	0.000489049	Rv3671c	Rv3671c	YES	YES	YES	OTHER	intermediary metabolism and respiration
L7N6B2	Iron ABC transporter substrate-binding protein OS=Mycobacterium tuberculosis (strain ATCC 25618 / H37Rv) GN=Rv0265c PE=1 SV=1	0.000433032	Rv0265c	Rv0265c	YES	YES	YES	TAT(Tat/SPI)	cell wall and cell processes
P9WFN3	Putative lipoprotein LppC M. tuberculosis H37Rv GN=lppC PE=1 SV=2	0.000431499	Rv1911c	lppC	YES	YES	YES	LIPO(Sec/SPII)	cell wall and cell processes
P9WFN5	UPF0098 protein Rv1910c M. tuberculosis H37Rv GN=Rv1910c	0.000399603	Rv1910c	Rv1910c	YES	YES	YES	SP(Sec/SPI)	cell wall and cell processes
I6YAY5	Uncharacterized protein OS=Mycobacterium tuberculosis (strain ATCC 25618 / H37Rv) GN=Rv3033 PE=1 SV=1	0.000395286	Rv3033	Rv3033	YES	YES	YES	LIPO(Sec/SPII)	conserved hypotheticals
O53850	D-alanyl-D-alanine dipeptidase M. tuberculosis H37Rv GN=lpqR	0.000346477	Rv0838	lpqR	YES	YES	YES	LIPO(Sec/SPII)	cell wall and cell processes
I6YGX2	Penicillin-binding protein OS=Mycobacterium tuberculosis (strain ATCC 25618 / H37Rv) GN=ponA2 PE=1 SV=1	0.000337641	Rv3682	ponA2	YES	YES	YES	SP(Sec/SPI)	cell wall and cell processes
O69725	Glycine/betaine ABC transporter substrate-binding protein M. tuberculosis H37Rv GN=proX	0.000334776	Rv3759c	proX	YES	YES	YES	LIPO(Sec/SPII)	virulence, detoxification, adaptation
P71969	Possible secreted protease M. tuberculosis H37Rv GN=Rv2672	0.00032011	Rv2672	Rv2672	YES	YES	YES	LIPO(Sec/SPII)	intermediary metabolism and respiration
P9WHP1	Phosphate acetyltransferase M. tuberculosis H37Rv GN=pta	0.000308515	Rv0408	pta	YES	YES	YES	OTHER	intermediary metabolism and respiration
P9WK77	Putative lipoprotein LppJ M. tuberculosis H37Rv GN=lppJ	0.000239791	Rv2080	lppJ	YES	YES	YES	LIPO(Sec/SPII)	cell wall and cell processes
P71840	Uncharacterized protein M. tuberculosis H37Rv GN=Rv0787 PE=1 SV=2	0.000225524	Rv0787	Rv0787	YES	YES	YES	OTHER	conserved hypotheticals
O53695	Mycosin-3 M. tuberculosis H37Rv GN=mycP3	0.000206311	Rv0291	mycP3	YES	YES	YES	SP(Sec/SPI)	intermediary metabolism and respiration
O53620	Aminotransferase M. tuberculosis H37Rv GN=Rv0075	0.000203427	Rv0075	Rv0075	YES	YES	YES	OTHER	intermediary metabolism and respiration
O05582	Uncharacterized protein M. tuberculosis H37Rv GN=Rv0999	0.00017794	Rv0999	Rv0999	YES	YES	YES	LIPO(Sec/SPII)	conserved hypotheticals
I6YGW2	Peptidase OS=Mycobacterium tuberculosis (strain ATCC 25618 / H37Rv) GN=Rv3668c PE=1 SV=1	0.000152928	Rv3668c	Rv3668c	YES	YES	YES	SP(Sec/SPI)	intermediary metabolism and respiration
P9WIM9	Proline-rich 28 kDa antigen M. tuberculosis H37Rv GN=mtc28	0.000114449	Rv0040c	mtc28	YES	YES	YES	SP(Sec/SPI)	cell wall and cell processes
I6XF52	Membrane protein OS=Mycobacterium tuberculosis (strain ATCC 25618 / H37Rv) GN=Rv2721c PE=1 SV=1	0.000112093	Rv2721c	Rv2721c	YES	YES	YES	SP(Sec/SPI)	cell wall and cell processes
P9WGU7	Probable monoacyl phosphatidylinositol tetramannoside-binding protein LpqW M. tuberculosis H37Rv GN=lpqW	0.000111746	Rv1166	lpqW	YES	YES	YES	LIPO(Sec/SPII)	cell wall and cell processes
P96872	Conserved protein (CPSA-related protein) M. tuberculosis H37Rv GN=Rv3267 PE=1 SV=2	9.00419e-05	Rv3267	Rv3267	YES	YES	YES	SP(Sec/SPI)	conserved hypotheticals

## Sheet: Particular proteins
Integrative analyisis - Proteins not detected in de Souza, Malen and Alberthsen analysis of M. tuberculosis CFP
		Percentile 95th
Uniprot ID	Protein description	TOTAL NSAF	Gene ID	Rv (TuBList)	Gene name	NSAF TOTAL	de Souza	Malen	Albrethsen	Signal P	Functional
P9WNI3	ESAT-6-like protein EsxW M. tuberculosis H37Rv GN=esxW	0.0133499	885787	Rv3620c	esxW	0.0133499	NO	NO	NO	OTHER	cell wall and cell processes
P0CG96	Uncharacterized protein Rv3118 OS=Mycobacterium tuberculosis (strain ATCC 25618 / H37Rv) GN=sseC1 PE=1 SV=1; Additional IDs concatenated into MaxParsimony group: P0CG95; Additional IDs concatenated into MaxParsimony group: P0CG95	0.00724375	885435	Rv3118	sseC1	0.00724375	NO	NO	NO	OTHER	intermediary metabolism and respiration
P9WK09	Metallothionein OS=Mycobacterium tuberculosis (strain ATCC 25618 / H37Rv) GN=mymT PE=1 SV=1	0.00218489	14515880	Rv0186A	mymT	0.00218489	NO	NO	NO	OTHER	virulence, detoxification, adaptation
P0DMM4	Uncharacterized protein Rv0572A OS=Mycobacterium tuberculosis (strain ATCC 25618 / H37Rv) GN=Rv0572A PE=1 SV=1	0.00193523	Rv0572A	Rv0572A	Rv0572A	0.00193523	NO	NO	NO	OTHER	Not annotated in M. tuberculosis H37Rv genome sequence Release 3 (2018-06-05)
P9WLA7	Uncharacterized protein Rv2468c OS=Mycobacterium tuberculosis (strain ATCC 25618 / H37Rv) GN=Rv2468c PE=1 SV=1	0.00193278	887767	Rv2468c	Rv2468c	0.00193278	NO	NO	NO	OTHER	conserved hypotheticals
P9WGK3	Redox sensor histidine kinase response regulator DevS M. tuberculosis H37Rv GN=devS	0.00181508	888829	Rv3132c	devS	0.00181508	NO	NO	NO	OTHER	regulatory proteins
Q79FR3	PE family protein PE13 M. tuberculosis H37Rv GN=PE13	0.00160276	886044	Rv1195	PE13	0.00160276	NO	NO	NO	SP(Sec/SPI)	PE/PPE
I6XWG2	Molybdenum cofactor biosynthesis protein MoaD OS=Mycobacterium tuberculosis (strain ATCC 25618 / H37Rv) GN=moaD2 PE=1 SV=1	0.00156396	885763	Rv0868c	moaD2	0.00156396	NO	NO	NO	OTHER	intermediary metabolism and respiration
I6XDU8	Conserved protein OS=Mycobacterium tuberculosis (strain ATCC 25618 / H37Rv) GN=Rv2237A PE=1 SV=1	0.00148461	14515864	Rv2237A	Rv2237A	0.00148461	NO	NO	NO	OTHER	conserved hypotheticals
I6YG87	PE family protein OS=Mycobacterium tuberculosis (strain ATCC 25618 / H37Rv) GN=PE31 PE=1 SV=1	0.00142806	888474	Rv3477	PE31	0.00142806	NO	NO	NO	OTHER	PE/PPE
O50434	Aminotransferase OS=Mycobacterium tuberculosis (strain ATCC 25618 / H37Rv) GN=Rv1178 PE=1 SV=1	0.00142526	886031	Rv1178	Rv1178	0.00142526	NO	NO	NO	OTHER	intermediary metabolism and respiration
P9WLZ1	Putative antitoxin VapB10 OS=Mycobacterium tuberculosis (strain ATCC 25618 / H37Rv) GN=vapB10 PE=1 SV=1	0.00135078	886759	Rv1398c	vapB10	0.00135078	NO	NO	NO	OTHER	virulence, detoxification, adaptation
P9WPI3	ESX-3 secretion system protein EccA3 M. tuberculosis H37Rv GN=eccA3	0.00134945	886613	Rv0282	eccA3	0.00134945	NO	NO	NO	OTHER	cell wall and cell processes
A0A089QRB9	Mycolipanoate synthase OS=Mycobacterium tuberculosis (strain ATCC 25618 / H37Rv) GN=msl3 PE=1 SV=2	0.00132658	886055	Rv1180	msl3	0.00132658	NO	NO	NO	LIPO(Sec/SPII)	lipid metabolism
P9WP33	Sulfur carrier protein CysO OS=Mycobacterium tuberculosis (strain ATCC 25618 / H37Rv) GN=cysO PE=1 SV=1	0.00131409	886879	Rv1335	cysO	0.00131409	NO	NO	NO	OTHER	intermediary metabolism and respiration
P9WJD7	ESX-1 secretion-associated protein EspC M. tuberculosis H37Rv GN=espC	0.0012965	885770	Rv3615c	espC	0.0012965	NO	NO	NO	OTHER	cell wall and cell processes
O53154	Cysteine desulfurase OS=Mycobacterium tuberculosis (strain ATCC 25618 / H37Rv) GN=sufC PE=1 SV=1	0.00116523	886571	Rv1463	Rv1463	0.00116523	NO	NO	NO	OTHER	cell wall and cell processes
P9WQF1	Acyl carrier protein MbtL OS=Mycobacterium tuberculosis (strain ATCC 25618 / H37Rv) GN=mbtL PE=1 SV=1	0.00115567	886848	Rv1344	mbtL	0.00115567	NO	NO	NO	OTHER	lipid metabolism
I6X562	Uncharacterized protein OS=Mycobacterium tuberculosis (strain ATCC 25618 / H37Rv) GN=Rv2708c PE=1 SV=1	0.00106969	887159	Rv2708c	Rv2708c	0.00106969	NO	NO	NO	OTHER	conserved hypotheticals
P0CL62	Probable endoribonuclease MazF7 OS=Mycobacterium tuberculosis (strain ATCC 25618 / H37Rv) GN=mazF7 PE=1 SV=1	0.00103628	14515888	Rv2063A	mazF7	0.00103628	NO	NO	NO	OTHER	virulence, detoxification, adaptation
I6X5G8	Uncharacterized protein OS=Mycobacterium tuberculosis (strain ATCC 25618 / H37Rv) GN=Rv2828c PE=1 SV=1; Additional IDs concatenated into MaxParsimony group: P71627; Additional IDs concatenated into MaxParsimony group: P71627	0.00102638	887749	Rv2828c	Rv2828c	0.00102638	NO	NO	NO	OTHER	conserved hypotheticals
P9WH63	30S ribosomal protein S12 OS=Mycobacterium tuberculosis (strain ATCC 25618 / H37Rv) GN=rpsL PE=1 SV=1	0.000925935	888259	Rv0682	rpsL	0.000925935	NO	NO	NO	OTHER	information pathways
I6YGX9	Probable methanol dehydrogenase transcriptional regulatory protein MoxR2 M. tuberculosis H37Rv GN=moxR2	0.000918087	885323	Rv3692	moxR2	0.000918087	NO	NO	NO	OTHER	regulatory proteins
O53630	Uncharacterized protein M. tuberculosis H37Rv GN=Rv0108c	0.00089271	886918	Rv0108c	Rv0108c	0.00089271	NO	NO	NO	OTHER	conserved hypotheticals
I6XWF9	Uncharacterized protein OS=Mycobacterium tuberculosis (strain ATCC 25618 / H37Rv) GN=Rv0863 PE=1 SV=1	0.000853082	Rv0863	Rv0863	Rv0863	0.000853082	NO	NO	NO	OTHER	conserved hypotheticals
P9WPB7	Cyclopropane mycolic acid synthase 1 OS=Mycobacterium tuberculosis (strain ATCC 25618 / H37Rv) GN=cmaA1 PE=1 SV=1	0.000839583	887961	Rv3392c	cmaA1	0.000839583	NO	NO	NO	OTHER	lipid metabolism
P9WPH1	Riboflavin biosynthesis protein RibD OS=Mycobacterium tuberculosis (strain ATCC 25618 / H37Rv) GN=ribD PE=1 SV=1	0.000834368	886721	Rv1409	ribD	0.000834368	NO	NO	NO	OTHER	intermediary metabolism and respiration
O33186	Protein YcaR in KDO2-Lipid A biosynthesis cluster OS=Mycobacterium tuberculosis (strain ATCC 25618 / H37Rv) GN=Rv1684 PE=1 SV=1	0.000832392	885680	Rv1684	Rv1684	0.000832392	NO	NO	NO	OTHER	conserved hypotheticals
P9WJ69	Anti-sigma factor RshA OS=Mycobacterium tuberculosis (strain ATCC 25618 / H37Rv) GN=rshA PE=1 SV=1	0.000814724	3205091	Rv3221A	rshA	0.000814724	NO	NO	NO	OTHER	information pathways
I6XEK2	Conserved protein OS=Mycobacterium tuberculosis (strain ATCC 25618 / H37Rv) GN=Rv2548A PE=1 SV=1	0.000767011	11117811	Rv2548A	Rv2548A	0.000767011	NO	NO	NO	OTHER	conserved hypotheticals
P9WME3	Putative HTH-type transcriptional regulator Rv1287 OS=Mycobacterium tuberculosis (strain ATCC 25618 / H37Rv) GN=Rv1287 PE=1 SV=1	0.00076518	886998	Rv1287	Rv1287	0.00076518	NO	NO	NO	OTHER	conserved hypotheticals
P9WKG1	4-hydroxy-3-methylbut-2-enyl diphosphate reductase 1 OS=Mycobacterium tuberculosis (strain ATCC 25618 / H37Rv) GN=ispH1 PE=1 SV=1	0.000763432	885830	Rv1110	ispH2	0.000763432	NO	NO	NO	OTHER	cell wall and cell processes
P95189	Histidinol-phosphatase OS=Mycobacterium tuberculosis (strain ATCC 25618 / H37Rv) GN=hisN PE=1 SV=2	0.000754306	888827	Rv3137	hisN	0.000754306	NO	NO	NO	OTHER	intermediary metabolism and respiration
P9WFU1	Phenylalanine--tRNA ligase beta subunit M. tuberculosis H37Rv GN=pheT	0.000735892	885283	Rv1650	pheT	0.000735892	NO	NO	NO	OTHER	information pathways
P9WLF7	Uncharacterized protein Rv2271 OS=Mycobacterium tuberculosis (strain ATCC 25618 / H37Rv) GN=Rv2271 PE=1 SV=1	0.000706819	887223	Rv2271	Rv2271	0.000706819	NO	NO	NO	OTHER	conserved hypotheticals
P0DN33	Uncharacterized protein Rv0609B OS=Mycobacterium tuberculosis (strain ATCC 25618 / H37Rv) GN=Rv0609B PE=1 SV=1	0.000689859	Rv0609B	Rv0609B	Rv0609B	0.000689859	NO	NO	NO	OTHER	Not annotated in M. tuberculosis H37Rv genome sequence Release 3 (2018-06-05)
P9WQ47	Probable long-chain-fatty-acid--CoA ligase FadD23 OS=Mycobacterium tuberculosis (strain ATCC 25618 / H37Rv) GN=fadD23 PE=1 SV=1	0.000652244	886154	Rv3826	fadD23	0.000652244	NO	NO	NO	OTHER	lipid metabolism
O07434	Copper-sensing transcriptional repressor RicR OS=Mycobacterium tuberculosis (strain ATCC 25618 / H37Rv) GN=ricR PE=1 SV=1	0.00065188	886772	Rv0190	ricR	0.00065188	NO	NO	NO	OTHER	conserved hypotheticals
O69720	Conserved protein OS=Mycobacterium tuberculosis (strain ATCC 25618 / H37Rv) GN=Rv3753c PE=1 SV=1	0.000635267	885505	Rv3753c	Rv3753c	0.000635267	NO	NO	NO	OTHER	conserved hypotheticals
P9WF09	Toxin RelK OS=Mycobacterium tuberculosis (strain ATCC 25618 / H37Rv) GN=relK PE=1 SV=1	0.000626105	888139	Rv3358	relK	0.000626105	NO	NO	NO	OTHER	virulence, detoxification, adaptation
P9WNN5	Probable enoyl-CoA hydratase echA14 OS=Mycobacterium tuberculosis (strain ATCC 25618 / H37Rv) GN=echA14 PE=1 SV=1	0.000619817	887894	Rv2486	echA14	0.000619817	NO	NO	NO	OTHER	lipid metabolism
O06803	Conserved protein OS=Mycobacterium tuberculosis (strain ATCC 25618 / H37Rv) GN=Rv1770 PE=1 SV=1	0.000619419	885415	Rv1770	Rv1770	0.000619419	NO	NO	NO	OTHER	conserved hypotheticals
P95151	Conserved protein OS=Mycobacterium tuberculosis (strain ATCC 25618 / H37Rv) GN=Rv1864c PE=1 SV=2	0.000606622	885800	Rv1864c	Rv1864c	0.000606622	NO	NO	NO	OTHER	conserved hypotheticals
P9WLP1	Universal stress protein Rv1996 M. tuberculosis H37Rv GN=Rv1996	0.000589142	888863	Rv1996	Rv1996	0.000589142	NO	NO	NO	OTHER	virulence, detoxification, adaptation
I6XG13	AsnC family transcriptional regulator OS=Mycobacterium tuberculosis (strain ATCC 25618 / H37Rv) GN=Rv3050c PE=1 SV=1	0.000580897	888866	Rv3050c	Rv3050c	0.000580897	NO	NO	NO	OTHER	regulatory proteins
O07169	Probable fatty-acid-CoA ligase FadD7 (Fatty-acid-CoA synthetase) (Fatty-acid-CoA synthase) OS=Mycobacterium tuberculosis (strain ATCC 25618 / H37Rv) GN=fadD7 PE=1 SV=4	0.000574426	886896	Rv0119	fadD7	0.000574426	NO	NO	NO	OTHER	lipid metabolism
P9WJL1	UDP-N-acetylmuramoyl-tripeptide--D-alanyl-D-alanine ligase OS=Mycobacterium tuberculosis (strain ATCC 25618 / H37Rv) GN=murF PE=1 SV=1	0.000572965	887826	Rv2157c	murF	0.000572965	NO	NO	NO	OTHER	cell wall and cell processes
O33263	Probable oxidoreductase M. tuberculosis H37Rv GN=Rv2129c PE=1 SV=3	0.000566785	887841	Rv2129c	Rv2129c	0.000566785	NO	NO	NO	OTHER	intermediary metabolism and respiration
P9WPB3	Cyclopropane mycolic acid synthase 3 OS=Mycobacterium tuberculosis (strain ATCC 25618 / H37Rv) GN=pcaA PE=1 SV=1	0.000556295	886284	Rv0470c	pcaA	0.000556295	NO	NO	NO	OTHER	lipid metabolism
I6WXS6	Putative antitoxin VapB51 OS=Mycobacterium tuberculosis (strain ATCC 25618 / H37Rv) GN=vapB51 PE=1 SV=1	0.000554364	vapB51	Rv0229A	vapB51	0.000554364	NO	NO	NO	OTHER	Not annotated in M. tuberculosis H37Rv genome sequence Release 3 (2018-06-05)
O07807	Acyltransferase M. tuberculosis H37Rv GN=Rv3816c	0.00055174	886152	Rv3816c	Rv3816c	0.00055174	NO	NO	NO	OTHER	intermediary metabolism and respiration
O07206	Uncharacterized protein OS=Mycobacterium tuberculosis (strain ATCC 25618 / H37Rv) GN=Rv2705c PE=1 SV=1	0.000550066	887302	Rv2705c	Rv2705c	0.000550066	NO	NO	NO	OTHER	conserved hypotheticals
P9WM37	Uncharacterized protein Rv1289 M. tuberculosis H37Rv GN=Rv1289	0.000546742	886994	Rv1289	Rv1289	0.000546742	NO	NO	NO	OTHER	conserved hypotheticals
P9WFE1	Uroporphyrinogen decarboxylase OS=Mycobacterium tuberculosis (strain ATCC 25618 / H37Rv) GN=hemE PE=1 SV=1	0.000543845	888934	Rv2678c	hemE	0.000543845	NO	NO	NO	OTHER	intermediary metabolism and respiration
P9WFY7	tRNA (guanine-N(1)-)-methyltransferase OS=Mycobacterium tuberculosis (strain ATCC 25618 / H37Rv) GN=trmD PE=1 SV=1	0.000539902	888495	Rv2906c	trmD	0.000539902	NO	NO	NO	OTHER	information pathways
P9WP13	F420H(2)-dependent quinone reductase Rv1261c M. tuberculosis H37Rv GN=Rv1261c	0.000539061	887055	Rv1261c	Rv1261c	0.000539061	NO	NO	NO	OTHER	conserved hypotheticals
I6Y3N9	Conserved protein OS=Mycobacterium tuberculosis (strain ATCC 25618 / H37Rv) GN=Rv0397A PE=1 SV=1	0.000534846	14515846	Rv0397A	Rv0397A	0.000534846	NO	NO	NO	SP(Sec/SPI)	conserved hypotheticals
P9WQD1	Acetyl-coenzyme A synthetase M. tuberculosis H37Rv GN=acsA	0.000529106	885479	Rv3667	acsA	0.000529106	NO	NO	NO	OTHER	lipid metabolism
O53699	Trehalose 2-sulfotransferase M. tuberculosis H37Rv GN=stf0	0.000527841	886596	Rv0295c	stf0	0.000527841	NO	NO	NO	OTHER	conserved hypotheticals
P9WGP3	Protein translocase subunit SecA 2 M. tuberculosis H37Rv GN=secA2	0.000525703	885594	Rv1821	secA2	0.000525703	NO	NO	NO	OTHER	cell wall and cell processes
O06216	Conserved protein OS=Mycobacterium tuberculosis (strain ATCC 25618 / H37Rv) GN=Rv2161c PE=1 SV=1	0.000521858	887978	Rv2161c	Rv2161c	0.000521858	NO	NO	NO	OTHER	intermediary metabolism and respiration
P9WIZ1	Transcriptional repressor NrdR OS=Mycobacterium tuberculosis (strain ATCC 25618 / H37Rv) GN=nrdR PE=1 SV=1	0.000515173	887985	Rv2718c	nrdR	0.000515173	NO	NO	NO	OTHER	regulatory proteins
P9WGS1	Uncharacterized oxidoreductase Rv1543 M. tuberculosis H37Rv GN=Rv1543	0.000511572	886400	Rv1543	Rv1543	0.000511572	NO	NO	NO	OTHER	lipid metabolism
P9WKW3	Uncharacterized protein Rv0441c OS=Mycobacterium tuberculosis (strain ATCC 25618 / H37Rv) GN=Rv0441c PE=1 SV=1	0.000506634	886344	Rv0441c	Rv0441c	0.000506634	NO	NO	NO	OTHER	conserved hypotheticals
O05295	Acyl-CoA synthetase OS=Mycobacterium tuberculosis (strain ATCC 25618 / H37Rv) GN=fadD36 PE=1 SV=1	0.000501113	886074	Rv1193	fadD36	0.000501113	NO	NO	NO	OTHER	lipid metabolism
P0DMM3	Uncharacterized protein Rv3202A OS=Mycobacterium tuberculosis (strain ATCC 25618 / H37Rv) GN=Rv3202A PE=1 SV=1	0.000492768	Rv3202A	Rv3202A	Rv3202A	0.000492768	NO	NO	NO	OTHER	Not annotated in M. tuberculosis H37Rv genome sequence Release 3 (2018-06-05)
O53564	Acetoacetate decarboxylase OS=Mycobacterium tuberculosis (strain ATCC 25618 / H37Rv) GN=Rv3519 PE=1 SV=1	0.000490675	887247	Rv3519	Rv3519	0.000490675	NO	NO	NO	OTHER	conserved hypotheticals
I6WXK4	Phosphotyrosine protein phosphatase OS=Mycobacterium tuberculosis (strain ATCC 25618 / H37Rv) GN=ptbB PE=1 SV=1	0.000487401	886842	Rv0153c	ptbB	0.000487401	NO	NO	NO	OTHER	regulatory proteins
P9WLW9	Uncharacterized protein Rv1498c OS=Mycobacterium tuberculosis (strain ATCC 25618 / H37Rv) GN=Rv1498c PE=1 SV=2	0.000465282	886503	Rv1498c	Rv1498c	0.000465282	NO	NO	NO	OTHER	intermediary metabolism and respiration
O53346	Possible transmembrane cation transporter OS=Mycobacterium tuberculosis (strain ATCC 25618 / H37Rv) GN=Rv3200c PE=1 SV=1	0.000452508	887543	Rv3200c	Rv3200c	0.000452508	NO	NO	NO	OTHER	cell wall and cell processes
P96227	Conserved protein OS=Mycobacterium tuberculosis (strain ATCC 25618 / H37Rv) GN=Rv3850 PE=1 SV=1	0.000449815	886173	Rv3850	Rv3850	0.000449815	NO	NO	NO	OTHER	conserved hypotheticals
P9WGV5	Trans-acting enoyl reductase M. tuberculosis H37Rv GN=Rv2953	0.000446789	887772	Rv2953	Rv2953	0.000446789	NO	NO	NO	OTHER	lipid metabolism
P9WM97	Uncharacterized protein Rv0028 OS=Mycobacterium tuberculosis (strain ATCC 25618 / H37Rv) GN=Rv0028 PE=1 SV=1	0.000443969	885812	Rv0028	Rv0028	0.000443969	NO	NO	NO	OTHER	conserved hypotheticals
I6YB54	1,4-beta-xylanase OS=Mycobacterium tuberculosis (strain ATCC 25618 / H37Rv) GN=Rv3096 PE=1 SV=1	0.000440769	888678	Rv3096	Rv3096	0.000440769	NO	NO	NO	SP(Sec/SPI)	conserved hypotheticals
P9WM73	Uncharacterized protein Rv0088 M. tuberculosis H37Rv GN=Rv0088	0.000433376	886954	Rv0088	Rv0088	0.000433376	NO	NO	NO	OTHER	lipid metabolism
P9WH13	Glucose-1-phosphate thymidylyltransferase M. tuberculosis H37Rv GN=rmlA	0.000431172	886568	Rv0334	rmlA	0.000431172	NO	NO	NO	OTHER	intermediary metabolism and respiration
P9WI51	Ribulose-phosphate 3-epimerase OS=Mycobacterium tuberculosis (strain ATCC 25618 / H37Rv) GN=rpe PE=1 SV=1	0.000428209	886702	Rv1408	rpe	0.000428209	NO	NO	NO	OTHER	intermediary metabolism and respiration
P9WMN3	Bifunctional protein GlmU OS=Mycobacterium tuberculosis (strain ATCC 25618 / H37Rv) GN=glmU PE=1 SV=1	0.000428065	886069	Rv1018c	glmU	0.000428065	NO	NO	NO	OTHER	cell wall and cell processes
P9WMN7	Probable adenylyltransferase/sulfurtransferase MoeZ M. tuberculosis H37Rv GN=moeZ	0.000426151	888871	Rv3206c	moeZ	0.000426151	NO	NO	NO	OTHER	intermediary metabolism and respiration
P9WI99	Putative aminoglycoside phosphotransferase OS=Mycobacterium tuberculosis (strain ATCC 25618 / H37Rv) GN=Rv3168 PE=1 SV=1	0.000419771	888778	Rv3168	Rv3168	0.000419771	NO	NO	NO	OTHER	virulence, detoxification, adaptation
P9WN77	Glycerol-3-phosphate dehydrogenase [NAD(P)+] OS=Mycobacterium tuberculosis (strain ATCC 25618 / H37Rv) GN=gpsA PE=1 SV=1	0.000419012	887864	Rv2982c	gpsA	0.000419012	NO	NO	NO	SP(Sec/SPI)	lipid metabolism
P9WN73	Glucose-6-phosphate 1-dehydrogenase 2 OS=Mycobacterium tuberculosis (strain ATCC 25618 / H37Rv) GN=zwf2 PE=1 SV=1	0.000417982	886614	Rv1447c	zwf2	0.000417982	NO	NO	NO	OTHER	intermediary metabolism and respiration
I6Y8I5	Conserved protein OS=Mycobacterium tuberculosis (strain ATCC 25618 / H37Rv) GN=Rv0712 PE=1 SV=1	0.000415309	888346	Rv0712	Rv0712	0.000415309	NO	NO	NO	OTHER	conserved hypotheticals
O05876	Conserved protein OS=Mycobacterium tuberculosis (strain ATCC 25618 / H37Rv) GN=Rv3231c PE=1 SV=1	0.000414054	888749	Rv3231c	Rv3231c	0.000414054	NO	NO	NO	OTHER	conserved hypotheticals
O06401	S-methyl-5'-thioadenosine phosphorylase OS=Mycobacterium tuberculosis (strain ATCC 25618 / H37Rv) GN=mtnP PE=1 SV=1	0.000406899	887430	Rv0535	mtnP	0.000406899	NO	NO	NO	OTHER	intermediary metabolism and respiration
P9WM25	Uncharacterized protein Rv1332 OS=Mycobacterium tuberculosis (strain ATCC 25618 / H37Rv) GN=Rv1332 PE=1 SV=1	0.000406872	886901	Rv1332	Rv1332	0.000406872	NO	NO	NO	OTHER	regulatory proteins
O05833	Cytidine deaminase OS=Mycobacterium tuberculosis (strain ATCC 25618 / H37Rv) GN=Rv2365c PE=4 SV=1	0.000396822	885259	Rv2365c	Rv2365c	0.000396822	NO	NO	NO	OTHER	conserved hypotheticals
P9WHI3	Recombination protein RecR OS=Mycobacterium tuberculosis (strain ATCC 25618 / H37Rv) GN=recR PE=1 SV=1	0.000395666	885307	Rv3715c	recR	0.000395666	NO	NO	NO	OTHER	information pathways
Q79FW0	Probable amino acid aminotransferase OS=Mycobacterium tuberculosis (strain ATCC 25618 / H37Rv) GN=Rv0812 PE=1 SV=1	0.000393884	885397	Rv0812	Rv0812	0.000393884	NO	NO	NO	OTHER	intermediary metabolism and respiration
P9WF25	Antitoxin RelJ OS=Mycobacterium tuberculosis (strain ATCC 25618 / H37Rv) GN=relJ PE=1 SV=1	0.000389882	888135	Rv3357	relJ	0.000389882	NO	NO	NO	OTHER	virulence, detoxification, adaptation
I6YAE2	Probable conserved transmembrane alanine rich protein OS=Mycobacterium tuberculosis (strain ATCC 25618 / H37Rv) GN=Rv2843 PE=1 SV=1	0.000386603	888522	Rv2843	Rv2843	0.000386603	NO	NO	NO	TAT(Tat/SPI)	cell wall and cell processes
P9WIK3	Probable phosphoadenosine phosphosulfate reductase OS=Mycobacterium tuberculosis (strain ATCC 25618 / H37Rv) GN=cysH PE=1 SV=1	0.000386062	885250	Rv2392	cysH	0.000386062	NO	NO	NO	OTHER	intermediary metabolism and respiration
O69670	Gamma-glutamyl-hercynylcysteine sulfoxide hydrolase OS=Mycobacterium tuberculosis (strain ATCC 25618 / H37Rv) GN=egtC PE=1 SV=1	0.000376458	885224	Rv3702c	egtC	0.000376458	NO	NO	NO	OTHER	conserved hypotheticals
P9WKG7	4-diphosphocytidyl-2-C-methyl-D-erythritol kinase OS=Mycobacterium tuberculosis (strain ATCC 25618 / H37Rv) GN=ispE PE=1 SV=1	0.000372001	886034	Rv1011	ispE	0.000372001	NO	NO	NO	OTHER	intermediary metabolism and respiration
L7N675	PPE family protein PPE18 M. tuberculosis H37Rv GN=PPE18 ; Additional IDs concatenated into MaxParsimony group: P9WI25; Additional IDs concatenated into MaxParsimony group: P9WI25	0.000365475	886073	Rv1196	PPE18	0.000365475	NO	NO	NO	OTHER	PE/PPE
P72005	Uncharacterized protein M. tuberculosis H37Rv GN=Rv1748	0.000365013	885288	Rv1748	Rv1748	0.000365013	NO	NO	NO	OTHER	conserved hypotheticals
P9WPE3	CinA-like protein OS=Mycobacterium tuberculosis (strain ATCC 25618 / H37Rv) GN=cinA PE=1 SV=1	0.000364433	885149	Rv1901	cinA	0.000364433	NO	NO	NO	OTHER	virulence, detoxification, adaptation
O53903	Acyl-CoA synthetase OS=Mycobacterium tuberculosis (strain ATCC 25618 / H37Rv) GN=fadD24 PE=1 SV=1	0.000362829	886432	Rv1529	fadD24	0.000362829	NO	NO	NO	OTHER	lipid metabolism
I6YGS0	Epoxide hydrolase A OS=Mycobacterium tuberculosis (strain ATCC 25618 / H37Rv) GN=ephA PE=1 SV=1	0.00036268	885769	Rv3617	ephA	0.00036268	NO	NO	NO	OTHER	virulence, detoxification, adaptation
P9WGQ9	Uncharacterized oxidoreductase Rv0769 OS=Mycobacterium tuberculosis (strain ATCC 25618 / H37Rv) GN=Rv0769 PE=1 SV=1	0.00036162	888837	Rv0769	Rv0769	0.00036162	NO	NO	NO	OTHER	intermediary metabolism and respiration
P9WGT3	3-oxoacyl-[acyl-carrier-protein] reductase FabG1 OS=Mycobacterium tuberculosis (strain ATCC 25618 / H37Rv) GN=fabG1 PE=1 SV=1	0.000359102	886551	Rv1483	fabG1	0.000359102	NO	NO	NO	OTHER	lipid metabolism
O06563	GTP-binding protein TypA M. tuberculosis H37Rv GN=typA PE=1 SV=2	0.000349183	886038	Rv1165	typA	0.000349183	NO	NO	NO	OTHER	information pathways
P9WPQ3	Acetyl-/propionyl-coenzyme A carboxylase alpha chain OS=Mycobacterium tuberculosis (strain ATCC 25618 / H37Rv) GN=accA1 PE=1 SV=1	0.000348111	887309	Rv2501c	accA1	0.000348111	NO	NO	NO	OTHER	lipid metabolism
P9WFY9	tRNA (guanine-N(7)-)-methyltransferase OS=Mycobacterium tuberculosis (strain ATCC 25618 / H37Rv) GN=trmB PE=1 SV=1	0.000344735	886740	Rv0208c	trmB	0.000344735	NO	NO	NO	OTHER	intermediary metabolism and respiration
P9WNE1	F420-dependent glucose-6-phosphate dehydrogenase M. tuberculosis H37Rv GN=fgd1	0.000344641	886418	Rv0407	fgd1	0.000344641	NO	NO	NO	OTHER	intermediary metabolism and respiration
I6X5C9	Riboflavin biosynthesis protein OS=Mycobacterium tuberculosis (strain ATCC 25618 / H37Rv) GN=ribF PE=1 SV=1	0.000343905	888468	Rv2786c	ribF	0.000343905	NO	NO	NO	OTHER	intermediary metabolism and respiration
P9WG95	L-threonine dehydratase biosynthetic IlvA OS=Mycobacterium tuberculosis (strain ATCC 25618 / H37Rv) GN=ilvA PE=1 SV=1	0.000343461	886365	Rv1559	ilvA	0.000343461	NO	NO	NO	OTHER	intermediary metabolism and respiration
O06611	PhiRv1 phage protein OS=Mycobacterium tuberculosis (strain ATCC 25618 / H37Rv) GN=Rv1579c PE=4 SV=1	0.000341147	886369	Rv1579c	Rv1579c	0.000341147	NO	NO	NO	OTHER	insertion seqs and phages
P9WMR1	Probable helicase HelY M. tuberculosis H37Rv GN=helY	0.000337768	887736	Rv2092c	helY	0.000337768	NO	NO	NO	OTHER	information pathways
P9WJC7	ESX-3 secretion-associated protein EspG3 OS=Mycobacterium tuberculosis (strain ATCC 25618 / H37Rv) GN=espG3 PE=1 SV=1	0.00033574	886602	Rv0289	espG3	0.00033574	NO	NO	NO	OTHER	cell wall and cell processes
I6YCP0	Uncharacterized protein OS=Mycobacterium tuberculosis (strain ATCC 25618 / H37Rv) GN=Rv3651 PE=1 SV=1	0.0003328	885296	Rv3651	Rv3651	0.0003328	NO	NO	NO	OTHER	conserved hypotheticals
O53751	Acyl-ACP thioesterase OS=Mycobacterium tuberculosis (strain ATCC 25618 / H37Rv) GN=Rv0466 PE=1 SV=1	0.000332253	886294	Rv0466	Rv0466	0.000332253	NO	NO	NO	OTHER	conserved hypotheticals
O69687	Probable fatty acid methyltransferase Rv3720 M. tuberculosis H37Rv GN=Rv3720 PE=1 SV=4	0.000327752	885219	Rv3720	Rv3720	0.000327752	NO	NO	NO	OTHER	lipid metabolism
O53413	Cysteine dioxygenase OS=Mycobacterium tuberculosis (strain ATCC 25618 / H37Rv) GN=Rv1065 PE=1 SV=1	0.000327644	887125	Rv1065	Rv1065	0.000327644	NO	NO	NO	OTHER	conserved hypotheticals
O05581	Acetyltransferase Pat OS=Mycobacterium tuberculosis (strain ATCC 25618 / H37Rv) GN=Rv0998 PE=1 SV=2	0.000322587	885385	Rv0998	Rv0998	0.000322587	NO	NO	NO	OTHER	conserved hypotheticals
P9WHF3	Transcription termination factor Rho M. tuberculosis H37Rv GN=rho	0.000322513	886952	Rv1297	rho	0.000322513	NO	NO	NO	OTHER	information pathways
P9WKC9	Probable diacyglycerol O-acyltransferase tgs1 M. tuberculosis H37Rv GN=tgs1	0.000322488	888841	Rv3130c	tgs1	0.000322488	NO	NO	NO	OTHER	lipid metabolism
Q6MWX1	PE family protein PPE60 OS=Mycobacterium tuberculosis (strain ATCC 25618 / H37Rv) GN=PPE60 PE=1 SV=1	0.000313471	888047	Rv3478	PPE60	0.000313471	NO	NO	NO	OTHER	PE/PPE
P9WJM7	Mycothiol acetyltransferase OS=Mycobacterium tuberculosis (strain ATCC 25618 / H37Rv) GN=mshD PE=1 SV=1	0.000311301	885251	Rv0819	mshD	0.000311301	NO	NO	NO	OTHER	intermediary metabolism and respiration
I6Y0W5	Acyl-CoA dehydrogenase OS=Mycobacterium tuberculosis (strain ATCC 25618 / H37Rv) GN=fadE19 PE=1 SV=1	0.000310179	888541	Rv2500c	fadE19	0.000310179	NO	NO	NO	OTHER	lipid metabolism
P9WGM9	Response regulator MprA M. tuberculosis H37Rv GN=mprA	0.000308515	885038	Rv0981	mprA	0.000308515	NO	NO	NO	OTHER	regulatory proteins
O53157	Conserved protein M. tuberculosis H37Rv GN=Rv1466 PE=1 SV=2	0.000308515	886561	Rv1466	Rv1466	0.000308515	NO	NO	NO	OTHER	conserved hypotheticals
P96272	Membrane protein OS=Mycobacterium tuberculosis (strain ATCC 25618 / H37Rv) GN=Rv0426c PE=1 SV=1	0.000298349	886387	Rv0426c	Rv0426c	0.000298349	NO	NO	NO	TAT(Tat/SPI)	cell wall and cell processes
P9WNU9	Pup deamidase/depupylase OS=Mycobacterium tuberculosis (strain ATCC 25618 / H37Rv) GN=dop PE=1 SV=1	0.000297614	888290	Rv2112c	dop	0.000297614	NO	NO	NO	OTHER	intermediary metabolism and respiration
P9WJF9	CRISPR type III-associated RAMP protein Csm3 OS=Mycobacterium tuberculosis (strain ATCC 25618 / H37Rv) GN=csm3 PE=1 SV=1	0.000296505	887741	Rv2821c	csm3	0.000296505	NO	NO	NO	OTHER	conserved hypotheticals
O53979	Conserved protein OS=Mycobacterium tuberculosis (strain ATCC 25618 / H37Rv) GN=Rv1978 PE=1 SV=3	0.000284823	885928	Rv1978	Rv1978	0.000284823	NO	NO	NO	OTHER	conserved hypotheticals
P9WHM5	Phosphoribosylglycinamide formyltransferase OS=Mycobacterium tuberculosis (strain ATCC 25618 / H37Rv) GN=purN PE=1 SV=1	0.000281923	885407	Rv0956	purN	0.000281923	NO	NO	NO	OTHER	intermediary metabolism and respiration
P9WFU9	Lysine--tRNA ligase 1 OS=Mycobacterium tuberculosis (strain ATCC 25618 / H37Rv) GN=lysS1 PE=1 SV=1	0.000266381	885574	Rv3598c	lysS1	0.000266381	NO	NO	NO	OTHER	information pathways
P9WN49	Glutamine--fructose-6-phosphate aminotransferase [isomerizing] OS=Mycobacterium tuberculosis (strain ATCC 25618 / H37Rv) GN=glmS PE=1 SV=1	0.000266134	887568	Rv3436c	glmS	0.000266134	NO	NO	NO	OTHER	intermediary metabolism and respiration
P9WGV7	Putative pre-16S rRNA nuclease OS=Mycobacterium tuberculosis (strain ATCC 25618 / H37Rv) GN=Rv2554c PE=1 SV=1	0.00026377	887490	Rv2554c	Rv2554c	0.00026377	NO	NO	NO	OTHER	conserved hypotheticals
P95125	Lipase OS=Mycobacterium tuberculosis (strain ATCC 25618 / H37Rv) GN=lipN PE=1 SV=1	0.000258182	887194	Rv2970c	lipN	0.000258182	NO	NO	NO	OTHER	intermediary metabolism and respiration
P9WPA7	Pantothenate kinase OS=Mycobacterium tuberculosis (strain ATCC 25618 / H37Rv) GN=coaA PE=1 SV=1	0.000257436	885120	Rv1092c	coaA	0.000257436	NO	NO	NO	OTHER	intermediary metabolism and respiration
P9WFF3	Uracil phosphoribosyltransferase OS=Mycobacterium tuberculosis (strain ATCC 25618 / H37Rv) GN=upp PE=1 SV=1	0.000257096	887944	Rv3309c	upp	0.000257096	NO	NO	NO	OTHER	intermediary metabolism and respiration
P9WND1	Dihydropteroate synthase OS=Mycobacterium tuberculosis (strain ATCC 25618 / H37Rv) GN=folP1 PE=1 SV=1	0.000256936	885831	Rv3608c	folP1	0.000256936	NO	NO	NO	OTHER	intermediary metabolism and respiration
P9WFD9	Universal stress protein Rv2028c M. tuberculosis H37Rv GN=Rv2028c	0.000254332	888494	Rv2028c	Rv2028c	0.000254332	NO	NO	NO	OTHER	virulence, detoxification, adaptation
P9WL67	Uncharacterized protein Rv2627c OS=Mycobacterium tuberculosis (strain ATCC 25618 / H37Rv) GN=Rv2627c PE=1 SV=1	0.000252956	888568	Rv2627c	Rv2627c	0.000252956	NO	NO	NO	OTHER	conserved hypotheticals
P9WLS1	Uncharacterized protein Rv1813c OS=Mycobacterium tuberculosis (strain ATCC 25618 / H37Rv) GN=Rv1813c PE=1 SV=1	0.000248107	885546	Rv1813c	Rv1813c	0.000248107	NO	NO	NO	TAT(Tat/SPI)	conserved hypotheticals
P9WLN9	Uncharacterized protein Rv1998c OS=Mycobacterium tuberculosis (strain ATCC 25618 / H37Rv) GN=Rv1998c PE=1 SV=1	0.00024256	888853	Rv1998c	Rv1998c	0.00024256	NO	NO	NO	OTHER	conserved hypotheticals
P9WN87	Transcriptional regulator FurA OS=Mycobacterium tuberculosis (strain ATCC 25618 / H37Rv) GN=furA PE=1 SV=1	0.000241356	885400	Rv1909c	furA	0.000241356	NO	NO	NO	OTHER	regulatory proteins
O53379	Probable aminotransferase Rv3329 OS=Mycobacterium tuberculosis (strain ATCC 25618 / H37Rv) GN=Rv3329 PE=1 SV=2	0.000240055	888028	Rv3329	Rv3329	0.000240055	NO	NO	NO	OTHER	intermediary metabolism and respiration
P9WFL7	UPF0167 protein Rv2295 OS=Mycobacterium tuberculosis (strain ATCC 25618 / H37Rv) GN=Rv2295 PE=1 SV=1	0.000239791	888540	Rv2295	Rv2295	0.000239791	NO	NO	NO	OTHER	conserved hypotheticals
P9WM03	Uncharacterized protein Rv1360 OS=Mycobacterium tuberculosis (strain ATCC 25618 / H37Rv) GN=Rv1360 PE=1 SV=1	0.000233343	886813	Rv1360	Rv1360	0.000233343	NO	NO	NO	OTHER	intermediary metabolism and respiration
I6WZD9	Probable oxidoreductase OS=Mycobacterium tuberculosis (strain ATCC 25618 / H37Rv) GN=Rv0765c PE=1 SV=1	0.000231142	888793	Rv0765c	Rv0765c	0.000231142	NO	NO	NO	TAT(Tat/SPI)	intermediary metabolism and respiration
P9WLN3	Uncharacterized protein Rv2004c M. tuberculosis H37Rv GN=Rv2004c	0.000230554	888817	Rv2004c	Rv2004c	0.000230554	NO	NO	NO	OTHER	conserved hypotheticals
I6XI14	Possible cobyric acid synthase CobQ2 OS=Mycobacterium tuberculosis (strain ATCC 25618 / H37Rv) GN=cobQ2 PE=1 SV=1	0.000226127	885584	Rv3713	cobQ2	0.000226127	NO	NO	NO	OTHER	intermediary metabolism and respiration
O06769	Neutral ceramidase M. tuberculosis H37Rv GN=Rv0669c	0.00022279	888181	Rv0669c	Rv0669c	0.00022279	NO	NO	NO	OTHER	intermediary metabolism and respiration
P71791	GDP-L-fucose synthase OS=Mycobacterium tuberculosis (strain ATCC 25618 / H37Rv) GN=epiA PE=1 SV=1	0.000217314	886461	Rv1512	epiA	0.000217314	NO	NO	NO	OTHER	intermediary metabolism and respiration
P9WPA3	Dephospho-CoA kinase OS=Mycobacterium tuberculosis (strain ATCC 25618 / H37Rv) GN=coaE PE=1 SV=1	0.000215515	885165	Rv1631	coaE	0.000215515	NO	NO	NO	LIPO(Sec/SPII)	intermediary metabolism and respiration
P71733	Conserved protein OS=Mycobacterium tuberculosis (strain ATCC 25618 / H37Rv) GN=Rv2410c PE=1 SV=1	0.000215308	885257	Rv2410c	Rv2410c	0.000215308	NO	NO	NO	OTHER	conserved hypotheticals
P9WKP1	Uncharacterized protein Rv0940c OS=Mycobacterium tuberculosis (strain ATCC 25618 / H37Rv) GN=Rv0940c PE=1 SV=1	0.000213878	885412	Rv0940c	Rv0940c	0.000213878	NO	NO	NO	OTHER	intermediary metabolism and respiration
P71980	Possible carboxylase OS=Mycobacterium tuberculosis (strain ATCC 25618 / H37Rv) GN=Rv1722 PE=1 SV=2	0.00021347	885183	Rv1722	Rv1722	0.00021347	NO	NO	NO	OTHER	lipid metabolism
P9WGS9	Decaprenylphosphoryl-2-keto-beta-D-erythro-pentose reductase OS=Mycobacterium tuberculosis (strain ATCC 25618 / H37Rv) GN=dprE2 PE=1 SV=1	0.000213395	886124	Rv3791	dprE2	0.000213395	NO	NO	NO	OTHER	lipid metabolism
P9WLH1	Uncharacterized protein Rv2237 OS=Mycobacterium tuberculosis (strain ATCC 25618 / H37Rv) GN=Rv2237 PE=1 SV=1	0.000208702	887840	Rv2237	Rv2237	0.000208702	NO	NO	NO	OTHER	conserved hypotheticals
P9WIN5	Phthiocerol/phthiodiolone dimycocerosyl transferase OS=Mycobacterium tuberculosis (strain ATCC 25618 / H37Rv) GN=papA5 PE=1 SV=1	0.000205524	887327	Rv2939	papA5	0.000205524	NO	NO	NO	OTHER	lipid metabolism
O05784	FAD-linked oxidase M. tuberculosis H37Rv GN=agpS	0.000203836	887657	Rv3107c	agpS	0.000203836	NO	NO	NO	OTHER	lipid metabolism
P9WIK7	Trehalose-2-sulfate acyltransferase papA2 OS=Mycobacterium tuberculosis (strain ATCC 25618 / H37Rv) GN=papA2 PE=1 SV=1	0.000203225	886140	Rv3820c	papA2	0.000203225	NO	NO	NO	OTHER	lipid metabolism
I6Y0R5	Dihydrofolate synthase/folylpolyglutamate synthase OS=Mycobacterium tuberculosis (strain ATCC 25618 / H37Rv) GN=folC PE=1 SV=1	0.000199335	885902	Rv2447c	folC	0.000199335	NO	NO	NO	OTHER	intermediary metabolism and respiration
O07755	Uncharacterized protein OS=Mycobacterium tuberculosis (strain ATCC 25618 / H37Rv) GN=Rv1874 PE=1 SV=1	0.00019667	885748	Rv1874	Rv1874	0.00019667	NO	NO	NO	OTHER	conserved hypotheticals
P96374	Conserved protein OS=Mycobacterium tuberculosis (strain ATCC 25618 / H37Rv) GN=Rv1026 PE=1 SV=2	0.000196177	886089	Rv1026	ppx2	0.000196177	NO	NO	NO	OTHER	virulence, detoxification, adaptation
P9WP79	Coenzyme F420:L-glutamate ligase OS=Mycobacterium tuberculosis (strain ATCC 25618 / H37Rv) GN=fbiB PE=1 SV=1	0.000195792	888693	Rv3262	fbiB	0.000195792	NO	NO	NO	OTHER	intermediary metabolism and respiration
P9WQ55	Putative fatty-acid--CoA ligase FadD10 OS=Mycobacterium tuberculosis (strain ATCC 25618 / H37Rv) GN=fadD10 PE=1 SV=1	0.000195286	886933	Rv0099	fadD10	0.000195286	NO	NO	NO	OTHER	lipid metabolism
P9WKG9	2-C-methyl-D-erythritol 4-phosphate cytidylyltransferase OS=Mycobacterium tuberculosis (strain ATCC 25618 / H37Rv) GN=ispD PE=1 SV=1	0.000194116	887787	Rv3582c	ispD	0.000194116	NO	NO	NO	OTHER	intermediary metabolism and respiration
O05858	Probable transcriptional regulatory protein (Probably TetR-family) OS=Mycobacterium tuberculosis (strain ATCC 25618 / H37Rv) GN=Rv3208 PE=1 SV=1	0.000192357	887905	Rv3208	Rv3208	0.000192357	NO	NO	NO	OTHER	regulatory proteins
L0TB61	Conserved transmembrane protein OS=Mycobacterium tuberculosis (strain ATCC 25618 / H37Rv) GN=Rv2037c PE=1 SV=1	0.000190114	888021	Rv2037c	Rv2037c	0.000190114	NO	NO	NO	OTHER	cell wall and cell processes
I6X827	Conserved protein OS=Mycobacterium tuberculosis (strain ATCC 25618 / H37Rv) GN=Rv3683 PE=1 SV=1	0.000190011	885780	Rv3683	Rv3683	0.000190011	NO	NO	NO	OTHER	conserved hypotheticals
P9WGW7	Ribosomal RNA small subunit methyltransferase I OS=Mycobacterium tuberculosis (strain ATCC 25618 / H37Rv) GN=rsmI PE=1 SV=1	0.000186733	887935	Rv1003	rsmI	0.000186733	NO	NO	NO	OTHER	conserved hypotheticals
P9WHU5	Peptidoglycan endopeptidase RipB M. tuberculosis H37Rv GN=ripB	0.000181981	886535	Rv1478	ripB	0.000181981	NO	NO	NO	SP(Sec/SPI)	virulence, detoxification, adaptation
P9WFU3	Phenylalanine--tRNA ligase alpha subunit OS=Mycobacterium tuberculosis (strain ATCC 25618 / H37Rv) GN=pheS PE=1 SV=1	0.000180636	885105	Rv1649	pheS	0.000180636	NO	NO	NO	OTHER	information pathways
O53594	Uncharacterized protein OS=Mycobacterium tuberculosis (strain ATCC 25618 / H37Rv) GN=Rv3916c PE=1 SV=1	0.000179743	886249	Rv3916c	Rv3916c	0.000179743	NO	NO	NO	OTHER	conserved hypotheticals
P9WHP7	tRNA pseudouridine synthase B M. tuberculosis H37Rv GN=truB	0.000178587	888587	Rv2793c	truB	0.000178587	NO	NO	NO	OTHER	information pathways
O07742	Uncharacterized protein OS=Mycobacterium tuberculosis (strain ATCC 25618 / H37Rv) GN=Rv1890c PE=1 SV=1	0.000174775	885786	Rv1890c	Rv1890c	0.000174775	NO	NO	NO	OTHER	conserved hypotheticals
P9WGP7	Epimerase family protein Rv2216 M. tuberculosis H37Rv GN=Rv2216	0.00017354	887640	Rv2216	Rv2216	0.00017354	NO	NO	NO	SP(Sec/SPI)	conserved hypotheticals
P9WK23	4-alpha-glucanotransferase OS=Mycobacterium tuberculosis (strain ATCC 25618 / H37Rv) GN=malQ PE=1 SV=1	0.000171516	885854	Rv1781c	malQ	0.000171516	NO	NO	NO	OTHER	intermediary metabolism and respiration
P9WJI7	Nicotinate phosphoribosyltransferase pncB2 OS=Mycobacterium tuberculosis (strain ATCC 25618 / H37Rv) GN=pncB2 PE=1 SV=1	0.000171353	887716	Rv0573c	pncB2	0.000171353	NO	NO	NO	OTHER	intermediary metabolism and respiration
P9WGD9	Signal recognition particle receptor FtsY M. tuberculosis H37Rv GN=ftsY	0.000170479	887205	Rv2921c	ftsY	0.000170479	NO	NO	NO	OTHER	cell wall and cell processes
P95141	4-hydroxyphenylalkanoate adenylyltransferase OS=Mycobacterium tuberculosis (strain ATCC 25618 / H37Rv) GN=fadD29 PE=1 SV=1	0.000170362	887202	Rv2950c	fadD29	0.000170362	NO	NO	NO	OTHER	lipid metabolism
P9WK15	Lysine N-acyltransferase MbtK OS=Mycobacterium tuberculosis (strain ATCC 25618 / H37Rv) GN=mbtK PE=1 SV=1	0.000168949	886846	Rv1347c	mbtK	0.000168949	NO	NO	NO	OTHER	lipid metabolism
P9WHI7	DNA repair protein RecN M. tuberculosis H37Rv GN=recN	0.000167052	885805	Rv1696	recN	0.000167052	NO	NO	NO	OTHER	information pathways
P9WFT7	Serine--tRNA ligase OS=Mycobacterium tuberculosis (strain ATCC 25618 / H37Rv) GN=serS PE=1 SV=1	0.000167005	886163	Rv3834c	serS	0.000167005	NO	NO	NO	OTHER	information pathways
O53360	Phosphomannomutase OS=Mycobacterium tuberculosis (strain ATCC 25618 / H37Rv) GN=pmmB PE=1 SV=1	0.000166102	887541	Rv3308	pmmB	0.000166102	NO	NO	NO	OTHER	intermediary metabolism and respiration
O06179	Putative monooxygenase Rv1533 OS=Mycobacterium tuberculosis (strain ATCC 25618 / H37Rv) GN=Rv1533 PE=1 SV=1	0.000164259	886424	Rv1533	Rv1533	0.000164259	NO	NO	NO	OTHER	conserved hypotheticals
O53664	Dehydratase OS=Mycobacterium tuberculosis (strain ATCC 25618 / H37Rv) GN=htdX PE=1 SV=1	0.000160146	886686	Rv0241c	htdX	0.000160146	NO	NO	NO	OTHER	intermediary metabolism and respiration
P9WGK1	Hypoxia sensor histidine kinase response regulator DosT OS=Mycobacterium tuberculosis (strain ATCC 25618 / H37Rv) GN=dosT PE=1 SV=1	0.000154796	888471	Rv2027c	dosT	0.000154796	NO	NO	NO	OTHER	regulatory proteins
P9WJJ9	L-aspartate oxidase OS=Mycobacterium tuberculosis (strain ATCC 25618 / H37Rv) GN=nadB PE=1 SV=1	0.00015241	886285	Rv1595	nadB	0.00015241	NO	NO	NO	OTHER	intermediary metabolism and respiration
P9WHP9	tRNA pseudouridine synthase A M. tuberculosis H37Rv GN=truA	0.000150979	887590	Rv3455c	truA	0.000150979	NO	NO	NO	OTHER	information pathways
P9WK97	Elongation factor 4 M. tuberculosis H37Rv GN=lepA	0.000148662	885475	Rv2404c	lepA	0.000148662	NO	NO	NO	OTHER	intermediary metabolism and respiration
P96811	Epoxide hydrolase OS=Mycobacterium tuberculosis (strain ATCC 25618 / H37Rv) GN=ephF PE=1 SV=1	0.000146191	886871	Rv0134	ephF	0.000146191	NO	NO	NO	OTHER	virulence, detoxification, adaptation
P9WGB3	Cobalamin biosynthesis protein CobIJ OS=Mycobacterium tuberculosis (strain ATCC 25618 / H37Rv) GN=cobIJ PE=1 SV=1	0.000141618	888483	Rv2066	cobIJ	0.000141618	NO	NO	NO	OTHER	intermediary metabolism and respiration
I6YGF8	Uncharacterized protein OS=Mycobacterium tuberculosis (strain ATCC 25618 / H37Rv) GN=Rv3542c PE=1 SV=1	0.00014102	888486	Rv3542c	Rv3542c	0.00014102	NO	NO	NO	OTHER	conserved hypotheticals
P9WGK7	Sensor-type histidine kinase PrrB M. tuberculosis H37Rv GN=prrB	0.000140315	885647	Rv0902c	prrB	0.000140315	NO	NO	NO	OTHER	regulatory proteins
Q50732	Long conserved protein OS=Mycobacterium tuberculosis (strain ATCC 25618 / H37Rv) GN=Rv2566 PE=1 SV=1	0.00014005	887737	Rv2566	Rv2566	0.00014005	NO	NO	NO	OTHER	conserved hypotheticals
P96824	Aldehyde dehydrogenase M. tuberculosis H37Rv GN=Rv0147	0.000138291	886847	Rv0147	Rv0147	0.000138291	NO	NO	NO	OTHER	intermediary metabolism and respiration
P9WQ97	Putative amidase AmiB2 OS=Mycobacterium tuberculosis (strain ATCC 25618 / H37Rv) GN=amiB2 PE=1 SV=1	0.000137584	887041	Rv1263	amiB2	0.000137584	NO	NO	NO	OTHER	intermediary metabolism and respiration
P9WHQ7	Amidophosphoribosyltransferase OS=Mycobacterium tuberculosis (strain ATCC 25618 / H37Rv) GN=purF PE=1 SV=1	0.000134646	885085	Rv0808	purF	0.000134646	NO	NO	NO	OTHER	intermediary metabolism and respiration
P9WFP5	UPF0051 protein Rv1462 OS=Mycobacterium tuberculosis (strain ATCC 25618 / H37Rv) GN=Rv1462 PE=1 SV=1	0.000131575	886567	Rv1462	Rv1462	0.000131575	NO	NO	NO	OTHER	conserved hypotheticals
P71719	Polyketide synthase OS=Mycobacterium tuberculosis (strain ATCC 25618 / H37Rv) GN=mbtD PE=1 SV=3	0.000131048	885850	Rv2381c	mbtD	0.000131048	NO	NO	NO	OTHER	lipid metabolism
P9WLA9	Uncharacterized protein Rv2411c OS=Mycobacterium tuberculosis (strain ATCC 25618 / H37Rv) GN=Rv2411c PE=1 SV=1	0.000130566	885681	Rv2411c	Rv2411c	0.000130566	NO	NO	NO	OTHER	conserved hypotheticals
P9WG41	Acetolactate synthase large subunit IlvB1 M. tuberculosis H37Rv GN=ilvB1	0.000129968	887286	Rv3003c	ilvB1	0.000129968	NO	NO	NO	OTHER	intermediary metabolism and respiration
O53198	Probable alpha-glucosidase AglA (Maltase) (Glucoinvertase) (Glucosidosucrase) (Maltase-glucoamylase) (Lysosomal alpha-glucosidase) (Acid maltase) M. tuberculosis H37Rv GN=aglA	0.000129961	887393	Rv2471	aglA	0.000129961	NO	NO	NO	OTHER	intermediary metabolism and respiration
O07810	Conserved protein OS=Mycobacterium tuberculosis (strain ATCC 25618 / H37Rv) GN=Rv3813c PE=1 SV=1	0.000129961	886147	Rv3813c	Rv3813c	0.000129961	NO	NO	NO	OTHER	conserved hypotheticals
P9WPQ7	Biotin synthase M. tuberculosis H37Rv GN=bioB	0.000128484	886301	Rv1589	bioB	0.000128484	NO	NO	NO	OTHER	intermediary metabolism and respiration
I6WZS8	Diacylglycerol kinase OS=Mycobacterium tuberculosis (strain ATCC 25618 / H37Rv) GN=Rv0926c PE=1 SV=1	0.000122507	885387	Rv0926c	Rv0926c	0.000122507	NO	NO	NO	OTHER	conserved hypotheticals
P9WL97	Uncharacterized protein Rv2567 OS=Mycobacterium tuberculosis (strain ATCC 25618 / H37Rv) GN=Rv2567 PE=1 SV=1	0.000120405	888578	Rv2567	Rv2567	0.000120405	NO	NO	NO	OTHER	conserved hypotheticals
P9WQP7	3 beta-hydroxysteroid dehydrogenase/Delta 5-->4-isomerase OS=Mycobacterium tuberculosis (strain ATCC 25618 / H37Rv) GN=Rv1106c PE=1 SV=1	0.000118533	886004	Rv1106c	Rv1106c	0.000118533	NO	NO	NO	OTHER	intermediary metabolism and respiration
P9WNT7	DNA polymerase III subunit alpha M. tuberculosis H37Rv GN=dnaE1	0.000118201	886392	Rv1547	dnaE1	0.000118201	NO	NO	NO	OTHER	information pathways
P9WM55	Uncharacterized protein Rv1148c OS=Mycobacterium tuberculosis (strain ATCC 25618 / H37Rv) GN=Rv1148c PE=1 SV=1	0.000117222	885451	Rv1148c	Rv1148c	0.000117222	NO	NO	NO	OTHER	insertion seqs and phages
P9WLN7	Uncharacterized protein Rv2000 M. tuberculosis H37Rv GN=Rv2000	0.000116537	888864	Rv2000	Rv2000	0.000116537	NO	NO	NO	OTHER	conserved hypotheticals
O53585	Galactofuranosyltransferase GlfT2 OS=Mycobacterium tuberculosis (strain ATCC 25618 / H37Rv) GN=glfT2 PE=1 SV=1	0.000111395	886136	Rv3808c	glfT2	0.000111395	NO	NO	NO	OTHER	cell wall and cell processes
P9WJL7	UDP-N-acetylmuramate--L-alanine ligase OS=Mycobacterium tuberculosis (strain ATCC 25618 / H37Rv) GN=murC PE=1 SV=1	0.000107731	887983	Rv2152c	murC	0.000107731	NO	NO	NO	OTHER	cell wall and cell processes
I6XEK6	Endolytic murein transglycosylase OS=Mycobacterium tuberculosis (strain ATCC 25618 / H37Rv) GN=mltG PE=1 SV=1	0.000107532	888228	Rv2553c	mltG	0.000107532	NO	NO	NO	OTHER	cell wall and cell processes
P9WKP7	Uncharacterized protein Rv0897c OS=Mycobacterium tuberculosis (strain ATCC 25618 / H37Rv) GN=Rv0897c PE=1 SV=1	9.76363e-05	885641	Rv0897c	Rv0897c	9.76363e-05	NO	NO	NO	OTHER	intermediary metabolism and respiration
P9WGT5	L-serine dehydratase OS=Mycobacterium tuberculosis (strain ATCC 25618 / H37Rv) GN=sdaA PE=1 SV=1	9.72686e-05	886986	Rv0069c	sdaA	9.72686e-05	NO	NO	NO	OTHER	intermediary metabolism and respiration
O33268	FeS-binding protein M. tuberculosis H37Rv GN=Rv0338c	8.88358e-05	886520	Rv0338c	Rv0338c	8.88358e-05	NO	NO	NO	OTHER	intermediary metabolism and respiration
P9WLZ3	Uncharacterized protein Rv1367c OS=Mycobacterium tuberculosis (strain ATCC 25618 / H37Rv) GN=Rv1367c PE=1 SV=2	8.8477e-05	886793	Rv1367c	Rv1367c	8.8477e-05	NO	NO	NO	OTHER	conserved hypotheticals
P9WPU3	Potassium-transporting ATPase ATP-binding subunit OS=Mycobacterium tuberculosis (strain ATCC 25618 / H37Rv) GN=kdpB PE=3 SV=1	8.68787e-05	887343	Rv1030	kdpB	8.68787e-05	NO	NO	NO	OTHER	cell wall and cell processes
P9WP77	FO synthase OS=Mycobacterium tuberculosis (strain ATCC 25618 / H37Rv) GN=fbiC PE=1 SV=1	8.28955e-05	886061	Rv1173	fbiC	8.28955e-05	NO	NO	NO	OTHER	intermediary metabolism and respiration
O05458	Mycosin-2 OS=Mycobacterium tuberculosis (strain ATCC 25618 / H37Rv) GN=mycP2 PE=1 SV=1	8.15288e-05	886215	Rv3886c	mycP2	8.15288e-05	NO	NO	NO	SP(Sec/SPI)	intermediary metabolism and respiration
P9WMV9	Cholesterol oxidase OS=Mycobacterium tuberculosis (strain ATCC 25618 / H37Rv) GN=choD PE=1 SV=1	7.58778e-05	887502	Rv3409c	choD	7.58778e-05	NO	NO	NO	OTHER	lipid metabolism
P9WHJ3	Protein RecA OS=Mycobacterium tuberculosis (strain ATCC 25618 / H37Rv) GN=recA PE=1 SV=1	6.73657e-05	888371	Rv2737c	recA	6.73657e-05	NO	NO	NO	OTHER	information pathways
P9WFU7	Lysylphosphatidylglycerol biosynthesis bifunctional protein LysX M. tuberculosis H37Rv GN=lysX	5.97057e-05	885428	Rv1640c	lysX	5.97057e-05	NO	NO	NO	OTHER	information pathways
P9WI73	Serine/threonine-protein kinase PknG OS=Mycobacterium tuberculosis (strain ATCC 25618 / H37Rv) GN=pknG PE=1 SV=1	4.73057e-05	886397	Rv0410c	pknG	4.73057e-05	NO	NO	NO	OTHER	regulatory proteins

## Sheet: SP analysis
Integrative anlaysis - Signal Peptide Analysis
	Common proteins		Particular proteins
Signal Peptide	Number	Percentage	Number	Percentage
LIPO(Sec/SPII)	25	0.204918	2	0.00904977
NO	61	0.5	208	0.941176
SP(Sec/SPI)	29	0.237705	7	0.0316742
TAT(Tat/SPI)	7	0.057377	4	0.0180995
Total	122	1	221	1

## Sheet: Functional analysis
Functional category	Proteins (n)	NSAF (mean)
cell wall and cell processes	18	0.00120548
conserved hypotheticals	60	0.000438927
information pathways	17	0.000339853
insertion seqs and phages	2	0.000229185
intermediary metabolism and respiration	62	0.000449023
lipid metabolism	29	0.000426794
Not annotated in M. tuberculosis H37Rv genome sequence Release 3 (2018-06-05)	4	0.000918056
PE/PPE	4	0.000927442
regulatory proteins	12	0.000484013
virulence, detoxification, adaptation	13	0.00062328
General	221	0.000523888

## Sheet: Values of S2 Fig
CFP TB (this work)	CFP Malen	CFP de Souza	CFP Albrethsen	122 common elements in "CFP TB", "CFP Malen", "CFP de Souza" and "CFP Albrethsen":		264 common elements in "CFP TB", "CFP de Souza" and "CFP Albrethsen":		15 common elements in "CFP TB", "CFP Malen" and "CFP Albrethsen":		12 common elements in "CFP TB", "CFP Malen" and "CFP de Souza":		672 common elements in "CFP TB" and "CFP Albrethsen":		3 common elements in "CFP TB" and "CFP de Souza":		5 common elements in "CFP TB" and "CFP Malen":		221 elements included exclusively in "CFP TB":		7 common elements in "CFP Malen", "CFP de Souza" and "CFP Albrethsen":	7 common elements in "CFP Malen" and "CFP Albrethsen":	15 common elements in "CFP Malen" and "CFP de Souza":	17 common elements in "CFP de Souza" and "CFP Albrethsen":	71 elements included exclusively in "CFP Malen":	18 elements included exclusively in "CFP de Souza":	258 elements included exclusively in "CFP Albrethsen":	Fig S2B	N=4	N=3	N=2	N=1
Rv (TuBList)	Rv (TuBList)	Rv (TuBList)	Rv (TuBList)	Rv (TuBList)	NSAF	Rv (TuBList)	NSAF	Rv (TuBList)	NSAF	Rv (TuBList)	NSAF	Rv (TuBList)	NSAF	Rv (TuBList)	NSAF	Rv (TuBList)	NSAF	Rv (TuBList)	NSAF	Rv (TuBList)	Rv (TuBList)	Rv (TuBList)	Rv (TuBList)	Rv (TuBList)	Rv (TuBList)	Rv (TuBList)
Rv3418c	Rv0170	Rv0002	Rv1133c	Rv3418c	0.0378507	Rv0440	0.0302893	Rv1197	0.0151601	Rv1352	0.0017307	Rv3269	0.0113705	Rv1493	0.000342311	Rv1793	0.0149879	Rv3620c	0.0133499	Rv0506	Rv2563	Rv0172	Rv0431	Rv0170	Rv0050	Rv0716	Valores	122	291	680	221
Rv3874	Rv0172	Rv0009	Rv3248c	Rv3874	0.0353456	Rv2244	0.0298025	Rv1310	0.00376676	Rv0285	0.00136242	Rv2111c	0.00988635	Rv3372	0.000336501	Rv1037c	0.00784756	Rv3118	0.00724375	Rv0677c	Rv3693	Rv0174	Rv0518	Rv0563	Rv0403c	Rv0719	Mínimo	9e-05	5.8e-05	4.5e-05	4.7e-05
Rv0440	Rv0174	Rv0014c	Rv0211	Rv3875	0.0230778	Rv1133c	0.0208244	Rv2299c	0.00252783	Rv2431c	0.00124438	Rv1094	0.00895228	Rv0483	0.000136579	Rv3354	0.00237986	Rv0186A	0.00218489	Rv0835	Rv1161	Rv1477	Rv1228	Rv2190c	Rv0507	Rv2442c	Percentil 25%	0.000626	0.000635	0.0003925	0.0001845
Rv2244	Rv0350	Rv0020c	Rv0896	Rv0350	0.015097	Rv2031c	0.0150158	Rv1438	0.00193897	Rv2430c	0.00100586	Rv0685	0.00885511			Rv2192c	0.000265026	Rv0572A	0.00193523	Rv2253	Rv2874	Rv0116c	Rv1275	Rv0436c	Rv0519c	Rv0714	Mediana	0.001774	0.001182	0.0006915	0.000333
Rv3875	Rv0563	Rv0040c	Rv2220	Rv2346c	0.0149092	Rv0896	0.00794509	Rv0244c	0.00142909	Rv0203	0.000974673	Rv0824c	0.00850394			Rv1833c	0.00018608	Rv2468c	0.00193278	Rv0062	Rv0472c	Rv0680c	Rv1485	Rv3201c	Rv0822c	Rv3456c	Percentil 75%	0.003534	0.002015	0.00129	0.0005395
Rv1133c	Rv1477	Rv0041	Rv1837c	Rv1198	0.0105264	Rv0831c	0.00658242	Rv1488	0.001036	Rv2576c	0.000915154	Rv3029c	0.00826783					Rv3132c	0.00181508	Rv3310	Rv0982	Rv0867c	Rv1817	Rv0012	Rv0888	Rv0702	Máximo	0.03785	0.03029	0.01499	0.01335
Rv1197	Rv1908c	Rv0046c	Rv0440	Rv3804c	0.0103627	Rv3028c	0.00587919	Rv2766c	0.00102722	Rv0477	0.000908936	Rv0815c	0.0082509					Rv1195	0.00160276	Rv1815	Rv0019c	Rv1435c	Rv1987	Rv0064	Rv0988	Rv0706	Rango de mediana
Rv0350	Rv1932	Rv0050	Rv0350	Rv2220	0.00870293	Rv1843c	0.00511703	Rv1899c	0.000840039	Rv2911	0.000548649	Rv0652	0.00722475					Rv0868c	0.00156396			Rv1884c	Rv2198c	Rv0173	Rv1097c	Rv0641	CI 95% mínimo	0.001385	0.001058	0.00064	0.000285
Rv2031c	Rv2006	Rv0054	Rv0462	Rv1886c	0.00774178	Rv2889c	0.00508222	Rv3485c	0.000677948	Rv0774c	0.000268329	Rv1388	0.00702051					Rv2237A	0.00148461			Rv3016	Rv2240c	Rv0219	Rv1746	Rv3443c	CI 95% máximo	0.002201	0.001319	0.00076	0.000365
Rv1793	Rv2190c	Rv0062	Rv0066c	Rv1908c	0.00640267	Rv1159A	0.00484897	Rv2074	0.000640253	Rv1252c	0.000221984	Rv2145c	0.00639661					Rv3477	0.00142806			Rv3872	Rv2602	Rv0402c	Rv1825	Rv0814c
Rv2346c	Rv2299c	Rv0063	Rv1074c	Rv1980c	0.00602777	Rv3208A	0.00439666	Rv0283	0.000452486	Rv3835	0.000118528	Rv1738	0.00622775					Rv1178	0.00142526			Rv0340	Rv3303c	Rv0446c	Rv2195	Rv3460c
Rv3620c	Rv3418c	Rv0066c	Rv2467	Rv3248c	0.00569127	Rv2246	0.00437824	Rv0140	0.00035588	Rv3627c	0.000115442	Rv2626c	0.00616828					Rv1398c	0.00135078			Rv1891	Rv3395A	Rv0732	Rv2223c	Rv0703
Rv3269	Rv3759c	Rv0075	Rv0467	Rv3846	0.00540377	Rv0905	0.00423415	Rv1386	0.000347836			Rv0569	0.00562208					Rv0282	0.00134945			Rv3484	Rv3451	Rv0876c	Rv2347c	Rv0715
Rv1198	Rv3846	Rv0078A	Rv2241	Rv3914	0.00536096	Rv3457c	0.00419638	Rv3849	0.000339703			Rv3648c	0.00550147					Rv1180	0.00132658			Rv3413c	Rv3518c	Rv0996	Rv2506	Rv0056
Rv3804c	Rv0129c	Rv0116c	Rv3418c	Rv1436	0.0053493	Rv3774	0.00412562	Rv0631c	5.79435e-05			Rv0379	0.00549679					Rv1335	0.00131409			Rv3491	Rv3525c	Rv1038c	Rv2869c	Rv3563
Rv2111c	Rv0242c	Rv0125	Rv0363c	Rv1827	0.00525012	Rv2882c	0.00408861					Rv1558	0.00545706					Rv3615c	0.0012965				Rv3545c	Rv1075c	Rv3067	Rv0979A
Rv1094	Rv0244c	Rv0126	Rv2940c	Rv0009	0.00516594	Rv2202c	0.00400004					Rv3127	0.00544341					Rv1463	0.00116523				Rv3883c	Rv1183	Rv3330	Rv1181
Rv0685	Rv0436c	Rv0127	Rv3846	Rv0242c	0.00495599	Rv3285	0.0039947					Rv0053	0.00502001					Rv1344	0.00115567					Rv1371	Rv3802c	Rv3902c
Rv2220	Rv1074c	Rv0129c	Rv3001c	Rv2376c	0.00493946	Rv1630	0.00396676					Rv2462c	0.00478178					Rv2708c	0.00106969					Rv1382		Rv3461c
Rv0824c	Rv1323	Rv0148	Rv3045	Rv1074c	0.00467346	Rv2245	0.00358213					Rv0351	0.00466351					Rv2063A	0.00103628					Rv1541c		Rv1130
Rv3029c	Rv1886c	Rv0164	Rv1449c	Rv1932	0.00435439	Rv3045	0.00357757					Rv0566c	0.00452558					Rv2828c	0.00102638					Rv1845c		Rv2441c
Rv0815c	Rv2831	Rv0172	Rv2244	Rv0934	0.00411345	Rv0020c	0.00356723					Rv1284	0.00445005					Rv0682	0.000925935					Rv2060		Rv1288
Rv0896	Rv3803c	Rv0174	Rv1475c	Rv2465c	0.004006	Rv3763	0.00348662					Rv3417c	0.00426763					Rv3692	0.000918087					Rv2450c		Rv1730c
Rv1037c	Rv3804c	Rv0187	Rv0761c	Rv2241	0.00399409	Rv2204c	0.0034744					Rv3592	0.00413457					Rv0108c	0.00089271					Rv2544		Rv0722
Rv1886c	Rv0002	Rv0189c	Rv1093	Rv1475c	0.00396673	Rv1023	0.00340353					Rv0709	0.00413416					Rv0863	0.000853082					Rv2585c		Rv3565
Rv3118	Rv0009	Rv0198c	Rv3841	Rv0462	0.00381684	Rv0761c	0.00331014					Rv1872c	0.00402195					Rv3392c	0.000839583					Rv2693c		Rv0640
Rv0652	Rv0054	Rv0203	Rv1077	Rv2140c	0.00375461	Rv3800c	0.0033044					Rv3283	0.00393883					Rv1409	0.000834368					Rv2905		Rv3552
Rv1388	Rv0631c	Rv0211	Rv0685	Rv1448c	0.0036859	Rv0733	0.00326972					Rv3588c	0.00390642					Rv1684	0.000832392					Rv2994		Rv3748
Rv0831c	Rv3201c	Rv0216	Rv2780	Rv1837c	0.00365419	Rv3389c	0.00319962					Rv0801	0.0038821					Rv3221A	0.000814724					Rv3004		Rv0718
Rv1908c	Rv0012	Rv0222	Rv0672	Rv1860	0.00364959	Rv2030c	0.00316284					Rv2215	0.00384769					Rv2548A	0.000767011					Rv3193c		Rv3489
Rv2145c	Rv0040c	Rv0229c	Rv1448c	Rv0287	0.00349505	Rv1093	0.00315803					Rv3131	0.00381894					Rv1287	0.00076518					Rv3194c		Rv3399
Rv1738	Rv0064	Rv0231	Rv0468	Rv0129c	0.00341894	Rv1080c	0.0031189					Rv1596	0.00376764					Rv1110	0.000763432					Rv3240c		Rv2909c
Rv2626c	Rv0116c	Rv0234c	Rv2391	Rv0211	0.00335423	Rv3556c	0.00311625					Rv3880c	0.00371074					Rv3137	0.000754306					Rv3402c		Rv2412
Rv1980c	Rv0173	Rv0237	Rv3401	Rv3841	0.00332144	Rv3246c	0.0030734					Rv1324	0.00365366					Rv1650	0.000735892					Rv3495c		Rv2420c
Rv3028c	Rv0203	Rv0242c	Rv0234c	Rv1876	0.0032046	Rv1411c	0.00306306					Rv3133c	0.00364012					Rv2271	0.000706819					Rv3629c		Rv1471
Rv3248c	Rv0219	Rv0248c	Rv2773c	Rv0884c	0.00318208	Rv0951	0.00303308					Rv2032	0.00350596					Rv0609B	0.000689859					Rv3760		Rv0238
Rv0569	Rv0237	Rv0265c	Rv0009	Rv1098c	0.00305536	Rv0632c	0.00302922					Rv2428	0.00343678					Rv3826	0.000652244					Rv3917c		Rv2785c
Rv3648c	Rv0265c	Rv0272c	Rv1832	Rv0066c	0.00303072	Rv1617	0.00294513					Rv1626	0.00341573					Rv0190	0.00065188					Rv3428c		Rv2475c
Rv0379	Rv0283	Rv0274	Rv0946c	Rv1449c	0.00299185	Rv2258c	0.00288831					Rv0798c	0.00332662					Rv3753c	0.000635267					Rv0453		Rv3433c
Rv1558	Rv0287	Rv0281	Rv2222c	Rv2945c	0.00296085	Rv3274c	0.00280464					Rv1144	0.00318133					Rv3358	0.000626105					Rv1759c		Rv3768
Rv3127	Rv0309	Rv0285	Rv2258c	Rv2831	0.00285764	Rv2783c	0.0026801					Rv2996c	0.00289224					Rv2486	0.000619817					Rv0501		Rv0972c
Rv3846	Rv0398c	Rv0287	Rv0753c	Rv0363c	0.00277328	Rv3678c	0.00264007					Rv3865	0.00283701					Rv1770	0.000619419					Rv0843		Rv3393
Rv3914	Rv0402c	Rv0291	Rv3800c	Rv1174c	0.00254455	Rv1201c	0.00262707					Rv1636	0.00283178					Rv1864c	0.000606622					Rv0851c		Rv1913
Rv1436	Rv0411c	Rv0296c	Rv0798c	Rv1323	0.00254245	Rv3224	0.00261236					Rv0548c	0.00281063					Rv1996	0.000589142					Rv1050		Rv0968
Rv1827	Rv0446c	Rv0309	Rv0701	Rv1498A	0.00253423	Rv0248c	0.00260037					Rv1993c	0.00278136					Rv3050c	0.000580897					Rv1415		Rv3012c
Rv0009	Rv0477	Rv0311	Rv0046c	Rv2110c	0.00240627	Rv0148	0.00258958					Rv0634A	0.0027785					Rv0119	0.000574426					Rv1812c		Rv3142c
Rv1843c	Rv0506	Rv0315	Rv2783c	Rv0054	0.00226554	Rv2467	0.00249476					Rv1392	0.00271209					Rv2157c	0.000572965					Rv2200c		Rv1497
Rv2889c	Rv0559c	Rv0321	Rv1886c	Rv2873	0.00226224	Rv3280	0.00246656					Rv2927c	0.00269317					Rv2129c	0.000566785					Rv2201		Rv2734
Rv0053	Rv0583c	Rv0331	Rv2110c	Rv2445c	0.00221022	Rv0946c	0.00240151					Rv2629	0.00269312					Rv0470c	0.000556295					Rv2236c		Rv0540
Rv0242c	Rv0677c	Rv0340	Rv3075c	Rv3722c	0.00220107	Rv0489	0.00239258					Rv2744c	0.00262445					Rv0229A	0.000554364					Rv2848c		Rv3908
Rv2376c	Rv0680c	Rv0350	Rv2109c	Rv1077	0.0020964	Rv0234c	0.00233551					Rv1177	0.00261899					Rv3816c	0.00055174					Rv3106		Rv3551
Rv1159A	Rv0732	Rv0357c	Rv2889c	Rv2875	0.00201704	Rv0903c	0.00231581					Rv0384c	0.00259809					Rv2705c	0.000550066					Rv3111		Rv3459c
Rv2462c	Rv0774c	Rv0363c	Rv1908c	Rv3803c	0.00199577	Rv3463	0.00225984					Rv2460c	0.00258355					Rv1289	0.000546742					Rv3158		Rv1152
Rv1074c	Rv0835	Rv0391	Rv3269	Rv1454c	0.00199212	Rv1511	0.00225661					Rv0642c	0.00257683					Rv2678c	0.000543845					Rv3397c		Rv3814c
Rv0351	Rv0838	Rv0398c	Rv1122	Rv0125	0.001978	Rv3161c	0.00224976					Rv0475	0.00257529					Rv2906c	0.000539902					Rv3725		Rv2137c
Rv0566c	Rv0867c	Rv0403c	Rv0351	Rv0315	0.00193085	Rv0503c	0.00224686					Rv2185c	0.00257337					Rv1261c	0.000539061					Rv0015c		Rv0149
Rv1284	Rv0876c	Rv0408	Rv2589	Rv1810	0.00192936	Rv0222	0.00221561					Rv0250c	0.00256036					Rv0397A	0.000534846					Rv0490		Rv2582
Rv3208A	Rv0928	Rv0411c	Rv1094	Rv0559c	0.00190068	Rv1122	0.00218269					Rv2711	0.00254098					Rv3667	0.000529106					Rv0192		Rv0386
Rv2246	Rv0932c	Rv0423c	Rv1932	Rv2334	0.00185187	Rv0684	0.00216864					Rv2229c	0.00253825					Rv0295c	0.000527841					Rv0674		Rv0298
Rv1932	Rv0934	Rv0431	Rv1017c	Rv3509c	0.00181509	Rv0524	0.00215775					Rv2928	0.00252235					Rv1821	0.000525703					Rv1158c		Rv3290c
Rv3417c	Rv0996	Rv0440	Rv3874	Rv3710	0.00179813	Rv1794	0.00213531					Rv2534c	0.00250602					Rv2161c	0.000521858					Rv1186c		Rv1331
Rv0905	Rv1037c	Rv0445c	Rv0934	Rv1270c	0.00174891	Rv3688c	0.00212148					Rv2753c	0.0024589					Rv2718c	0.000515173					Rv1729		Rv2449c
Rv3457c	Rv1038c	Rv0455c	Rv3389c	Rv3356c	0.00172384	Rv2691	0.00210567					Rv2521	0.00243245					Rv1543	0.000511572					Rv1784		Rv3458c
Rv3592	Rv1075c	Rv0457c	Rv2753c	Rv3584	0.00169223	Rv1070c	0.00209572					Rv0675	0.00243198					Rv0441c	0.000506634					Rv1804c		Rv2361c
Rv0709	Rv1166	Rv0458	Rv2524c	Rv2878c	0.00167772	Rv2940c	0.00208196					Rv3105c	0.00243075					Rv1193	0.000501113					Rv2469c		Rv3766
Rv3774	Rv1174c	Rv0462	Rv0248c	Rv2314c	0.00164437	Rv0860	0.00203269					Rv3780	0.00241					Rv3202A	0.000492768					Rv2631		Rv2689c
Rv0934	Rv1183	Rv0467	Rv0815c	Rv0164	0.0015824	Rv0231	0.0020266					Rv3628	0.00240909					Rv3519	0.000490675					Rv2823c		Rv2221c
Rv2882c	Rv1197	Rv0468	Rv0884c	Rv3036c	0.00155863	Rv2557	0.00202605					Rv3716c	0.00240085					Rv0153c	0.000487401					Rv3031		Rv0634B
Rv1872c	Rv1198	Rv0477	Rv3859c	Rv0002	0.00144283	Rv2971	0.00202528					Rv2623	0.00238587					Rv1498c	0.000465282					Rv3899c		Rv2342
Rv2465c	Rv1252c	Rv0483	Rv3151	Rv1926c	0.00143804	Rv0957	0.00201536					Rv3597c	0.00238463					Rv3200c	0.000452508					Rv1887		Rv0743c
Rv2202c	Rv1269c	Rv0489	Rv3568c	Rv1984c	0.00142835	Rv1328	0.00200649					Rv0871	0.00236529					Rv3850	0.000449815					Rv2401		Rv1271c
Rv3285	Rv1270c	Rv0500	Rv2280	Rv0932c	0.00142506	Rv3520c	0.00195264					Rv2109c	0.00235655					Rv2953	0.000446789							Rv0178
Rv2241	Rv1371	Rv0503c	Rv0189c	Rv1869c	0.00138482	Rv2780	0.00194719					Rv0925c	0.00232906					Rv0028	0.000443969							Rv0624
Rv1630	Rv1382	Rv0506	Rv2031c	Rv3006	0.00138186	Rv2679	0.00193179					Rv2773c	0.00229085					Rv3096	0.000440769							Rv2499c
Rv1475c	Rv1435c	Rv0507	Rv1630	Rv1437	0.00125344	Rv1292	0.00191642					Rv2359	0.00226292					Rv0088	0.000433376							Rv2019
Rv3283	Rv1488	Rv0510	Rv0952	Rv3881c	0.00124586	Rv3755c	0.00189435					Rv0036c	0.00224525					Rv0334	0.000431172							Rv1718
Rv3588c	Rv1541c	Rv0512	Rv0632c	Rv0928	0.00121595	Rv2280	0.00187124					Rv2987c	0.00219754					Rv1408	0.000428209							Rv2677c
Rv0801	Rv1793	Rv0518	Rv3283	Rv3369	0.00116008	Rv2427c	0.00183931					Rv2535c	0.00218832					Rv1018c	0.000428065							Rv0300
Rv2215	Rv1845c	Rv0519c	Rv2845c	Rv1906c	0.00108345	Rv1612	0.00181933					Rv1479	0.00217892					Rv3206c	0.000426151							Rv0130
Rv3131	Rv1860	Rv0524	Rv0198c	Rv0309	0.00105787	Rv2579	0.0018167					Rv1445c	0.00215859					Rv3168	0.000419771							Rv3284
Rv0462	Rv1884c	Rv0526	Rv2334	Rv0583c	0.00101147	Rv2941	0.0018156					Rv1240	0.00213432					Rv2982c	0.000419012							Rv0058
Rv1596	Rv1899c	Rv0546c	Rv3105c	Rv0411c	0.000987066	Rv2429	0.00181514					Rv2749	0.00212744					Rv1447c	0.000417982							Rv3188
Rv1310	Rv1910c	Rv0549c	Rv3804c	Rv2068c	0.000873165	Rv0187	0.00180311					Rv3400	0.00210647					Rv0712	0.000415309							Rv3550
Rv2140c	Rv1911c	Rv0555	Rv3417c	Rv1419	0.000844303	Rv1327c	0.00178058					Rv1613	0.00210612					Rv3231c	0.000414054							Rv3412
Rv3880c	Rv1926c	Rv0559c	Rv1596	Rv3572	0.000806347	Rv1314c	0.00177961					Rv2007c	0.00210506					Rv0535	0.000406899							Rv2989
Rv1448c	Rv1980c	Rv0577	Rv3028c	Rv3044	0.000756329	Rv0467	0.00177536					Rv3147	0.00208587					Rv1332	0.000406872							Rv2910c
Rv1837c	Rv1984c	Rv0583c	Rv3457c	Rv2301	0.000739138	Rv2476c	0.00176536					Rv3920c	0.0020765					Rv2365c	0.000396822							Rv1107c
Rv1324	Rv2060	Rv0632c	Rv0716	Rv2251	0.000731365	Rv2391	0.0017633					Rv2453c	0.00207648					Rv3715c	0.000395666							Rv0007
Rv1860	Rv2080	Rv0636	Rv0500	Rv1269c	0.000723239	Rv0667	0.00167994					Rv3747	0.002072					Rv0812	0.000393884							Rv0508
Rv3133c	Rv2224c	Rv0645c	Rv0704	Rv2668	0.000663676	Rv1295	0.0016234					Rv1308	0.00206084					Rv3357	0.000389882							Rv3025c
Rv2245	Rv2253	Rv0667	Rv3710	Rv0237	0.000661683	Rv0198c	0.00162177					Rv0670	0.00204147					Rv2843	0.000386603							Rv2738c
Rv3045	Rv2301	Rv0668	Rv1098c	Rv0063	0.000629591	Rv0296c	0.00158748					Rv3099c	0.0020355					Rv2392	0.000386062							Rv1762c
Rv0020c	Rv2346c	Rv0672	Rv0126	Rv2224c	0.000614064	Rv0984	0.00155184					Rv2699c	0.00202531					Rv3702c	0.000376458							Rv2022c
Rv2032	Rv2376c	Rv0677c	Rv0266c	Rv3244c	0.000606093	Rv1377c	0.00154572					Rv2302	0.00199571					Rv1011	0.000372001							Rv2900c
Rv0287	Rv2450c	Rv0680c	Rv3646c	Rv2799	0.000603562	Rv1703c	0.00154366					Rv0795	0.00198928					Rv1196	0.000365475							Rv0451c
Rv3763	Rv2544	Rv0684	Rv2140c	Rv0455c	0.000599312	Rv0468	0.00154035					Rv0044c	0.00194495					Rv1748	0.000365013							Rv0255c
Rv2204c	Rv2563	Rv0711	Rv0652	Rv0398c	0.000578376	Rv2676c	0.0015359					Rv1855c	0.00193736					Rv1901	0.000364433							Rv0227c
Rv2428	Rv2575	Rv0731c	Rv0723	Rv2575	0.000541547	Rv0500	0.00153176					Rv3867	0.00193338					Rv1529	0.000362829							Rv2789c
Rv0129c	Rv2576c	Rv0733	Rv2141c	Rv3705c	0.000541119	Rv0577	0.00153116					Rv1611	0.00193301					Rv3617	0.00036268							Rv2360c
Rv1626	Rv2585c	Rv0753c	Rv1629	Rv3587c	0.000537565	Rv3010c	0.00151568					Rv0243	0.00192406					Rv0769	0.00036162							Rv3376
Rv1023	Rv2668	Rv0761c	Rv1627c	Rv2006	0.000534729	Rv0636	0.00150605					Rv0554	0.00188833					Rv1483	0.000359102							Rv1606
Rv0211	Rv2693c	Rv0772	Rv2476c	Rv0526	0.000527002	Rv1007c	0.00150394					Rv3868	0.00188165					Rv1165	0.000349183							Rv3541c
Rv0798c	Rv2721c	Rv0774c	Rv1626	Rv3671c	0.000489049	Rv0777	0.00149502					Rv3205c	0.00187995					Rv2501c	0.000348111							Rv1868
Rv3841	Rv2799	Rv0777	Rv1536	Rv0265c	0.000433032	Rv0046c	0.00149308					Rv3699	0.00187588					Rv0208c	0.000344735							Rv0770
Rv0761c	Rv2873	Rv0787	Rv2995c	Rv1911c	0.000431499	Rv0126	0.00148978					Rv2498c	0.00185734					Rv0407	0.000344641							Rv2704
Rv3800c	Rv2875	Rv0794c	Rv2204c	Rv1910c	0.000399603	Rv0127	0.00148916					Rv1925	0.00184153					Rv2786c	0.000343905							Rv1253
Rv0733	Rv2878c	Rv0799c	Rv0566c	Rv3033	0.000395286	Rv2716	0.0014783					Rv0730	0.00183667					Rv1559	0.000343461							Rv2377c
Rv1876	Rv2905	Rv0800	Rv1392	Rv0838	0.000346477	Rv2995c	0.00147538					Rv1893	0.00182739					Rv1579c	0.000341147							Rv0425c
Rv3389c	Rv2911	Rv0811c	Rv1323	Rv3682	0.000337641	Rv1637c	0.00144657					Rv3801c	0.00181634					Rv2092c	0.000337768							Rv3082c
Rv0884c	Rv2945c	Rv0821c	Rv0719	Rv3759c	0.000334776	Rv3255c	0.00143241					Rv0484c	0.00180028					Rv0289	0.00033574							Rv2330c
Rv1144	Rv2994	Rv0822c	Rv2711	Rv2672	0.00032011	Rv3214	0.00142978					Rv1643	0.00179534					Rv3651	0.0003328							Rv0630c
Rv2030c	Rv3004	Rv0831c	Rv2376c	Rv0408	0.000308515	Rv0983	0.0014284					Rv0854	0.00175317					Rv0466	0.000332253							Rv1743
Rv1093	Rv3006	Rv0835	Rv3161c	Rv2080	0.000239791	Rv1071c	0.00142549					Rv2696c	0.00174087					Rv3720	0.000327752							Rv1114
Rv1080c	Rv3016	Rv0838	Rv1284	Rv0787	0.000225524	Rv0821c	0.00142046					Rv3196A	0.00172473					Rv1065	0.000327644							Rv3260c
Rv3556c	Rv3036c	Rv0852	Rv2442c	Rv0291	0.000206311	Rv0668	0.00141504					Rv3614c	0.00171936					Rv0998	0.000322587							Rv1590
Rv3246c	Rv3044	Rv0858c	Rv3208A	Rv0075	0.000203427	Rv0753c	0.00140584					Rv2692	0.001718					Rv1297	0.000322513							Rv1162
Rv1411c	Rv3193c	Rv0860	Rv0667	Rv0999	0.00017794	Rv0078A	0.00139825					Rv2226	0.00170884					Rv3130c	0.000322488							Rv1765c
Rv1098c	Rv3194c	Rv0866	Rv3803c	Rv3668c	0.000152928	Rv2448c	0.0013604					Rv3237c	0.00170316					Rv3478	0.000313471							Rv0498
Rv0951	Rv3240c	Rv0867c	Rv0231	Rv0040c	0.000114449	Rv3684	0.00135725					Rv1732c	0.00170303					Rv0819	0.000311301							Rv3483c
Rv0066c	Rv3244c	Rv0884c	Rv1324	Rv2721c	0.000112093	Rv2607	0.0013507					Rv3462c	0.00170106					Rv2500c	0.000310179							Rv0865
Rv0632c	Rv3402c	Rv0888	Rv2858c	Rv1166	0.000111746	Rv2477c	0.00133172					Rv2895c	0.0016751					Rv0981	0.000308515							Rv2523c
Rv1449c	Rv3495c	Rv0889c	Rv3029c	Rv3267	9.00419e-05	Rv1627c	0.00131896					Rv3583c	0.00163649					Rv1466	0.000308515							Rv3918c
Rv2945c	Rv3584	Rv0896	Rv0668			Rv0889c	0.00131321					Rv2222c	0.00163298					Rv0426c	0.000298349							Rv2852c
Rv1617	Rv3587c	Rv0899	Rv0457c			Rv0423c	0.00130536					Rv0081	0.0016296					Rv2112c	0.000297614							Rv2641
Rv2996c	Rv3629c	Rv0903c	Rv0925c			Rv0458	0.0012898					Rv0270	0.00162702					Rv2821c	0.000296505							Rv1976c
Rv2258c	Rv3682	Rv0905	Rv0524			Rv0281	0.00128252					Rv2454c	0.00161702					Rv1978	0.000284823							Rv2838c
Rv2831	Rv3693	Rv0907	Rv1511			Rv0811c	0.00126542					Rv3143	0.00159317					Rv0956	0.000281923							Rv0100
Rv3865	Rv3760	Rv0913c	Rv3339c			Rv2858c	0.00124978					Rv1276c	0.00157187					Rv3598c	0.000266381							Rv3836
Rv1636	Rv3835	Rv0928	Rv0714			Rv2860c	0.00123355					Rv3799c	0.00154819					Rv3436c	0.000266134							Rv0763c
Rv0548c	Rv3874	Rv0932c	Rv2202c			Rv2158c	0.00122502					Rv2919c	0.00151787					Rv2554c	0.00026377							Rv1923
Rv3274c	Rv3875	Rv0934	Rv0733			Rv1079	0.00121925					Rv3281	0.00150892					Rv2970c	0.000258182							Rv3100c
Rv1993c	Rv3917c	Rv0946c	Rv0400c			Rv2845c	0.00120989					Rv3051c	0.00148851					Rv1092c	0.000257436							Rv2570
Rv0634A	Rv3428c	Rv0951	Rv1438			Rv0672	0.00120919					Rv3596c	0.00146552					Rv3309c	0.000257096							Rv2865
Rv0363c	Rv0285	Rv0957	Rv2626c			Rv3169	0.00120295					Rv0760c	0.00146413					Rv3608c	0.000256936							Rv3610c
Rv1392	Rv0453	Rv0983	Rv2145c			Rv2992c	0.00119672					Rv2315c	0.00146369					Rv2028c	0.000254332							Rv3104c
Rv2927c	Rv1386	Rv0984	Rv3400			Rv2697c	0.00119356					Rv0332	0.00145943					Rv2627c	0.000252956							Rv2756c
Rv2629	Rv1759c	Rv0988	Rv0054			Rv3853	0.00118954					Rv0443	0.00145812					Rv1813c	0.000248107							Rv2349c
Rv2783c	Rv2430c	Rv0999	Rv3356c			Rv0546c	0.00118186					Rv2605c	0.0014555					Rv1998c	0.00024256							Rv0399c
Rv3678c	Rv2431c	Rv1001	Rv0799c			Rv1531	0.00117688					Rv0635	0.00145337					Rv1909c	0.000241356							Rv0923c
Rv1201c	Rv3872	Rv1007c	Rv0939			Rv0041	0.00117166					Rv0639	0.00144726					Rv3329	0.000240055							Rv2922c
Rv2744c	Rv0062	Rv1016c	Rv0512			Rv2558	0.00116719					Rv2504c	0.00143458					Rv2295	0.000239791							Rv0048c
Rv1177	Rv0063	Rv1023	Rv0951			Rv2035	0.00114676					Rv2614c	0.00143416					Rv1360	0.000233343							2828c
Rv3224	Rv0066c	Rv1070c	Rv3456c			Rv2537c	0.00114309					Rv3068c	0.00143148					Rv0765c	0.000231142							Rv0444c
Rv0248c	Rv0075	Rv1071c	Rv1001			Rv0391	0.00113729					Rv2259	0.00142648					Rv2004c	0.000230554							Rv0627
Rv0384c	Rv0125	Rv1074c	Rv1980c			Rv3568c	0.00113007					Rv0813c	0.00142595					Rv3713	0.000226127							Rv3894c
Rv0148	Rv0211	Rv1077	Rv0384c			Rv1368	0.00112336					Rv0700	0.0014246					Rv0669c	0.00022279							Rv0721
Rv2460c	Rv0291	Rv1079	Rv0577			Rv2540c	0.00111214					Rv0952	0.00140837					Rv1512	0.000217314							Rv0598c
Rv0642c	Rv0315	Rv1080c	Rv2259			Rv2461c	0.00111119					Rv3634c	0.001403					Rv1631	0.000215515							Rv3261
Rv0475	Rv0363c	Rv1084	Rv0702			Rv1536	0.00110766					Rv3340	0.00139386					Rv2410c	0.000215308							Rv0536
Rv2185c	Rv0408	Rv1093	Rv3569c			Rv3001c	0.0010996					Rv1991c	0.00139187					Rv0940c	0.000213878							Rv3301c
Rv0250c	Rv0462	Rv1096	Rv3696c			Rv0794c	0.00108133					Rv2868c	0.00139173					Rv1722	0.00021347							Rv0887c
Rv1174c	Rv0501	Rv1097c	Rv3280			Rv0731c	0.00108008					Rv2603c	0.00139001					Rv3791	0.000213395							Rv0097
Rv1323	Rv0526	Rv1098c	Rv2185c			Rv2969c	0.00107636					Rv2765	0.00137974					Rv2237	0.000208702							Rv1685c
Rv2711	Rv0843	Rv1122	Rv1437			Rv1340	0.00105974					Rv3569c	0.00136993					Rv2939	0.000205524							Rv1212c
Rv2229c	Rv0851c	Rv1133c	Rv2111c			Rv2589	0.00105799					Rv3295	0.00136459					Rv3107c	0.000203836							Rv0482
Rv1498A	Rv0884c	Rv1143	Rv1380			Rv3151	0.00102283					Rv1484	0.00134642					Rv3820c	0.000203225							Rv0215c
Rv2299c	Rv1050	Rv1159A	Rv2245			Rv0866	0.0010065					Rv1416	0.00134277					Rv2447c	0.000199335							Rv1395
Rv2928	Rv1077	Rv1166	Rv3570c			Rv3227	0.000988855					Rv0543c	0.00133539					Rv1874	0.00019667							Rv1385
Rv2534c	Rv1098c	Rv1174c	Rv1876			Rv3336c	0.000969419					Rv2632c	0.00133524					Rv1026	0.000196177							Rv2543
Rv2467	Rv1161	Rv1198	Rv3699			Rv0357c	0.000961589					Rv0643c	0.00132863					Rv3262	0.000195792							Rv3557c
Rv3280	Rv1310	Rv1201c	Rv1015c			Rv3465	0.000961151					Rv3368c	0.00132633					Rv0099	0.000195286							Rv1556
Rv2753c	Rv1415	Rv1223	Rv0706			Rv1412	0.000929144					Rv3570c	0.00132448					Rv3582c	0.000194116							Rv1632c
Rv2521	Rv1436	Rv1228	Rv0391			Rv1326c	0.000926206					Rv2141c	0.00131663					Rv3208	0.000192357							Rv0617
Rv0675	Rv1437	Rv1235	Rv1643			Rv0321	0.000923313					Rv2674	0.00131162					Rv2037c	0.000190114							Rv2247
Rv3105c	Rv1438	Rv1252c	Rv3224			Rv2714	0.000915606					Rv1311	0.00131135					Rv3683	0.000190011							Rv0092
Rv3780	Rv1448c	Rv1257c	Rv2118c			Rv3717	0.000913985					Rv0859	0.00130105					Rv1003	0.000186733							Rv1546
Rv3628	Rv1449c	Rv1269c	Rv3214			Rv2211c	0.000859345					Rv2117	0.00129032					Rv1478	0.000181981							Rv0197
Rv2110c	Rv1454c	Rv1270c	Rv0315			Rv1257c	0.000858862					Rv1247c	0.00129007					Rv1649	0.000180636							Rv0240
Rv0946c	Rv1475c	Rv1275	Rv1177			Rv3696c	0.000852109					Rv0146	0.0012828					Rv3916c	0.000179743							Rv1747
Rv3716c	Rv1812c	Rv1292	Rv2882c			Rv0800	0.000844453					Rv0853c	0.0012733					Rv2793c	0.000178587							Rv2116
Rv0489	Rv1833c	Rv1295	Rv1223			Rv3772	0.0008376					Rv3315c	0.00127081					Rv1890c	0.000174775							Rv0344c
Rv2623	Rv1837c	Rv1314c	Rv0800			Rv0645c	0.000828764					Rv0390	0.00126712					Rv2216	0.00017354							Rv2530c
Rv3597c	Rv1869c	Rv1323	Rv2007c			Rv1223	0.00082594					Rv2455c	0.00126098					Rv1781c	0.000171516							Rv1487
Rv3354	Rv1876	Rv1326c	Rv0641			Rv3150	0.000819471					Rv3396c	0.00125959					Rv0573c	0.000171353							Rv3687c
Rv0871	Rv2068c	Rv1327c	Rv2006			Rv3048c	0.000812173					Rv1638A	0.00125221					Rv2921c	0.000170479							Rv0419
Rv2109c	Rv2110c	Rv1328	Rv2935			Rv1464	0.000808281					Rv0571c	0.00125141					Rv2950c	0.000170362							Rv2713
Rv0234c	Rv2192c	Rv1340	Rv1527c			Rv0189c	0.000797009					Rv1919c	0.0012191					Rv1347c	0.000168949							Rv1916
Rv0925c	Rv2200c	Rv1352	Rv2904c			Rv3797	0.000793579					Rv2720	0.00121102					Rv1696	0.000167052							Rv1229c
Rv0903c	Rv2201	Rv1368	Rv1071c			Rv0457c	0.000787849					Rv2159c	0.00121044					Rv3834c	0.000167005							Rv1977
Rv2773c	Rv2220	Rv1377c	Rv1381			Rv2438c	0.000786681					Rv1767	0.00120911					Rv3308	0.000166102							Rv0686
Rv0054	Rv2236c	Rv1380	Rv0831c			Rv1096	0.000785733					Rv2466c	0.00120453					Rv1533	0.000164259							Rv3319
Rv2359	Rv2241	Rv1411c	Rv2346c			Rv2790c	0.00078403					Rv2118c	0.00120025					Rv0241c	0.000160146							Rv1513
Rv2873	Rv2251	Rv1412	Rv1070c			Rv1655	0.000781073					Rv2524c	0.00119186					Rv2027c	0.000154796							Rv0324
Rv3463	Rv2334	Rv1419	Rv0794c			Rv0229c	0.00076974					Rv2114	0.00119028					Rv1595	0.00015241							Rv3013
Rv1511	Rv2445c	Rv1435c	Rv0984			Rv1989c	0.000768283					Rv1299	0.00118983					Rv3455c	0.000150979							Rv1570
Rv3161c	Rv2465c	Rv1436	Rv3443c			Rv3089	0.000753367					Rv2050	0.00118533					Rv2404c	0.000148662							Rv3735
Rv0503c	Rv2672	Rv1437	Rv0814c			Rv3546	0.000744831					Rv1990c	0.00118176					Rv0134	0.000146191							Rv3320c
Rv0036c	Rv2766c	Rv1448c	Rv2210c			Rv3534c	0.000739161					Rv0939	0.00117452					Rv2066	0.000141618							Rv2010
Rv0222	Rv2848c	Rv1449c	Rv3634c			Rv0512	0.000729413					Rv2624c	0.00117395					Rv3542c	0.00014102							Rv2406c
Rv2445c	Rv2874	Rv1454c	Rv2428			Rv0772	0.000707638					Rv2922A	0.00115507					Rv0902c	0.000140315							Rv2548
Rv3722c	Rv3106	Rv1464	Rv3587c			Rv0216	0.000703343					Rv2296	0.00115472					Rv2566	0.00014005							Rv0991c
Rv2987c	Rv3111	Rv1475c	Rv2971			Rv1652	0.000699966					Rv0651	0.00114334					Rv0147	0.000138291							Rv3676
Rv2535c	Rv3158	Rv1477	Rv3169			Rv1492	0.00069068					Rv2357c	0.00113134					Rv1263	0.000137584							Rv3855
Rv0186A	Rv3248c	Rv1485	Rv2996c			Rv1143	0.000687143					Rv0787A	0.00112276					Rv0808	0.000134646							Rv0042c
Rv1122	Rv3310	Rv1492	Rv3460c			Rv0311	0.000686757					Rv3039c	0.00112133					Rv1462	0.000131575							Rv1322A
Rv1479	Rv3356c	Rv1493	Rv2215			Rv2525c	0.000681628					Rv0576	0.00111612					Rv2381c	0.000131048							Rv2493
Rv0684	Rv3397c	Rv1498A	Rv1636			Rv2400c	0.000665805					Rv0389	0.00111374					Rv2411c	0.000130566							Rv3375
Rv1445c	Rv3485c	Rv1511	Rv2993c			Rv1599	0.000649318					Rv0432	0.00110873					Rv3003c	0.000129968							Rv2782c
Rv0524	Rv3509c	Rv1531	Rv0708			Rv1878	0.000642804					Rv3708c	0.00110124					Rv2471	0.000129961							Rv1936
Rv1794	Rv3668c	Rv1536	Rv0458			Rv2238c	0.000640914					Rv1628c	0.00110039					Rv3813c	0.000129961							Rv0196
Rv1240	Rv3671c	Rv1564c	Rv1860			Rv0274	0.000638311					Rv2731	0.00109506					Rv1589	0.000128484							Rv2887
Rv2749	Rv3710	Rv1568	Rv0379			Rv1981c	0.000635086					Rv0418	0.00107917					Rv0926c	0.000122507							Rv1898
Rv3688c	Rv3725	Rv1599	Rv0242c			Rv0799c	0.000632514					Rv0683	0.00107715					Rv2567	0.000120405							Rv2122c
Rv3400	Rv3841	Rv1612	Rv3914			Rv0899	0.00063031					Rv1544	0.00107042					Rv1106c	0.000118533							Rv3035
Rv1613	Rv3914	Rv1617	Rv0824c			Rv3061c	0.000626726					Rv3591c	0.00106799					Rv1547	0.000118201							Rv1711
Rv2691	Rv0015c	Rv1627c	Rv0860			Rv2210c	0.000621327					Rv2572c	0.0010652					Rv1148c	0.000117222							Rv1379
Rv2007c	Rv0472c	Rv1630	Rv3010c			Rv1084	0.000606258					Rv1609	0.00106004					Rv2000	0.000116537							Rv0681
Rv1077	Rv0490	Rv1637c	Rv2716			Rv3282	0.000601527					Rv3040c	0.00105915					Rv3808c	0.000111395							Rv3291c
Rv1070c	Rv0982	Rv1652	Rv2860c			Rv2752c	0.000592549					Rv2680	0.00105827					Rv2152c	0.000107731							Rv1846c
Rv3147	Rv0019c	Rv1655	Rv3285			Rv1832	0.000585996					Rv3149	0.00105593					Rv2553c	0.000107532							Rv2599
Rv2940c	Rv0140	Rv1656	Rv1655			Rv3318	0.000582143					Rv0271c	0.0010462					Rv0897c	9.76363e-05							Rv1761c
Rv3920c	Rv0164	Rv1665	Rv1464			Rv0445c	0.000574446					Rv2495c	0.0010432					Rv0069c	9.72686e-05							Rv2663
Rv2453c	Rv0192	Rv1700	Rv0036c			Rv2503c	0.000574133					Rv0723	0.00104289					Rv0338c	8.88358e-05							Rv1280c
Rv3747	Rv0340	Rv1703c	Rv3006			Rv1782	0.000573607					Rv1061	0.0010405					Rv1367c	8.8477e-05							Rv2350c
Rv1308	Rv0455c	Rv1746	Rv3463			Rv0272c	0.000562048					Rv0480c	0.0010401					Rv1030	8.68787e-05							Rv2351c
Rv0670	Rv0674	Rv1774	Rv1601			Rv3339c	0.000551829					Rv0360c	0.00102974					Rv1173	8.28955e-05							Rv0591
Rv3099c	Rv1158c	Rv1782	Rv3150			Rv3624c	0.00052692					Rv3270	0.00102948					Rv3886c	8.15288e-05							Rv1666c
Rv0860	Rv1186c	Rv1794	Rv0684			Rv0549c	0.000525124					Rv3223c	0.00102432					Rv3409c	7.58778e-05							Rv2266
Rv0231	Rv1352	Rv1810	Rv0957			Rv1700	0.000514192					Rv0347	0.0010216					Rv2737c	6.73657e-05							Rv0655
Rv2557	Rv1498A	Rv1815	Rv3774			Rv0913c	0.00051338					Rv0873	0.00102117					Rv1640c	5.97057e-05							Rv0809
Rv2699c	Rv1729	Rv1817	Rv1855c			Rv0331	0.000505463					Rv0491	0.00101159					Rv0410c	4.73057e-05							Rv0132c
Rv2971	Rv1784	Rv1825	Rv0731c			Rv3304	0.000498973					Rv0644c	0.00101131													Rv0479c
Rv2875	Rv1804c	Rv1827	Rv3061c			Rv2991	0.000498795					Rv2134c	0.00101078													Rv0893c
Rv0957	Rv1810	Rv1832	Rv2462c			Rv1656	0.000483154					Rv2740	0.00100869													Rv2569c
Rv1328	Rv1815	Rv1836c	Rv0230c			Rv3796	0.00047568					Rv2993c	0.0010082													Rv0805
Rv3803c	Rv1827	Rv1837c	Rv1079			Rv1016c	0.000470964					Rv2619c	0.00100655													Rv2999
Rv2302	Rv1891	Rv1843c	Rv2878c			Rv3210c	0.00046077					Rv1056	0.000989391													Rv2903c
Rv1454c	Rv1906c	Rv1850	Rv1558			Rv0711	0.000445818					Rv2257c	0.000985521													Rv0937c
Rv0795	Rv2074	Rv1860	Rv1611			Rv1885c	0.00044572					Rv0428c	0.000980617													Rv1716
Rv0125	Rv2140c	Rv1869c	Rv0703			Rv1564c	0.000438784					Rv0738	0.000980109													Rv1405c
Rv3520c	Rv2314c	Rv1876	Rv1023			Rv0858c	0.000420784					Rv1603	0.000979481													Rv1857
Rv2780	Rv2469c	Rv1878	Rv0715			Rv1850	0.000417609					Rv1334	0.000978771													Rv3559c
Rv0044c	Rv2631	Rv1884c	Rv0056			Rv1380	0.000415535					Rv3401	0.000977395													Rv2403c
Rv1438	Rv2823c	Rv1885c	Rv0709			Rv3666c	0.000408972					Rv2923c	0.000967559													Rv3623
Rv1855c	Rv3031	Rv1886c	Rv3068c			Rv3276c	0.000406634					Rv1566c	0.000966249													Rv3576
Rv0572A	Rv3267	Rv1891	Rv1388			Rv0510	0.000401869					Rv3754	0.000965693													Rv2581c
Rv3867	Rv3354	Rv1906c	Rv0853c			Rv1568	0.000384519					Rv2533c	0.000957126													Rv2203
Rv1611	Rv3369	Rv1908c	Rv2402			Rv0555	0.000382477					Rv1341	0.000956549													Rv2421c
Rv2468c	Rv3484	Rv1910c	Rv0062			Rv3859c	0.000366267					Rv0927c	0.000951794													Rv2597
Rv2679	Rv3627c	Rv1911c	Rv1257c			Rv2345	0.000363601					Rv1017c	0.000944739													Rv0789c
Rv0315	Rv3705c	Rv1922	Rv2465c			Rv2290	0.000360216					Rv3198A	0.000944484													Rv0328
Rv1810	Rv3722c	Rv1926c	Rv1827			Rv2394	0.000355596					Rv3788	0.000939619													Rv0901
Rv0243	Rv3881c	Rv1932	Rv1159A			Rv2171	0.000353833					Rv1019	0.000938025													Rv0919
Rv1292	Rv3899c	Rv1938	Rv2945c			Rv2861c	0.000344069					Rv2694c	0.000933053													Rv0880
Rv0559c	Rv0787	Rv1980c	Rv0331			Rv3786c	0.000343858					Rv3279c	0.000929968													Rv1873
Rv3755c	Rv0999	Rv1981c	Rv2987c			Rv2844	0.000334583					Rv0120c	0.000924128													Rv3697c
Rv0554	Rv1419	Rv1984c	Rv2048c			Rv1922	0.000332059					Rv1896c	0.000923763													Rv0749
Rv3868	Rv1887	Rv1987	Rv3881c			Rv1665	0.000325258					Rv3852	0.000919358													Rv2494
Rv3205c	Rv2401	Rv1989c	Rv3423c			Rv1938	0.000319754					Rv2115c	0.000918375													Rv2829c
Rv3699	Rv3033	Rv2006	Rv2623			Rv3423c	0.000319155					Rv3014c	0.000910659													Rv1838c
Rv2280	Rv3413c	Rv2030c	Rv0548c			Rv0907	0.000305653					Rv3566c	0.000910659													Rv0582
Rv2498c	Rv3491	Rv2031c	Rv1926c			Rv2212	0.000303746					Rv1659	0.000903761													Rv0960
Rv2334	Rv3572	Rv2035	Rv0053			Rv0852	0.000288921					Rv2172c	0.000902067													Rv1209
Rv1925	Rv3849	Rv2068c	Rv2965c			Rv1001	0.000288058					Rv0429c	0.000900489													Rv1994c
Rv2427c		Rv2080	Rv0129c			Rv1836c	0.000272956					Rv1170	0.000899359													Rv3793
Rv0730		Rv2110c	Rv2416c			Rv3607c	0.000266762					Rv3825c	0.000895376													Rv0676c
Rv1893		Rv2138	Rv0125			Rv3207c	0.000248977					Rv3580c	0.000889922													Rv2517c
Rv1612		Rv2140c	Rv1202			Rv1235	0.000245333					Rv2444c	0.000889369													Rv2866
Rv2579		Rv2158c	Rv0423c			Rv2138	0.000221611					Rv1594	0.000888115
Rv3801c		Rv2171	Rv3858c			Rv3869	0.000202242					Rv1082	0.000888019
Rv2941		Rv2195	Rv1187			Rv1774	0.000156895					Rv3009c	0.000885826
Rv2429		Rv2198c	Rv3818			Rv2855	0.000152451					Rv1390	0.000882512
Rv3509c		Rv2202c	Rv2603c			Rv3212	8.71727e-05					Rv1109c	0.000880934
Rv3132c		Rv2204c	Rv1442			Rv0014c	8.50143e-05					Rv3516	0.000876864
Rv0187		Rv2210c	Rv3563									Rv0158	0.000872701
Rv0484c		Rv2211c	Rv1328									Rv3410c	0.000868599
Rv3710		Rv2212	Rv2676c									Rv2166c	0.000868374
Rv1643		Rv2220	Rv2299c									Rv2094c	0.000866772
Rv1327c		Rv2223c	Rv0480c									Rv0688	0.000861762
Rv1314c		Rv2224c	Rv0678									Rv0637	0.000860847
Rv0467		Rv2238c	Rv0546c									Rv2194	0.00085706
Rv2476c		Rv2240c	Rv1732c									Rv2788	0.00085586
Rv2391		Rv2241	Rv1143									Rv3536c	0.000851484
Rv0854		Rv2244	Rv2928									Rv2470	0.000846913
Rv1270c		Rv2245	Rv0979A									Rv1467c	0.00084636
Rv2696c		Rv2246	Rv2790c									Rv3153	0.000845402
Rv1352		Rv2251	Rv3566c									Rv0333	0.000842507
Rv3196A		Rv2253	Rv2226									Rv2590	0.000841674
Rv3356c		Rv2258c	Rv2229c									Rv1346	0.00083875
Rv3614c		Rv2280	Rv1008									Rv0469	0.000835641
Rv2692		Rv2290	Rv0154c									Rv2935	0.000831221
Rv2226		Rv2301	Rv1197									Rv1265	0.000830714
Rv3237c		Rv2314c	Rv2875									Rv2344c	0.000825467
Rv1732c		Rv2334	Rv0932c									Rv0807	0.0008251
Rv3462c		Rv2345	Rv1531									Rv0183	0.000823053
Rv3584		Rv2346c	Rv3763									Rv2474c	0.000822027
Rv0667		Rv2347c	Rv3246c									Rv1113	0.000818753
Rv2878c		Rv2376c	Rv1270c									Rv0898c	0.000815616
Rv2895c		Rv2391	Rv3556c									Rv2291	0.000815489
Rv2314c		Rv2394	Rv0983									Rv2130c	0.000809387
Rv3583c		Rv2400c	Rv2211c									Rv2520c	0.00080818
Rv2222c		Rv2427c	Rv1181									Rv2175c	0.000806619
Rv0081		Rv2429	Rv0639									Rv2988c	0.000801149
Rv0270		Rv2430c	Rv2590									Rv3907c	0.000793564
Rv1295		Rv2431c	Rv0006									Rv2416c	0.000791866
Rv0198c		Rv2438c	Rv0858c									Rv2298	0.000791794
Rv2454c		Rv2445c	Rv3536c									Rv0634c	0.000788008
Rv1195		Rv2448c	Rv1326c									Rv2556c	0.000785495
Rv3143		Rv2461c	Rv1652									Rv0137c	0.000785168
Rv0296c		Rv2465c	Rv3036c									Rv0400c	0.000784689
Rv0164		Rv2467	Rv2557									Rv1957	0.000784073
Rv1276c		Rv2476c	Rv0281									Rv0223c	0.000780138
Rv0868c		Rv2477c	Rv1637c									Rv2857c	0.000777379
Rv3036c		Rv2503c	Rv3051c									Rv1495	0.00077432
Rv0984		Rv2506	Rv0710									Rv2675c	0.000772676
Rv3799c		Rv2525c	Rv1080c									Rv2908c	0.000769962
Rv1377c		Rv2537c	Rv0272c									Rv2955c	0.000767564
Rv1703c		Rv2540c	Rv1738									Rv3292	0.000764691
Rv0468		Rv2557	Rv3410c									Rv3307	0.000763051
Rv2676c		Rv2558	Rv2933									Rv3778c	0.000760194
Rv0500		Rv2575	Rv0707									Rv2135c	0.000760014
Rv0577		Rv2576c	Rv2246									Rv1712	0.000758461
Rv2919c		Rv2579	Rv3133c									Rv1095	0.000754522
Rv3010c		Rv2589	Rv0683									Rv2934	0.000753051
Rv3281		Rv2602	Rv3318									Rv0734	0.000748383
Rv0636		Rv2607	Rv3747									Rv1117	0.000741464
Rv1007c		Rv2668	Rv3464									Rv0562	0.000741358
Rv0777		Rv2672	Rv1617									Rv2239c	0.000739132
Rv0046c		Rv2676c	Rv3465									Rv1389	0.000736758
Rv0126		Rv2679	Rv3628									Rv0931c	0.000733958
Rv0127		Rv2691	Rv1334									Rv3141	0.000733828
Rv3051c		Rv2697c	Rv1498A									Rv1944c	0.000729085
Rv2237A		Rv2714	Rv1174c									Rv0008c	0.000727271
Rv2716		Rv2716	Rv1564c									Rv0720	0.000727034
Rv2995c		Rv2721c	Rv3270									Rv1962c	0.000726369
Rv3596c		Rv2752c	Rv2504c									Rv1601	0.000720375
Rv0760c		Rv2780	Rv2861c									Rv2419c	0.00072036
Rv2315c		Rv2783c	Rv0700									Rv2965c	0.000719251
Rv0332		Rv2790c	Rv1117									Rv2003c	0.000717535
Rv0443		Rv2799	Rv2986c									Rv1220c	0.000717144
Rv2605c		Rv2831	Rv3801c									Rv1245c	0.000714141
Rv0635		Rv2844	Rv1346									Rv3547	0.0007114
Rv0639		Rv2845c	Rv2931									Rv0580c	0.000710426
Rv1637c		Rv2855	Rv0041									Rv2386c	0.0007074
Rv0002		Rv2858c	Rv1436									Rv1829	0.000700097
Rv1926c		Rv2860c	Rv0455c									Rv1521	0.000698162
Rv2504c		Rv2861c	Rv1295									Rv3046c	0.000691514
Rv2614c		Rv2869c	Rv2691									Rv2951c	0.000690667
Rv3255c		Rv2873	Rv3274c									Rv0144	0.00068989
Rv3068c		Rv2875	Rv3368c									Rv0864	0.00068752
Rv3214		Rv2878c	Rv0148									Rv2502c	0.000684664
Rv0244c		Rv2882c	Rv3902c									Rv3140	0.000682018
Rv0983		Rv2889c	Rv2680									Rv3139	0.000680192
Rv1984c		Rv2911	Rv2477c									Rv0230c	0.000678693
Rv3477		Rv2940c	Rv3461c									Rv2289	0.000678511
Rv2259		Rv2941	Rv3592									Rv2510c	0.000675836
Rv0813c		Rv2945c	Rv3149									Rv0759c	0.000674298
Rv1071c		Rv2969c	Rv2988c									Rv3119	0.000667073
Rv1178		Rv2971	Rv1248c									Rv1654	0.000663728
Rv0932c		Rv2991	Rv2895c									Rv1294	0.000655923
Rv0700		Rv2992c	Rv0055									Rv3646c	0.000655792
Rv0821c		Rv2995c	Rv2941									Rv2496c	0.000654209
Rv0668		Rv3001c	Rv1130									Rv1301	0.000653996
Rv0952		Rv3006	Rv0730									Rv2606c	0.000652629
Rv0753c		Rv3010c	Rv1869c									Rv2402	0.000652193
Rv3634c		Rv3016	Rv1445c									Rv1942c	0.000650996
Rv0078A		Rv3028c	Rv3299c									Rv1339	0.000646201
Rv3340		Rv3033	Rv3875									Rv0055	0.000645267
Rv1991c		Rv3036c	Rv2765									Rv3773c	0.00064516
Rv2868c		Rv3044	Rv0489									Rv3079c	0.000641502
Rv2603c		Rv3045	Rv1656									Rv2841c	0.000640453
Rv1869c		Rv3048c	Rv1061									Rv0707	0.000640253
Rv3006		Rv3061c	Rv3772									Rv1538c	0.000639832
Rv2765		Rv3067	Rv3526									Rv1306	0.000639698
Rv3569c		Rv3089	Rv1339									Rv2904c	0.000636655
Rv3295		Rv3150	Rv2441c									Rv3313c	0.000631823
Rv0285		Rv3151	Rv2534c									Rv1496	0.000631463
Rv2448c		Rv3161c	Rv0408									Rv2497c	0.00062838
Rv3684		Rv3169	Rv1288									Rv2511	0.000625686
Rv1398c		Rv3207c	Rv0911									Rv0673	0.000625436
Rv2607		Rv3208A	Rv2692									Rv0786c	0.000622637
Rv0282		Rv3210c	Rv1700									Rv3609c	0.000619609
Rv1484		Rv3212	Rv1730c									Rv1848	0.00061597
Rv1416		Rv3214	Rv1099c									Rv3268	0.000615431
Rv0543c		Rv3224	Rv0871									Rv2148c	0.000615013
Rv2632c		Rv3227	Rv2445c									Rv3600c	0.000614159
Rv2477c		Rv3244c	Rv3722c									Rv1126c	0.000612905
Rv0643c		Rv3246c	Rv2831									Rv1187	0.000608917
Rv1180		Rv3248c	Rv2345									Rv2054	0.000607106
Rv3368c		Rv3255c	Rv1993c									Rv1404	0.000606727
Rv3570c		Rv3267	Rv3509c									Rv2967c	0.000606449
Rv1627c		Rv3274c	Rv2923c									Rv0247c	0.000606029
Rv2141c		Rv3276c	Rv0357c									Rv1489	0.000601344
Rv1335		Rv3280	Rv0722									Rv0678	0.000600262
Rv0889c		Rv3282	Rv2694c									Rv0141c	0.000597821
Rv2674		Rv3285	Rv2068c									Rv2178c	0.000596225
Rv1311		Rv3303c	Rv0569									Rv2358	0.000594964
Rv0423c		Rv3304	Rv0634c									Rv0710	0.000594964
Rv0859		Rv3310	Rv3867									Rv1856c	0.00059442
Rv3615c		Rv3318	Rv3853									Rv2207	0.000592408
Rv2117		Rv3330	Rv1293									Rv0613c	0.000591897
Rv1247c		Rv3336c	Rv0181c									Rv0478	0.000591766
Rv0458		Rv3339c	Rv0244c									Rv2658c	0.000591321
Rv0146		Rv3356c	Rv2555c									Rv3752c	0.000590011
Rv0281		Rv3369	Rv1292									Rv0356c	0.00058946
Rv0853c		Rv3372	Rv0418									Rv0773c	0.000589012
Rv3315c		Rv3389c	Rv2427c									Rv3856c	0.000588367
Rv0390		Rv3395A	Rv3584									Rv3442c	0.000587405
Rv0811c		Rv3413c	Rv3048c									Rv0006	0.000582735
Rv2455c		Rv3418c	Rv1658									Rv0708	0.00058203
Rv3396c		Rv3423c	Rv0777									Rv3879c	0.000581323
Rv1437		Rv3451	Rv1201c									Rv1309	0.000578403
Rv1638A		Rv3457c	Rv1096									Rv2842c	0.000576253
Rv0571c		Rv3463	Rv0899									Rv2046	0.000574133
Rv2858c		Rv3465	Rv3039c									Rv1852	0.000567536
Rv3881c		Rv3484	Rv1613									Rv2522c	0.000566159
Rv2431c		Rv3491	Rv3562									Rv0251c	0.000564036
Rv2860c		Rv3509c	Rv3597c									Rv0052	0.000563927
Rv2158c		Rv3518c	Rv1377c									Rv0500A	0.000562274
Rv1079		Rv3520c	Rv1885c									Rv0319	0.000559358
Rv1919c		Rv3525c	Rv2187									Rv1689	0.000559025
Rv0928		Rv3534c	Rv2461c									Rv3535c	0.00055457
Rv2720		Rv3545c	Rv3304									Rv1381	0.000553511
Rv2159c		Rv3546	Rv3565									Rv0911	0.000552207
Rv2845c		Rv3556c	Rv0640									Rv2230c	0.000551297
Rv0672		Rv3568c	Rv2934									Rv2380c	0.000551073
Rv1767		Rv3572	Rv3709c									Rv2683	0.000549486
Rv2466c		Rv3584	Rv2873									Rv0830	0.000548453
Rv3169		Rv3587c	Rv2614c									Rv2555c	0.000547282
Rv2118c		Rv3607c	Rv1612									Rv0511	0.000546847
Rv2992c		Rv3624c	Rv0552									Rv1267c	0.000543579
Rv2697c		Rv3627c	Rv2744c									Rv2052c	0.000543531
Rv2524c		Rv3666c	Rv2607									Rv2067c	0.000541205
Rv2114		Rv3668c	Rv0801									Rv0074	0.000540723
Rv1299		Rv3671c	Rv2134c									Rv2949c	0.000539806
Rv3853		Rv3678c	Rv2788									Rv0310c	0.000538127
Rv2050		Rv3682	Rv2166c									Rv3510c	0.000537093
Rv0546c		Rv3684	Rv0141c									Rv3042c	0.000536154
Rv1990c		Rv3688c	Rv3143									Rv3464	0.000535941
Rv1531		Rv3696c	Rv0309									Rv0724	0.000534702
Rv0939		Rv3705c	Rv2857c									Rv0504c	0.000534327
Rv2624c		Rv3710	Rv0677c									Rv1771	0.000534225
Rv0041		Rv3717	Rv2032									Rv1397c	0.000533523
Rv2558		Rv3722c	Rv3708c									Rv3146	0.000527588
Rv1463		Rv3755c	Rv3534c									Rv2243	0.000525408
Rv3369		Rv3759c	Rv1299									Rv1202	0.000524787
Rv1344		Rv3763	Rv3920c									Rv1780	0.000524384
Rv2922A		Rv3772	Rv3504									Rv3913	0.00052367
Rv2296		Rv3774	Rv2842c									Rv3015c	0.000520562
Rv2035		Rv3786c	Rv2175c									Rv3259	0.000517569
Rv0651		Rv3796	Rv0898c									Rv0464c	0.000516104
Rv2537c		Rv3797	Rv2121c									Rv0904c	0.000514679
Rv0391		Rv3800c	Rv2568c									Rv3515c	0.000512562
Rv2357c		Rv3802c	Rv1056									Rv2150c	0.000512276
Rv3568c		Rv3803c	Rv2522c									Rv1849	0.00051172
Rv1368		Rv3804c	Rv3079c									Rv2933	0.000510785
Rv0787A		Rv3835	Rv1925									Rv2142c	0.000506847
Rv3039c		Rv3841	Rv2535c									Rv1507c	0.000501296
Rv0576		Rv3846	Rv0905									Rv0161	0.000498287
Rv0389		Rv3853	Rv3755c									Rv3311	0.00049748
Rv2540c		Rv3859c	Rv0928									Rv1242	0.000496214
Rv2461c		Rv3869	Rv3520c									Rv2726c	0.000494466
Rv0432		Rv3872	Rv0903c									Rv1429	0.000486922
Rv1536		Rv3874	Rv3276c									Rv2859c	0.000484778
Rv3708c		Rv3875	Rv0651									Rv0803	0.000483767
Rv1628c		Rv3881c	Rv0475									Rv3432c	0.000483124
Rv3001c		Rv3883c	Rv0222									Rv1875	0.000482711
Rv2731		Rv3914	Rv0670									Rv0705	0.00048216
Rv1906c			Rv1628c									Rv0154c	0.000481768
Rv0794c			Rv1260									Rv0313	0.000481227
Rv0731c			Rv0734									Rv2883c	0.000479544
Rv0418			Rv0360c									Rv0163	0.000476437
Rv0683			Rv1794									Rv1260	0.000474228
Rv2969c			Rv3535c									Rv3864	0.000473181
Rv1544			Rv2985									Rv1721c	0.000473057
Rv2708c			Rv2400c									Rv2754c	0.000471066
Rv3591c			Rv2114									Rv2931	0.000469135
Rv2572c			Rv2927c									Rv3275c	0.000467262
Rv1609			Rv0005									Rv1244	0.00046692
Rv1340			Rv3552									Rv0552	0.000465084
Rv3040c			Rv2575									Rv1391	0.00046448
Rv2680			Rv3799c									Rv2527	0.000463135
Rv2589			Rv0186									Rv3526	0.000459576
Rv0309			Rv0469									Rv0844c	0.00045398
Rv3149			Rv3040c									Rv3257c	0.000453567
Rv0271c			Rv2444c									Rv2985	0.000450791
Rv2495c			Rv1095									Rv0349	0.000447762
Rv0723			Rv0398c									Rv0780	0.000446315
Rv1061			Rv1843c									Rv0018c	0.000444841
Rv0480c			Rv1411c									Rv2901c	0.000443969
Rv2063A			Rv0873									Rv0301	0.000443833
Rv1488			Rv0705									Rv1298	0.000443491
Rv0360c			Rv0443									Rv0654	0.000439661
Rv3270			Rv2754c									Rv2373c	0.000437307
Rv2766c			Rv2579									Rv2294	0.000435863
Rv2828c			Rv0301									Rv2149c	0.000433619
Rv3223c			Rv2429									Rv1293	0.000432146
Rv3151			Rv3396c									Rv0877	0.000430721
Rv0347			Rv1810									Rv2552c	0.000426825
Rv0873			Rv3678c									Rv3809c	0.00042607
Rv0491			Rv0332									Rv0433	0.000424619
Rv0583c			Rv1665									Rv3472	0.000422372
Rv0644c			Rv2674									Rv3384c	0.000416942
Rv2134c			Rv0216									Rv1571	0.000414054
Rv2740			Rv3462c									Rv0704	0.000413569
Rv2993c			Rv1680									Rv3011c	0.000411972
Rv2619c			Rv2752c									Rv1629	0.000409918
Rv0866			Rv2699c									Rv2121c	0.000407744
Rv2430c			Rv0146									Rv0560c	0.000406887
Rv1056			Rv0052									Rv0045c	0.000406802
Rv3227			Rv2537c									Rv2890c	0.000400055
Rv0411c			Rv2992c									Rv3366	0.000399981
Rv2257c			Rv3671c									Rv3858c	0.000399869
Rv0428c			Rv0137c									Rv0034	0.000398744
Rv0738			Rv3868									Rv1561	0.000397156
Rv1603			Rv1817									Rv1653	0.00039519
Rv1334			Rv1521									Rv0005	0.000394214
Rv3401			Rv1240									Rv2062c	0.000392483
Rv0203			Rv0634A									Rv0971c	0.000392024
Rv3336c			Rv0786c									Rv0421c	0.000389013
Rv2923c			Rv0019c									Rv2029c	0.000388118
Rv1566c			Rv0120c									Rv1847	0.00038716
Rv3754			Rv2379c									Rv2538c	0.000386603
Rv0357c			Rv0243									Rv0994	0.000385213
Rv3465			Rv1984c									Rv2417c	0.000383648
Rv2533c			Rv2922A									Rv2250A	0.00038287
Rv1341			Rv1144									Rv1443c	0.00038259
Rv0927c			Rv1836c									Rv2043c	0.000381498
Rv1017c			Rv3033									Rv2002	0.000380936
Rv3198A			Rv3244c									Rv2260	0.000380664
Rv3788			Rv0720									Rv2801c	0.000380007
Rv1019			Rv2257c									Rv1867	0.000378053
Rv2694c			Rv3442c									Rv2383c	0.000377763
Rv3279c			Rv0760c									Rv3709c	0.000376896
Rv1412			Rv3684									Rv3777	0.000375591
Rv1326c			Rv3369									Rv3247c	0.000375328
Rv0682			Rv2030c									Rv3677c	0.000375164
Rv0120c			Rv2890c									Rv1455	0.00037429
Rv1896c			Rv3748									Rv2096c	0.000374029
Rv0321			Rv1160									Rv0679c	0.000373315
Rv3852			Rv0020c									Rv0855	0.000371975
Rv2115c			Rv0795									Rv2986c	0.000370732
Rv3692			Rv0635									Rv1160	0.000370464
Rv2714			Rv0718									Rv1015c	0.000364433
Rv2576c			Rv2503c									Rv1778c	0.000363775
Rv3717			Rv2172c									Rv2131c	0.000363582
Rv3014c			Rv0044c									Rv2930	0.000363451
Rv3566c			Rv2135c									Rv2872	0.000362033
Rv0477			Rv1571									Rv1322	0.000362033
Rv1659			Rv2302									Rv1400c	0.000361873
Rv2172c			Rv1484									Rv3818	0.000360028
Rv0429c			Rv3489									Rv0740	0.000356149
Rv1170			Rv1412									Rv3302c	0.000355484
Rv3825c			Rv2460c									Rv1155	0.000355343
Rv0108c			Rv3399									Rv2932	0.000354364
Rv3580c			Rv1829									Rv1248c	0.000351865
Rv2444c			Rv3583c									Rv2795c	0.000351335
Rv1594			Rv2909c									Rv2764c	0.000348474
Rv1082			Rv0491									Rv2984	0.000343351
Rv3009c			Rv2412									Rv1731	0.000342464
Rv1390			Rv2606c									Rv0523c	0.000342297
Rv1109c			Rv2420c									Rv1060	0.000338974
Rv3516			Rv1471									Rv1658	0.000337996
Rv2068c			Rv2470									Rv0155	0.000336596
Rv0158			Rv2383c									Rv3581c	0.00033471
Rv3410c			Rv0631c									Rv3618	0.000333094
Rv2166c			Rv0238									Rv3838c	0.000331582
Rv2094c			Rv2243									Rv0348	0.00033153
Rv0688			Rv2455c									Rv1062	0.000330266
Rv0637			Rv3293									Rv0906	0.000328523
Rv2211c			Rv2062c									Rv2061c	0.000327294
Rv1257c			Rv2380c									Rv2091c	0.00032515
Rv2194			Rv2448c									Rv1680	0.000323716
Rv2788			Rv1310									Rv0788	0.000316779
Rv0863			Rv1404									Rv1641	0.000311346
Rv3696c			Rv0161									Rv1296	0.000307203
Rv3536c			Rv3648c									Rv0316	0.000306767
Rv2470			Rv1314c									Rv2089c	0.000303553
Rv1467c			Rv2521									Rv0751c	0.000301695
Rv3153			Rv1653									Rv3718c	0.000298349
Rv0800			Rv1269c									Rv1099c	0.000294027
Rv1419			Rv3432c									Rv2187	0.000294022
Rv0333			Rv2785c									Rv0181c	0.000290814
Rv2590			Rv2679									Rv1219c	0.000290552
Rv1899c			Rv0002									Rv3616c	0.000290389
Rv3392c			Rv0144									Rv0533c	0.000286844
Rv1346			Rv2496c									Rv3544c	0.000286361
Rv3772			Rv1906c									Rv0307c	0.000280255
Rv0469			Rv1659									Rv1006	0.000279847
Rv1409			Rv3198A									Rv1333	0.00027934
Rv1684			Rv2696c									Rv1928c	0.000278269
Rv2935			Rv0432									Rv1185c	0.000277924
Rv1265			Rv1275									Rv1600	0.000274923
Rv0645c			Rv1419									Rv1820	0.000272965
Rv1223			Rv0078A									Rv0595c	0.000272918
Rv2344c			Rv2740									Rv0427c	0.000272635
Rv0807			Rv2094c									Rv2976c	0.000271352
Rv0183			Rv2749									Rv0013	0.000269743
Rv2474c			Rv2130c									Rv1100	0.000268586
Rv3150			Rv2301									Rv0186	0.000266002
Rv1113			Rv2605c									Rv1710	0.000262396
Rv0898c			Rv2844									Rv3314c	0.00026198
Rv2291			Rv0854									Rv0394c	0.000261843
Rv3221A			Rv2859c									Rv1008	0.000261332
Rv3048c			Rv2043c									Rv3148	0.000260945
Rv2130c			Rv2475c									Rv0604	0.000260402
Rv1464			Rv2260									Rv1406	0.000257436
Rv2520c			Rv3306c									Rv2213	0.000257389
Rv2175c			Rv1987									Rv1699	0.000256476
Rv3572			Rv1568									Rv1796	0.000253553
Rv2988c			Rv2967c									Rv0409	0.000252146
Rv0189c			Rv2533c									Rv1266c	0.000251901
Rv3797			Rv1454c									Rv0953c	0.000251626
Rv3907c			Rv1712									Rv3305c	0.000249553
Rv2416c			Rv1126c									Rv2103c	0.000246384
Rv2298			Rv2766c									Rv1532c	0.000246384
Rv0634c			Rv1609									Rv3504	0.000242691
Rv0457c			Rv3310									Rv1336	0.000242579
Rv2438c			Rv1850									Rv0727c	0.000239612
Rv1096			Rv3433c									Rv3332	0.00022902
Rv2556c			Rv3505									Rv0162c	0.00022902
Rv0137c			Rv3547									Rv2593c	0.00022878
Rv0400c			Rv3865									Rv1058	0.000226877
Rv1957			Rv0560c									Rv2095c	0.000224552
Rv2790c			Rv0164									Rv1384	0.000223622
Rv1655			Rv2672									Rv2925c	0.000221746
Rv0223c			Rv3768									Rv1879	0.000215089
Rv2857c			Rv0972c									Rv3002c	0.000211186
Rv1495			Rv0583c									Rv3562	0.000207833
Rv2675c			Rv0075									Rv2784c	0.000207481
Rv2908c			Rv3393									Rv0802c	0.000205692
Rv0229c			Rv1301									Rv2568c	0.000205205
Rv1989c			Rv1913									Rv2839c	0.000204231
Rv2955c			Rv3257c									Rv1259	0.000202248
Rv2548A			Rv3311									Rv0701	0.000202108
Rv1287			Rv2572c									Rv2528c	0.000201297
Rv3292			Rv1386									Rv0974c	0.000201206
Rv1110			Rv2178c									Rv2847c	0.00020075
Rv3307			Rv1082									Rv0973c	0.000200208
Rv3778c			Rv1327c									Rv1862	0.000199398
Rv2135c			Rv0889c									Rv2837c	0.000189179
Rv1712			Rv3607c									Rv2405	0.000187721
Rv3044			Rv3255c									Rv3273	0.000187043
Rv1095			Rv3717									Rv1527c	0.000184672
Rv3137			Rv0773c									Rv0352	0.000182132
Rv3089			Rv3212									Rv3730c	0.000180868
Rv2934			Rv1703c									Rv0131c	0.000177487
Rv0734			Rv0642c									Rv0846c	0.000175989
Rv3546			Rv2969c									Rv3306c	0.000175106
Rv1117			Rv1600									Rv2818c	0.000173354
Rv0562			Rv0503c									Rv3203	0.000171804
Rv3534c			Rv0636									Rv2964	0.000171674
Rv2301			Rv1849									Rv3505	0.000165139
Rv2239c			Rv3596c									Rv2048c	0.000163704
Rv1389			Rv1406									Rv3272	0.000156338
Rv1650			Rv3315c									Rv2701c	0.000154624
Rv0931c			Rv3207c									Rv2124c	0.000153376
Rv3141			Rv3127									Rv2379c	0.000150767
Rv2251			Rv1058									Rv0266c	0.000148357
Rv0512			Rv3044									Rv3264c	0.000148242
Rv1944c			Rv2224c									Rv0456c	0.000147503
Rv0008c			Rv3852									Rv2228c	0.000146206
Rv0720			Rv2658c									Rv2580c	0.000145619
Rv1962c			Rv2230c									Rv1350	0.000143641
Rv1269c			Rv3780									Rv0417	0.000140791
Rv1601			Rv0250c									Rv1264	0.000131575
Rv2419c			Rv2540c									Rv0538	0.000129486
Rv2965c			Rv0554									Rv1442	0.000128015
Rv2003c			Rv0968									Rv3293	0.00012469
Rv1220c			Rv3012c									Rv1660	0.000124242
Rv1245c			Rv2150c									Rv2915c	0.000118533
Rv3547			Rv0830									Rv3299c	0.000118367
Rv0580c			Rv2050									Rv3531c	0.000116953
Rv0772			Rv1899c									Rv2703	0.000116661
Rv2386c			Rv0319									Rv3075c	0.000115568
Rv2271			Rv0018c									Rv1213	0.000110992
Rv0216			Rv1340									Rv1751	7.71289e-05
Rv1829			Rv1479									Rv2916c	6.75796e-05
Rv1652			Rv3688c									Rv0206c	6.62929e-05
Rv1521			Rv3142c									Rv1683	6.06742e-05
Rv3046c			Rv1497									Rv0101	4.98252e-05
Rv1492			Rv1170									Rv0450c	4.5354e-05
Rv2951c			Rv2734
Rv0144			Rv1603
Rv0609B			Rv0511
Rv0864			Rv1660
Rv1143			Rv0540
Rv0311			Rv3908
Rv2502c			Rv1944c
Rv3140			Rv3551
Rv2525c			Rv3459c
Rv3139			Rv0613c
Rv0230c			Rv0803
Rv2289			Rv1152
Rv3485c			Rv2930
Rv2510c			Rv2289
Rv0759c			Rv3814c
Rv3119			Rv2137c
Rv2400c			Rv2115c
Rv1654			Rv0149
Rv2668			Rv2239c
Rv0237			Rv2932
Rv1294			Rv1384
Rv3646c			Rv2495c
Rv2496c			Rv0821c
Rv1301			Rv0270
Rv2606c			Rv3099c
Rv3826			Rv0637
Rv2402			Rv0429c
Rv0190			Rv0347
Rv1942c			Rv0866
Rv1599			Rv1767
Rv1339			Rv3545c
Rv0055			Rv0411c
Rv3773c			Rv2240c
Rv1878			Rv1594
Rv3079c			Rv0644c
Rv2238c			Rv2582
Rv2841c			Rv0813c
Rv0707			Rv0274
Rv2074			Rv1910c
Rv1538c			Rv0751c
Rv1306			Rv0187
Rv0274			Rv0780
Rv2904c			Rv1298
Rv3753c			Rv3825c
Rv1981c			Rv3205c
Rv0799c			Rv0333
Rv3313c			Rv2901c
Rv1496			Rv2703
Rv0899			Rv2556c
Rv0063			Rv3313c
Rv2497c			Rv1538c
Rv3061c			Rv1198
Rv3358			Rv3614c
Rv2511			Rv0543c
Rv0673			Rv0034
Rv0786c			Rv2801c
Rv2210c			Rv1867
Rv2486			Rv0386
Rv3609c			Rv0931c
Rv1770			Rv0787A
Rv1848			Rv2091c
Rv3268			Rv2720
Rv2148c			Rv0298
Rv3600c			Rv3290c
Rv2224c			Rv1489
Rv1126c			Rv1990c
Rv1187			Rv1331
Rv2054			Rv1296
Rv1404			Rv2449c
Rv1864c			Rv2908c
Rv2967c			Rv0738
Rv1084			Rv1893
Rv3244c			Rv3458c
Rv0247c			Rv2361c
Rv2799			Rv1245c
Rv3282			Rv3766
Rv1489			Rv2731
Rv0678			Rv3849
Rv0455c			Rv0846c
Rv0141c			Rv2689c
Rv2178c			Rv2221c
Rv2358			Rv2799
Rv0710			Rv0287
Rv1856c			Rv1308
Rv2752c			Rv0675
Rv2207			Rv2290
Rv0613c			Rv2498c
Rv0478			Rv3014c
Rv2658c			Rv2558
Rv3752c			Rv0711
Rv0356c			Rv0634B
Rv1996			Rv1919c
Rv0773c			Rv2466c
Rv3856c			Rv2142c
Rv3442c			Rv2194
Rv1832			Rv2837c
Rv0006			Rv0838
Rv3318			Rv0759c
Rv0708			Rv3600c
Rv3879c			Rv1311
Rv3050c			Rv0526
Rv1309			Rv2124c
Rv0398c			Rv2419c
Rv2842c			Rv0155
Rv0445c			Rv3869
Rv0119			Rv3668c
Rv2503c			Rv0310c
Rv2046			Rv3546
Rv1782			Rv0787
Rv2157c			Rv3147
Rv1852			Rv1599
Rv2129c			Rv2171
Rv2522c			Rv2149c
Rv0251c			Rv0321
Rv0052			Rv2342
Rv0500A			Rv2253
Rv0272c			Rv0864
Rv0319			Rv0229c
Rv1689			Rv0559c
Rv0470c			Rv2314c
Rv3535c			Rv2726c
Rv0229A			Rv0158
Rv1381			Rv2883c
Rv0911			Rv0518
Rv3339c			Rv0743c
Rv3816c			Rv0740
Rv2230c			Rv2359
Rv2380c			Rv1397c
Rv2705c			Rv0271c
Rv2683			Rv1271c
Rv2911			Rv0178
Rv0830			Rv0390
Rv2555c			Rv2511
Rv0511			Rv0624
Rv1289			Rv0604
Rv2678c			Rv2499c
Rv1267c			Rv2019
Rv2052c			Rv1718
Rv2575			Rv2677c
Rv2067c			Rv3759c
Rv3705c			Rv1100
Rv0074			Rv0727c
Rv2906c			Rv3609c
Rv2949c			Rv1294
Rv1261c			Rv0973c
Rv0310c			Rv2213
Rv3587c			Rv3777
Rv3510c			Rv1341
Rv3042c			Rv2632c
Rv3464			Rv3196A
Rv0397A			Rv0140
Rv2006			Rv1942c
Rv0724			Rv0300
Rv0504c			Rv0130
Rv1771			Rv0313
Rv1397c			Rv0643c
Rv3667			Rv2291
Rv0295c			Rv2046
Rv3146			Rv3284
Rv0526			Rv2520c
Rv3624c			Rv3580c
Rv1821			Rv0058
Rv2243			Rv1879
Rv0549c			Rv2296
Rv1202			Rv0688
Rv1780			Rv3188
Rv3913			Rv2919c
Rv2161c			Rv3550
Rv3015c			Rv0788
Rv3259			Rv3412
Rv0464c			Rv0206c
Rv2718c			Rv1731
Rv0904c			Rv0953c
Rv1700			Rv2989
Rv0913c			Rv2910c
Rv3515c			Rv1107c
Rv2150c			Rv1820
Rv1849			Rv0538
Rv1543			Rv2976c
Rv2933			Rv2619c
Rv2142c			Rv1638A
Rv0441c			Rv0974c
Rv0331			Rv0007
Rv1507c			Rv3223c
Rv1193			Rv0508
Rv3304			Rv3025c
Rv2991			Rv2738c
Rv0161			Rv1762c
Rv3311			Rv2022c
Rv1242			Rv2900c
Rv2726c			Rv0994
Rv3202A			Rv3203
Rv3519			Rv0451c
Rv3671c			Rv0255c
Rv0153c			Rv0227c
Rv1429			Rv1333
Rv2859c			Rv3146
Rv0803			Rv0296c
Rv1656			Rv3572
Rv3432c			Rv2697c
Rv1875			Rv2315c
Rv0705			Rv1962c
Rv0154c			Rv0127
Rv0313			Rv2251
Rv2883c			Rv3267
Rv0163			Rv1654
Rv3796			Rv1991c
Rv1260			Rv1416
Rv3864			Rv0576
Rv1721c			Rv0673
Rv2754c			Rv1368
Rv1016c			Rv1872c
Rv2931			Rv2839c
Rv3275c			Rv1782
Rv1244			Rv3340
Rv1498c			Rv0163
Rv0552			Rv2497c
Rv1391			Rv0040c
Rv2527			Rv0101
Rv3210c			Rv2074
Rv3526			Rv2035
Rv0844c			Rv3279c
Rv3257c			Rv3797
Rv3200c			Rv3515c
Rv0283			Rv1896c
Rv2985			Rv0014c
Rv3850			Rv1265
Rv0349			Rv2789c
Rv2953			Rv0081
Rv0780			Rv1467c
Rv0711			Rv3581c
Rv1885c			Rv2984
Rv0018c			Rv2158c
Rv0028			Rv2080
Rv2901c			Rv2238c
Rv0301			Rv1875
Rv1298			Rv2360c
Rv3096			Rv3376
Rv0654			Rv1244
Rv1564c			Rv3268
Rv2373c			Rv0348
Rv2294			Rv2103c
Rv2149c			Rv1606
Rv0088			Rv1336
Rv0265c			Rv0427c
Rv1293			Rv3705c
Rv1911c			Rv0431
Rv0334			Rv3541c
Rv0877			Rv0450c
Rv1408			Rv1868
Rv1018c			Rv2629
Rv2552c			Rv0770
Rv3206c			Rv3788
Rv3809c			Rv0506
Rv0433			Rv1641
Rv3472			Rv3718c
Rv0858c			Rv2704
Rv3168			Rv1253
Rv2982c			Rv1109c
Rv1447c			Rv1390
Rv1850			Rv2377c
Rv3384c			Rv1774
Rv1380			Rv3042c
Rv0712			Rv2714
Rv1571			Rv0247c
Rv3231c			Rv1856c
Rv0704			Rv2784c
Rv3011c			Rv0425c
Rv1629			Rv0523c
Rv3666c			Rv1006
Rv2121c			Rv1878
Rv0535			Rv2212
Rv0560c			Rv3082c
Rv1332			Rv3588c
Rv0045c			Rv0316
Rv3276c			Rv2330c
Rv0510			Rv0679c
Rv2890c			Rv0630c
Rv3366			Rv0724
Rv3858c			Rv1743
Rv1910c			Rv2951c
Rv0034			Rv0562
Rv1561			Rv0045c
Rv2365c			Rv3451
Rv3715c			Rv0013
Rv3033			Rv1114
Rv1653			Rv0352
Rv0005			Rv3260c
Rv0812			Rv1590
Rv2062c			Rv1162
Rv0971c			Rv3264c
Rv3357			Rv3046c
Rv0421c			Rv0859
Rv2029c			Rv1765c
Rv1847			Rv2454c
Rv2538c			Rv0498
Rv2843			Rv3483c
Rv2392			Rv3259
Rv0994			Rv0865
Rv1568			Rv2523c
Rv2417c			Rv1848
Rv2250A			Rv1247c
Rv1443c			Rv1699
Rv0555			Rv3918c
Rv2043c			Rv3485c
Rv2002			Rv0183
Rv2260			Rv1847
Rv2801c			Rv2852c
Rv1867			Rv0251c
Rv2383c			Rv2641
Rv3709c			Rv1976c
Rv3702c			Rv1161
Rv3777			Rv2818c
Rv3247c			Rv2838c
Rv3677c			Rv0100
Rv1455			Rv3292
Rv2096c			Rv1220c
Rv0679c			Rv3836
Rv1011			Rv0763c
Rv0855			Rv1923
Rv2986c			Rv3838c
Rv1160			Rv2131c
Rv3859c			Rv1852
Rv1196			Rv3100c
Rv1748			Rv2061c
Rv1901			Rv2570
Rv1015c			Rv3880c
Rv1778c			Rv2865
Rv2345			Rv3610c
Rv2131c			Rv0291
Rv2930			Rv3104c
Rv1529			Rv0877
Rv3617			Rv1780
Rv2872			Rv3716c
Rv1322			Rv1492
Rv1400c			Rv2756c
Rv0769			Rv2349c
Rv2290			Rv3139
Rv3818			Rv0399c
Rv1483			Rv3778c
Rv0740			Rv0923c
Rv0140			Rv2955c
Rv2394			Rv2922c
Rv3302c			Rv1007c
Rv1155			Rv2438c
Rv2932			Rv2394
Rv2171			Rv2675c
Rv1248c			Rv0913c
Rv2795c			Rv0445c
Rv1165			Rv2298
Rv2764c			Rv1276c
Rv2501c			Rv0555
Rv1386			Rv1561
Rv0838			Rv3666c
Rv0208c			Rv0237
Rv0407			Rv2294
Rv2861c			Rv1938
Rv2786c			Rv1185c
Rv3786c			Rv2668
Rv1559			Rv0063
Rv2984			Rv2683
Rv1731			Rv0048c
Rv1493			Rv2453c
Rv0523c			Rv1778c
Rv1579c			Rv1242
Rv3849			Rv1771
Rv1060			Rv0772
Rv1658			Rv0533c
Rv2092c			Rv2502c
Rv3682			Rv1309
Rv0155			Rv3275c
Rv3372			Rv3518c
Rv0289			Rv0265c
Rv3759c			2828c
Rv3581c			Rv2358
Rv2844			Rv3856c
Rv3618			Rv3336c
Rv3651			Rv0444c
Rv0466			Rv1264
Rv1922			Rv3624c
Rv3838c			Rv2991
Rv0348			Rv0580c
Rv1062			Rv3752c
Rv0906			Rv1155
Rv3720			Rv0627
Rv1065			Rv2052c
Rv2061c			Rv3272
Rv1665			Rv3754
Rv2091c			Rv3307
Rv1680			Rv1928c
Rv0998			Rv1016c
Rv1297			Rv3894c
Rv3130c			Rv1689
Rv2672			Rv3227
Rv1938			Rv3305c
Rv3423c			Rv2405
Rv0788			Rv3237c
Rv3478			Rv2138
Rv1641			Rv0721
Rv0819			Rv1911c
Rv2500c			Rv1443c
Rv0408			Rv0008c
Rv0981			Rv0598c
Rv1466			Rv1751
Rv1296			Rv2067c
Rv0316			Rv2089c
Rv0907			Rv3131
Rv2212			Rv3261
Rv2089c			Rv0645c
Rv0751c			Rv2198c
Rv3718c			Rv3282
Rv0426c			Rv1815
Rv2112c			Rv0504c
Rv2821c			Rv2117
Rv1099c			Rv1166
Rv2187			Rv0907
Rv0181c			Rv2855
Rv1219c			Rv0409
Rv3616c			Rv3913
Rv0852			Rv0536
Rv1001			Rv2054
Rv0533c			Rv3301c
Rv3544c			Rv0356c
Rv1978			Rv0074
Rv0956			Rv2528c
Rv0307c			Rv2538c
Rv1006			Rv0887c
Rv1333			Rv3009c
Rv1928c			Rv0904c
Rv1185c			Rv0097
Rv1600			Rv2552c
Rv1820			Rv0349
Rv1836c			Rv3210c
Rv0595c			Rv2525c
Rv0427c			Rv2949c
Rv2976c			Rv1685c
Rv0013			Rv3273
Rv1100			Rv3879c
Rv0774c			Rv2721c
Rv3607c			Rv1084
Rv3598c			Rv3883c
Rv3436c			Rv0311
Rv0186			Rv2847c
Rv2192c			Rv1212c
Rv2554c			Rv2915c
Rv1710			Rv0482
Rv3314c			Rv0215c
Rv0394c			Rv1395
Rv1008			Rv1485
Rv3148			Rv2563
Rv0604			Rv2029c
Rv2970c			Rv3015c
Rv1092c			Rv2003c
Rv1406			Rv3510c
Rv2213			Rv2701c
Rv3309c			Rv3591c
Rv3608c			Rv3516
Rv1699			Rv1544
Rv2028c			Rv2417c
Rv1796			Rv1385
Rv2627c			Rv0802c
Rv0409			Rv2543
Rv1266c			Rv3557c
Rv0953c			Rv0835
Rv3305c			Rv3247c
Rv3207c			Rv1556
Rv1813c			Rv0478
Rv2103c			Rv3395A
Rv1532c			Rv0464c
Rv1235			Rv1632c
Rv3504			Rv2527
Rv1336			Rv0595c
Rv1998c			Rv0617
Rv1909c			Rv0807
Rv3329			Rv1495
Rv2295			Rv1683
Rv2080			Rv2247
Rv0727c			Rv0092
Rv1360			Rv1391
Rv0765c			Rv3140
Rv2004c			Rv2868c
Rv3332			Rv3796
Rv0162c			Rv1922
Rv2593c			Rv0484c
Rv1058			Rv1546
Rv3713			Rv3384c
Rv0787			Rv0197
Rv2095c			Rv2228c
Rv1384			Rv0240
Rv0669c			Rv1747
Rv1252c			Rv3682
Rv2925c			Rv3809c
Rv2138			Rv2580c
Rv1512			Rv3544c
Rv1631			Rv2764c
Rv2410c			Rv0999
Rv1879			Rv3773c
Rv0940c			Rv2116
Rv1722			Rv0344c
Rv3791			Rv3366
Rv3002c			Rv2530c
Rv2237			Rv1487
Rv3562			Rv3687c
Rv2784c			Rv1266c
Rv0291			Rv3302c
Rv0802c			Rv1796
Rv2939			Rv2510c
Rv2568c			Rv0654
Rv2839c			Rv3089
Rv3107c			Rv0419
Rv0075			Rv2357c
Rv3820c			Rv3303c
Rv1259			Rv2713
Rv3869			Rv2386c
Rv0701			Rv1916
Rv2528c			Rv3618
Rv0974c			Rv3531c
Rv2847c			Rv0906
Rv0973c			Rv1229c
Rv1862			Rv3616c
Rv2447c			Rv1977
Rv1874			Rv2159c
Rv1026			Rv2096c
Rv3262			Rv1400c
Rv0099			Rv0428c
Rv3582c			Rv0686
Rv3208			Rv3319
Rv2037c			Rv1062
Rv3683			Rv1513
Rv2837c			Rv0324
Rv2405			Rv3013
Rv3273			Rv3153
Rv1003			Rv0421c
Rv1833c			Rv1019
Rv1527c			Rv1570
Rv0352			Rv3525c
Rv1478			Rv1060
Rv3730c			Rv3735
Rv1649			Rv2602
Rv3916c			Rv3320c
Rv2793c			Rv1532c
Rv0999			Rv2010
Rv0131c			Rv2250A
Rv0846c			Rv2406c
Rv3306c			Rv0549c
Rv1890c			Rv2548
Rv2216			Rv1429
Rv2818c			Rv0991c
Rv3203			Rv3676
Rv2964			Rv3855
Rv1781c			Rv0042c
Rv0573c			Rv1322A
Rv2921c			Rv3119
Rv2950c			Rv1322
Rv1347c			Rv0500A
Rv1696			Rv2493
Rv3834c			Rv1721c
Rv3308			Rv3375
Rv3505			Rv2782c
Rv1533			Rv3786c
Rv2048c			Rv3314c
Rv0241c			Rv1936
Rv1774			Rv3141
Rv3272			Rv1507c
Rv2027c			Rv0472c
Rv2701c			Rv1710
Rv2124c			Rv2925c
Rv3668c			Rv0196
Rv2855			Rv1957
Rv1595			Rv2887
Rv3455c			Rv1898
Rv2379c			Rv2122c
Rv2404c			Rv2916c
Rv0266c			Rv3907c
Rv3264c			Rv1213
Rv0456c			Rv3035
Rv2228c			Rv1862
Rv0134			Rv0971c
Rv2580c			Rv2148c
Rv1350			Rv3677c
Rv2066			Rv1711
Rv3542c			Rv1350
Rv0417			Rv3295
Rv0902c			Rv1379
Rv2566			Rv0681
Rv0147			Rv3002c
Rv1263			Rv3291c
Rv0483			Rv2872
Rv0808			Rv1846c
Rv1264			Rv2599
Rv1462			Rv1761c
Rv2381c			Rv2663
Rv2411c			Rv2874
Rv3003c			Rv1113
Rv2471			Rv1280c
Rv3813c			Rv0283
Rv0538			Rv2350c
Rv1589			Rv2351c
Rv1442			Rv0982
Rv3293			Rv0223c
Rv1660			Rv3011c
Rv0926c			Rv0591
Rv2567			Rv0131c
Rv1106c			Rv1235
Rv2915c			Rv3148
Rv3835			Rv1666c
Rv3299c			Rv2266
Rv1547			Rv3693
Rv1148c			Rv0571c
Rv3531c			Rv2344c
Rv2703			Rv0389
Rv2000			Rv3864
Rv3075c			Rv0433
Rv3627c			Rv1267c
Rv0040c			Rv1488
Rv2721c			Rv2373c
Rv1166			Rv0811c
Rv3808c			Rv3332
Rv1213			Rv3730c
Rv2152c			Rv0162c
Rv2553c			Rv0655
Rv0897c			Rv2841c
Rv0069c			Rv2795c
Rv3267			Rv0855
Rv0338c			Rv0809
Rv1367c			Rv0132c
Rv3212			Rv1981c
Rv1030			Rv0479c
Rv0014c			Rv1496
Rv1173			Rv0893c
Rv3886c			Rv2207
Rv1751			Rv2569c
Rv3409c			Rv2095c
Rv2916c			Rv2964
Rv2737c			Rv0805
Rv0206c			Rv2999
Rv1683			Rv0456c
Rv1640c			Rv0510
Rv0631c			Rv2903c
Rv0101			Rv1259
Rv0410c			Rv0937c
Rv0450c			Rv1455
			Rv0852
			Rv1716
			Rv2624c
			Rv1405c
			Rv1857
			Rv2002
			Rv3559c
			Rv0927c
			Rv2403c
			Rv0417
			Rv3623
			Rv0394c
			Rv3576
			Rv2581c
			Rv1566c
			Rv2203
			Rv2421c
			Rv2474c
			Rv1219c
			Rv0844c
			Rv1389
			Rv2597
			Rv0789c
			Rv0328
			Rv2593c
			Rv1228
			Rv1989c
			Rv3472
			Rv0901
			Rv3281
			Rv0919
			Rv1306
			Rv0307c
			Rv0880
			Rv1873
			Rv3697c
			Rv0749
			Rv2494
			Rv2829c
			Rv1838c
			Rv0582
			Rv0960
			Rv1209
			Rv1994c
			Rv3793
			Rv0676c
			Rv2517c
			Rv2866

## Sheet: Values of S4 Table
De Souza	CF mol%	MB mol%	WCL mol%		299 common elements in "CFP TB", "CFP*", "MPF*" and "WCL*":						45 common elements in "CFP TB" and "MPF*":						18 common elements in "CFP TB" and "CFP*":						66 common elements in "CFP TB", "CFP*" and "WCL*":						499 common elements in "CFP TB", "MPF*" and "WCL*":						245 common elements in "CFP TB" and "WCL*":						18 common elements in "CFP TB", "CFP*" and "MPF*":						124 elements included exclusively in "CFP TB":
Rv0001	0	0.0032956	0.000952437		ID	NSAF	emPAI	NSAF PROM	NSAF TOTAL	emPAI TOT	ID	NSAF	emPAI	NSAF PROM	NSAF TOTAL	emPAI TOT	ID	NSAF	emPAI	NSAF PROM	NSAF TOTAL	emPAI TOT	ID	NSAF	emPAI	NSAF PROM	NSAF TOTAL	emPAI TOT	ID	NSAF	emPAI	NSAF PROM	NSAF TOTAL	emPAI TOT	ID	NSAF	emPAI	NSAF PROM	NSAF TOTAL	emPAI TOT	ID	NSAF	emPAI	NSAF PROM	NSAF TOTAL	emPAI TOT		NSAF	NSAF PROM
Rv0002	0.0418934	0.0829392	0.00571462		Rv3418c	0.0378507	2.81549	0.00262207	0.783998	78.3822	Rv0569	0.00562208	0.0214214	0.000669465	0.0301259	1.24299	Rv1174c	0.00254455	0.0511718	0.000654451	0.0117801	1.14588	Rv1159A	0.00484897	0.819312	0.00111512	0.0735981	17.7136	Rv3269	0.0113705	2.30833	0.00116717	0.582417	76.7612	Rv0824c	0.00850394	0.0114292	0.000690777	0.16924	5.02823	Rv2030c	0.00316284	0.0110245	0.00103928	0.018707	49.6834	Rv1197	0.0151601	0.00116322
Rv0003	0	0	0.000952437		Rv0440	0.0302893	2.14029	%	0.432167	0.291752	Rv3588c	0.00390642	0.00933753	%	0.0166064	0.00462663	Rv0198c	0.00162177	0.00126524	%	0.00649361	0.00426517	Rv3208A	0.00439666	0.210098	%	0.0405698	0.0659332	Rv1094	0.00895228	0.0601032	%	0.321048	0.285719	Rv3648c	0.00550147	0.00746075	%	0.0932911	0.018716	Rv3161c	0.00224976	0.0403938	%	0.0103119	0.184931	Rv1793	0.0149879	%
Rv0005	0	0	0.0100006		Rv2244	0.0298025	1.28013				Rv2623	0.00238587	0.0214214				Rv1906c	0.00108345	0.0383788				Rv3285	0.0039947	0.012862				Rv0685	0.00885511	1.49429				Rv3592	0.00413457	0.0433359				Rv2875	0.00201704	30.3365				Rv3620c	0.0133499
Rv0006	0	0.0104361	0.0119055		Rv1133c	0.0208244	0.271592				Rv1178	0.00142526	0.00549266				Rv0477	0.000908936	0.126524				Rv3246c	0.0030734	0.0567696				Rv3029c	0.00826783	0.39447				Rv0634A	0.0027785	0.0433359				Rv2334	0.00185187	0.0372487				Rv2111c	0.00988635
Rv0007	0	0.0126331	0.00365101		Rv0350	0.015097	0.524581				Rv1628c	0.00110039	0.0236185				Rv2525c	0.000681628	0.00759141				Rv0903c	0.00231581	0.0919552				Rv0815c	0.0082509	0.22869				Rv2927c	0.00269317	0.00142865				Rv2429	0.00181514	0.0529286				Rv1037c	0.00784756
Rv0008c	0	0.0703061	0.0147628		Rv2031c	0.0150158	0.133354				Rv2134c	0.00101078	0.00933753				Rv1981c	0.000635086	0.0015464				Rv0503c	0.00224686	0.0801359				Rv0652	0.00722475	0.292161				Rv2629	0.00269312	0.0463519				Rv0983	0.0014284	0.063907				Rv3118	0.00724375
Rv0009	0.0122306	0.238382	0.22541		Rv3804c	0.0103627	2.55849				Rv1594	0.000888115	0.0708554				Rv0063	0.000629591	0.742272				Rv0957	0.00201536	0.0380278				Rv1388	0.00702051	0.416817				Rv2928	0.00252235	0.0342877				Rv0285	0.00136242	0.251105				Rv3127	0.00544341
Rv0010c	0	0.00933753	0		Rv2220	0.00870293	1.43928				Rv1495	0.00077432	0.0214214				Rv1084	0.000606258	0.00238989				Rv3803c	0.00199577	11.9051				Rv2145c	0.00639661	0.11428				Rv2521	0.00243245	0.0842906				Rv3048c	0.000812173	0.0131071				Rv3131	0.00381894
Rv0011c	0	0.0428428	0.0123817		Rv0896	0.00794509	0.39397				Rv1110	0.000763432	0.0225199				Rv2752c	0.000592549	0.000702909				Rv2780	0.00194719	0.0732987				Rv1738	0.00622775	0.0645901				Rv0036c	0.00224525	0.575907				Rv0274	0.000638311	0.0287677				Rv2032	0.00350596
Rv0013	0	0	0.022541		Rv1886c	0.00774178	2.49825				Rv3046c	0.000691514	0.0829392				Rv0510	0.000401869	0.00126524				Rv2679	0.00193179	0.0358341				Rv2626c	0.00616828	0.0301549				Rv2749	0.00212744	0.0663531				Rv3244c	0.000606093	0.0850995				Rv2428	0.00343678
Rv0014c	0.000702909	0.0313082	0.0044447		Rv0831c	0.00658242	0.310005				Rv0864	0.00068752	0.008239				Rv1910c	0.000399603	0.0161669				Rv1810	0.00192936	0.0344219				Rv0379	0.00549679	0.56131				Rv3920c	0.0020765	0.0134929				Rv3705c	0.000541119	0.353364				Rv3354	0.00237986
Rv0016c	0	0.0032956	0.00206361		Rv1908c	0.00640267	0.30774				Rv3313c	0.000631823	0.0291111				Rv0555	0.000382477	0.00393629				Rv0559c	0.00190068	0.0460206				Rv1558	0.00545706	0.104894				Rv2453c	0.00207648	0.0266682				Rv3587c	0.000537565	18.1796				Rv0186A	0.00218489
Rv0018c	0	0	0.00365101		Rv1980c	0.00602777	1.53322				Rv1864c	0.000606622	0.0109853				Rv2861c	0.000344069	0.00210873				Rv0467	0.00177536	0.0305442				Rv0053	0.00502001	0.140847				Rv2699c	0.00202531	0.0577812				Rv0526	0.000527002	0.0553731				Rv2007c	0.00210506
Rv0019c	0	0.0170273	0.0114292		Rv3028c	0.00587919	1.60802				Rv0356c	0.00058946	0.0115346				Rv1938	0.000319754	0.0015464				Rv1352	0.0017307	0.0298086				Rv2462c	0.00478178	0.0532873				Rv0795	0.00198928	0.0577812				Rv2844	0.000334583	0.0550964				Rv0572A	0.00193523
Rv0020c	0.00196814	0.0510818	0.0214298		Rv3248c	0.00569127	0.166468				Rv1852	0.000567536	0.186201				Rv3207c	0.000248977	0.0260076				Rv0164	0.0015824	0.0712764				Rv0351	0.00466351	0.176423				Rv0044c	0.00194495	0.0266682				Rv1665	0.000325258	0.0354603				Rv1893	0.00182739
Rv0023	0	0.0115346	0		Rv3846	0.00540377	0.45962				Rv0511	0.000546847	0.0065912				Rv3668c	0.000152928	0.0947521				Rv3036c	0.00155863	0.774828				Rv0566c	0.00452558	0.0746244				Rv3868	0.00188165	0.0144453				Rv1252c	0.000221984	0.0355126				Rv3132c	0.00181508
Rv0025	0	0	0.0123817		Rv3914	0.00536096	0.512584				Rv2052c	0.000543531	0.0032956				Rv0483	0.000136579	0.00787258				Rv0777	0.00149502	0.0108031				Rv1284	0.00445005	0.385092				Rv0081	0.0016296	0.0342877				Rv1774	0.000156895	0.0186259				Rv0868c	0.00156396
Rv0027	0	0	0.00365101		Rv1436	0.0053493	0.269498				Rv3510c	0.000537093	0.00714046				Rv3267	9.00419e-05	0.0203844				Rv0078A	0.00139825	0.0175609				Rv3417c	0.00426763	0.185534				Rv1195	0.00160276	0.142865				Rv3835	0.000118528	0.0303987				Rv2237A	0.00148461
Rv0034	0	0.0214214	0.018255		Rv1827	0.00525012	0.0998604				Rv0724	0.000534702	0.0115346										Rv2477c	0.00133172	0.00664422				Rv0709	0.00413416	0.124446				Rv1276c	0.00157187	0.0495267										Rv0939	0.00117452
Rv0036c	0	0	0.575907		Rv0009	0.00516594	0.476022				Rv0877	0.000430721	0.0236185										Rv2858c	0.00124978	0.0219371				Rv1872c	0.00402195	2.14033				Rv3051c	0.00148851	0.0654006										Rv1344	0.00115567
Rv0037c	0	0.0104361	0		Rv1843c	0.00511703	0.17958				Rv1018c	0.000428065	0.00439413										Rv2158c	0.00122502	0.0847259				Rv3283	0.00393883	0.25787				Rv2259	0.00142648	0.018255										Rv2708c	0.00106969
Rv0038	0	0	0.0068258		Rv2889c	0.00508222	0.299948				Rv3472	0.000422372	0.0510818										Rv0672	0.00120919	0.00209525				Rv0801	0.0038821	0.0423722				Rv1991c	0.00139187	0.0411135										Rv2063A	0.00103628
Rv0040c	0.319261	0	0.0052384		Rv0242c	0.00495599	0.527118				Rv3231c	0.000414054	0.199933										Rv2558	0.00116719	0.0673096				Rv2215	0.00384769	0.151383				Rv1398c	0.00135078	0.0342877										Rv2828c	0.00102638
Rv0041	0.00477978	0.0126331	0.022541		Rv2376c	0.00493946	0.170594				Rv0812	0.000393884	0.0109853										Rv2035	0.00114676	0.0321509				Rv1596	0.00376764	0.0829069				Rv0643c	0.00132863	0.0130166										Rv0491	0.00101159
Rv0042c	0	0.0214214	0.00873067		Rv1074c	0.00467346	0.742312				Rv2843	0.000386603	0.0104361										Rv2540c	0.00111214	0.0175065				Rv1310	0.00376676	0.685215				Rv1180	0.00132658	0.0601622										Rv3788	0.000939619
Rv0044c	0	0	0.0266682		Rv2246	0.00437824	0.102888				Rv2801c	0.000380007	0.0126331										Rv2430c	0.00100586	0.111346				Rv3880c	0.00371074	0.0647573				Rv1335	0.00131409	0.00920689										Rv0108c	0.00089271
Rv0045c	0	0	0.00174613		Rv1932	0.00435439	1.02152				Rv1466	0.000308515	0.0631656										Rv0203	0.000974673	0.0397423				Rv1324	0.00365366	0.141662				Rv2117	0.00129032	0.0342877										Rv0863	0.000853082
Rv0046c	0.00210873	0.0181258	0.00380975		Rv0905	0.00423415	0.132338				Rv0316	0.000306767	0.008239										Rv1326c	0.000926206	0.0166448				Rv3133c	0.00364012	0.0645901				Rv1247c	0.00129007	0.0123817										Rv1346	0.00083875
Rv0047c	0	0.008239	0		Rv3457c	0.00419638	0.591816				Rv1008	0.000261332	0.0109853										Rv2576c	0.000915154	0.34829				Rv1626	0.00341573	0.371546				Rv0146	0.0012828	0.0130166										Rv1684	0.000832392
Rv0048c	0	0.0104361	0.00476218		Rv3774	0.00412562	0.113706				Rv0604	0.000260402	0.0285619										Rv3717	0.000913985	0.0427473				Rv0798c	0.00332662	0.374143				Rv1638A	0.00125221	0.0123817										Rv2474c	0.000822027
Rv0050	0.00084349	0.00933753	0.00269857		Rv0934	0.00411345	6.3709				Rv1699	0.000256476	0.0032956										Rv1419	0.000844303	0.0535474				Rv1144	0.00318133	0.168406				Rv0571c	0.00125141	0.0133341										Rv3221A	0.000814724
Rv0052	0	0.0922768	0.0266682		Rv2882c	0.00408861	0.146765				Rv1796	0.000253553	0.00384487										Rv0457c	0.000787849	0.00993207				Rv2996c	0.00289224	0.194187				Rv2524c	0.00119186	0.010953										Rv2988c	0.000801149
Rv0053	0	0.0719539	0.0688929		Rv2465c	0.004006	0.260996				Rv2627c	0.000252956	0.008239										Rv2438c	0.000786681	0.00912958				Rv3865	0.00283701	6.907				Rv2624c	0.00117395	0.00476218										Rv2556c	0.000785495
Rv0054	0.00210873	0.0752495	0.0733376		Rv2202c	0.00400004	0.218247				Rv0727c	0.000239612	0.0318575										Rv1989c	0.000768283	0.0056871				Rv1636	0.00283178	1.48526				Rv1463	0.00116523	0.0758774										Rv2548A	0.000767011
Rv0055	0	0.0126331	0.0398436		Rv2241	0.00399409	0.142054				Rv3332	0.00022902	0.0527296										Rv3044	0.000756329	0.224546				Rv0548c	0.00281063	0.0784889				Rv2922A	0.00115507	0.0473043										Rv1095	0.000754522
Rv0056	0	0.0428428	0.0342877		Rv1630	0.00396676	0.0484002				Rv2237	0.000208702	0.0285619										Rv3089	0.000753367	0.0226406				Rv1993c	0.00278136	0.327099				Rv0787A	0.00112276	0.0342877										Rv2003c	0.000717535
Rv0059	0	0	0.00238109		Rv1475c	0.00396673	0.226659				Rv3813c	0.000129961	0.0351531										Rv1492	0.00069068	0.00219951				Rv1392	0.00271209	0.392846				Rv3040c	0.00105915	0.0131754										Rv2386c	0.0007074
Rv0062	0.0345831	0	0		Rv0462	0.00381684	0.348593				Rv2915c	0.000118533	0.0098868										Rv2668	0.000663676	0.220421				Rv2744c	0.00262445	1.89671				Rv2495c	0.0010432	0.0155565										Rv2271	0.000706819
Rv0063	0.742272	0	0		Rv2140c	0.00375461	5.29565				Rv2703	0.000116661	0.0197736										Rv1599	0.000649318	0.0124994				Rv1177	0.00261899	0.385006				Rv0347	0.0010216	0.0192075										Rv1521	0.000698162
Rv0066c	0.0202438	0.008239	0.0666706		Rv1448c	0.0036859	0.144691				Rv3808c	0.000111395	0.00274633										Rv2238c	0.000640914	0.0281051				Rv0384c	0.00259809	0.135558				Rv1334	0.000978771	0.00285731										Rv0609B	0.000689859
Rv0068	0	0	0.00174613		Rv1837c	0.00365419	0.188348				Rv0897c	9.76363e-05	0.0192243										Rv3061c	0.000626726	0.0245361				Rv2460c	0.00258355	0.079558				Rv2533c	0.000957126	0.00619084										Rv3268	0.000615431
Rv0069c	0	0.00439413	0		Rv1860	0.00364959	1.78437				Rv0069c	9.72686e-05	0.00439413										Rv2799	0.000603562	0.320669				Rv0642c	0.00257683	0.0412189				Rv3198A	0.000944484	0.0266682										Rv2178c	0.000596225
Rv0070c	0	0.0131824	0.00111118		Rv2245	0.00358213	0.072642				Rv1030	8.68787e-05	0.0049434										Rv3282	0.000601527	0.00734713				Rv0475	0.00257529	0.0997179				Rv3279c	0.000929968	0.00587336										Rv3856c	0.000588367
Rv0072	0	0.14995	0.0433359		Rv3045	0.00357757	0.573274				Rv3409c	7.58778e-05	0.0148302										Rv0455c	0.000599312	0.105548				Rv2185c	0.00257337	0.848877				Rv1896c	0.000923763	0.0130166										Rv2522c	0.000566159
Rv0073	0	0.00604193	0.00349227		Rv0020c	0.00356723	0.0744797				Rv0450c	4.5354e-05	0.016478										Rv0398c	0.000578376	0.193097				Rv0250c	0.00256036	0.116024				Rv2115c	0.000918375	0.00126992										Rv0229A	0.000554364
Rv0074	0	0.0192243	0.00174613		Rv3763	0.00348662	2.31349																Rv2911	0.000548649	0.510702				Rv2711	0.00254098	0.155049				Rv3014c	0.000910659	0.00555588										Rv2380c	0.000551073
Rv0075	0.00112465	0.0258155	0.0158739		Rv2204c	0.0034744	0.265417																Rv2006	0.000534729	0.00437207				Rv2229c	0.00253825	0.0339239				Rv0429c	0.000900489	0.0123817										Rv0397A	0.000534846
Rv0077c	0	0.0340545	0.0819095		Rv0129c	0.00341894	1.49257																Rv3624c	0.00052692	0.0100457				Rv2299c	0.00252783	0.0626108				Rv1082	0.000888019	0.0068258										Rv2243	0.000525408
Rv0078	0	0.0258155	0		Rv1023	0.00340353	0.206561																Rv1700	0.000514192	0.017496				Rv2534c	0.00250602	0.0609897				Rv0158	0.000872701	0.0169851										Rv3259	0.000517569
Rv0078A	0.00168698	0	0.0158739		Rv0211	0.00335423	0.0434002																Rv0913c	0.00051338	0.0069705				Rv2753c	0.0024589	0.0954052				Rv0637	0.000860847	0.0198424										Rv2150c	0.000512276
Rv0081	0	0	0.0342877		Rv3841	0.00332144	0.357095																Rv3304	0.000498973	0.0170437				Rv0675	0.00243198	0.158485				Rv3536c	0.000851484	0.0123817										Rv0441c	0.000506634
Rv0082	0	0.0115346	0		Rv0761c	0.00331014	0.390793																Rv1564c	0.000438784	0.00602742				Rv3105c	0.00243075	0.0114644				Rv2590	0.000841674	0.0117467										Rv3202A	0.000492768
Rv0088	0	0.074151	0.0365101		Rv3800c	0.0033044	0.131812																Rv1911c	0.000431499	0.0397423				Rv3780	0.00241	0.110637				Rv0469	0.000835641	0.0390499										Rv2859c	0.000484778
Rv0091	0		0.0142865		Rv0733	0.00326972	0.154673																Rv3859c	0.000366267	0.0162049				Rv3628	0.00240909	0.116269				Rv2344c	0.000825467	0.00365101										Rv0349	0.000447762
Rv0093c	0	0.0351531	0		Rv1876	0.0032046	0.542887																Rv2290	0.000360216	0.123008				Rv3716c	0.00240085	1.21885				Rv0807	0.0008251	0.0207949										Rv0028	0.000443969
Rv0102	0	0.00384487	0		Rv3389c	0.00319962	0.287499																Rv3786c	0.000343858	0.00463508				Rv3597c	0.00238463	0.170507				Rv1113	0.000818753	0.0511141										Rv3096	0.000440769
Rv0106	0	0	0.00142865		Rv0884c	0.00318208	0.566662																Rv1493	0.000342311	0.00262594				Rv0871	0.00236529	0.104594				Rv0898c	0.000815616	0.00412723										Rv1408	0.000428209
Rv0107c	0	0	0.000634958		Rv1093	0.00315803	0.140894																Rv3372	0.000336501	0.00479382				Rv2109c	0.00235655	0.0716224				Rv2291	0.000815489	0.0342877										Rv1447c	0.000417982
Rv0110	0	0.0181258	0		Rv1080c	0.0031189	0.120581																Rv3759c	0.000334776	0.0356591				Rv0925c	0.00232906	0.546561				Rv2520c	0.00080818	0.0511141										Rv2365c	0.000396822
Rv0116c	0.0179945	0	0.00619084		Rv3556c	0.00311625	0.0652239																Rv1922	0.000332059	0.00791357				Rv2773c	0.00229085	0.216664				Rv3907c	0.000793564	0.0052384										Rv3715c	0.000395666
Rv0117	0	0	0.0273032		Rv1411c	0.00306306	0.269664																Rv0408	0.000308515	0.0075785				Rv2359	0.00226292	0.0184082				Rv0137c	0.000785168	0.0147628										Rv0971c	0.000392024
Rv0119	0	0.0032956	0.0328591		Rv1098c	0.00305536	0.154697																Rv2212	0.000303746	0.0192842				Rv2987c	0.00219754	0.0420421				Rv1957	0.000784073	0.0123817										Rv0421c	0.000389013
Rv0120c	0	0.00439413	0.0363513		Rv0951	0.00303308	0.258919																Rv0852	0.000288921	0.0100457				Rv2535c	0.00218832	0.0503288				Rv2675c	0.000772676	0.0123817										Rv2029c	0.000388118
Rv0121c	0	0.0115346	0.0123817		Rv0066c	0.00303072	0.0951533																Rv0774c	0.000268329	0.107811				Rv1479	0.00217892	0.256153				Rv2908c	0.000769962	0.0511141										Rv2250A	0.00038287
Rv0123	0	0	0.0166676		Rv0632c	0.00302922	0.632545																Rv0787	0.000225524	0.0674892				Rv1445c	0.00215859	0.128624				Rv1287	0.00076518	0.0123817										Rv2043c	0.000381498
Rv0125	0.35286	0.0428428	0.00333353		Rv1449c	0.00299185	0.21687																Rv0040c	0.000114449	0.3245				Rv1240	0.00213432	0.472229				Rv3292	0.000764691	0.00793697										Rv2260	0.000380664
Rv0126	0.00267105	0.0032956	0.00920689		Rv2945c	0.00296085	0.431146																						Rv3400	0.00210647	0.0606581				Rv3778c	0.000760194	0.0484155										Rv2383c	0.000377763
Rv0127	0.00084349	0.0032956	0.0392086		Rv1617	0.00294513	0.124797																						Rv1613	0.00210612	0.176548				Rv1712	0.000758461	0.00460344										Rv3702c	0.000376458
Rv0128	0	0	0.00301605		Rv2258c	0.00288831	0.0230856																						Rv3147	0.00208587	0.0408635				Rv3137	0.000754306	0.0282556										Rv3677c	0.000375164
Rv0129c	1.39176	0.0955724	0.0052384		Rv2831	0.00285764	0.19938																						Rv3747	0.002072	0.0914634				Rv2934	0.000753051	0.000317479										Rv1160	0.000370464
Rv0130	0	0.0368009	0.018255		Rv3274c	0.00280464	0.138235																						Rv1308	0.00206084	0.3207				Rv2239c	0.000739132	0.00619084										Rv2930	0.000363451
Rv0131c	0	0.0032956	0.0123817		Rv0363c	0.00277328	0.83777																						Rv0670	0.00204147	0.0169823				Rv1650	0.000735892	0.0192075										Rv1529	0.000362829
Rv0133	0	0.00549266	0.0052384		Rv2783c	0.0026801	0.122424																						Rv3099c	0.0020355	0.106087				Rv1601	0.000720375	0.00571462										Rv2795c	0.000351335
Rv0134	0	0.0488847	0.0117467		Rv3678c	0.00264007	0.573324																						Rv2302	0.00199571	0.0572726				Rv2419c	0.00072036	0.00238109										Rv2764c	0.000348474
Rv0136	0	0.0098868	0		Rv1201c	0.00262707	0.165552																						Rv1438	0.00193897	0.158794				Rv1829	0.000700097	0.0163502										Rv0208c	0.000344735
Rv0137c	0	0	0.0147628		Rv3224	0.00261236	0.41575																						Rv1855c	0.00193736	0.164287				Rv2502c	0.000684664	0.00365101										Rv1579c	0.000341147
Rv0138	0	0	0.00571462		Rv0248c	0.00260037	0.193613																						Rv3867	0.00193338	0.211152				Rv3485c	0.000677948	0.0277794										Rv0289	0.00033574
Rv0139	0	0	0.00349227		Rv0148	0.00258958	0.486501																						Rv1611	0.00193301	0.0534839				Rv0759c	0.000674298	0.103181										Rv0348	0.00033153
Rv0140	0	0	0.0433359		Rv1323	0.00254245	0.0816344																						Rv2468c	0.00193278	0.0264435				Rv3119	0.000667073	0.0123817										Rv1065	0.000327644
Rv0141c	0	0.0368009	0.0577812		Rv1498A	0.00253423	0.090204																						Rv0243	0.00192406	0.561808				Rv1294	0.000655923	0.0165089										Rv0998	0.000322587
Rv0143c	0	0.0104361	0.00301605		Rv2467	0.00249476	0.0609757																						Rv0554	0.00188833	0.0307069				Rv3773c	0.00064516	0.00619084										Rv3130c	0.000322488
Rv0144	0	0.0631656	0.0342877		Rv3280	0.00246656	0.0260164																						Rv3205c	0.00187995	0.0715128				Rv2904c	0.000636655	0.0433359										Rv0181c	0.000290814
Rv0146	0	0	0.0130166		Rv2110c	0.00240627	0.147371																						Rv3699	0.00187588	0.344974				Rv1496	0.000631463	0.00126992										Rv1219c	0.000290552
Rv0147	0	0.00604193	0.0398436		Rv0946c	0.00240151	0.101972																						Rv2498c	0.00185734	0.0645648				Rv3358	0.000626105	0.0052384										Rv1185c	0.000277924
Rv0148	0.00365513	0.0999665	0.38288		Rv0489	0.00239258	0.338362																						Rv1925	0.00184153	0.0411177				Rv2511	0.000625686	0.0217473										Rv1710	0.000262396
Rv0149	0	0.0148302	0.00698453		Rv0234c	0.00233551	0.130019																						Rv0730	0.00183667	0.462491				Rv0673	0.000625436	0.0123817										Rv3608c	0.000256936
Rv0153c	0	0	0.00809571		Rv0054	0.00226554	0.150696																						Rv3801c	0.00181634	0.0565435				Rv2486	0.000619817	0.0288906										Rv2028c	0.000254332
Rv0154c	0	0.008239	0.0311129		Rv2873	0.00226224	0.146538																						Rv0484c	0.00180028	0.11618				Rv3609c	0.000619609	0.010953										Rv1813c	0.000248107
Rv0155	0	0.0527296	0.0733376		Rv3463	0.00225984	0.261778																						Rv1643	0.00179534	0.0773244				Rv1126c	0.000612905	0.0142865										Rv3329	0.000240055
Rv0157	0	0	0.00873067		Rv1511	0.00225661	0.146823																						Rv0854	0.00175317	0.180999				Rv1187	0.000608917	0.0131754										Rv2295	0.000239791
Rv0158	0	0	0.0169851		Rv0222	0.00221561	0.143822																						Rv2696c	0.00174087	0.0199225				Rv0613c	0.000591897	0.00111118										Rv0765c	0.000231142
Rv0161	0	0.0181258	0.0246046		Rv2445c	0.00221022	0.468121																						Rv3196A	0.00172473	0.0647573				Rv0478	0.000591766	0.00857193										Rv2593c	0.00022878
Rv0162c	0	0.0357023	0.00174613		Rv3722c	0.00220107	0.14003																						Rv3614c	0.00171936	0.391311				Rv3752c	0.000590011	0.0101593										Rv1879	0.000215089
Rv0163	0	0.0258155	0.0123817		Rv1122	0.00218269	0.052482																						Rv2692	0.001718	0.0885007				Rv1996	0.000589142	0.00190487										Rv2939	0.000205524
Rv0164	0.0184162	0	0.0528602		Rv0684	0.00216864	0.110046																						Rv2226	0.00170884	0.010842				Rv3442c	0.000587405	0.0382562										Rv2568c	0.000205205
Rv0167	0	0.0752495	0.0052384		Rv0524	0.00215775	0.217972																						Rv3237c	0.00170316	0.0914634				Rv0708	0.00058203	0.0114292										Rv0973c	0.000200208
Rv0168	0	0.0115346	0		Rv1794	0.00213531	0.0989858																						Rv1732c	0.00170303	0.40334				Rv3050c	0.000580897	0.00507966										Rv3262	0.000195792
Rv0169	0	0.0499832	0.0166676		Rv3688c	0.00212148	0.024609																						Rv3462c	0.00170106	0.0684055				Rv2157c	0.000572965	0.0577812										Rv0099	0.000195286
Rv0170	0	0.0664612	0.0287318		Rv2691	0.00210567	0.0865744																						Rv2895c	0.0016751	0.0302153				Rv1689	0.000559025	0.0128579										Rv1527c	0.000184672
Rv0171	0	0.0450398	0.0282556		Rv1077	0.0020964	0.154433																						Rv3583c	0.00163649	0.0373431				Rv0470c	0.000556295	0.0117467										Rv3916c	0.000179743
Rv0172	0.00267105	0.090629	0.0342877		Rv1070c	0.00209572	0.132442																						Rv2222c	0.00163298	0.196147				Rv3535c	0.00055457	0.00190487										Rv1890c	0.000174775
Rv0173	0	0.0444906	0.0214298		Rv2940c	0.00208196	0.0370086																						Rv0270	0.00162702	0.0874415				Rv3816c	0.00055174	0.00809571										Rv0573c	0.000171353
Rv0174	0.00112465	0.0203229	0.0287318		Rv0860	0.00203269	0.270469																						Rv2454c	0.00161702	0.0111342				Rv2705c	0.000550066	0.00460344										Rv2950c	0.000170362
Rv0175	0	0	0.0134929		Rv0231	0.0020266	0.127439																						Rv3143	0.00159317	0.133355				Rv2555c	0.000547282	0.0125404										Rv1347c	0.000168949
Rv0176	0	0.0153795	0.0044447		Rv2557	0.00202605	0.632431																						Rv3799c	0.00154819	0.00987696				Rv1289	0.000546742	0.0134929										Rv1696	0.000167052
Rv0177	0	0.0181258	0.0123817		Rv2971	0.00202528	0.0976741																						Rv2919c	0.00151787	0.0814221				Rv1267c	0.000543579	0.0647657										Rv3308	0.000166102
Rv0178	0	0	0.00460344		Rv1328	0.00200649	0.11823																						Rv3281	0.00150892	0.0265643				Rv2067c	0.000541205	0.0192075										Rv2027c	0.000154796
Rv0180c	0	0.0752495	0.0217473		Rv1454c	0.00199212	0.196135																						Rv3596c	0.00146552	0.0895866				Rv2906c	0.000539902	0.0134929										Rv1595	0.00015241
Rv0182c	0	0	0.00126992		Rv0125	0.001978	0.399036																						Rv0760c	0.00146413	0.0414043				Rv2949c	0.000539806	0.00619084										Rv2379c	0.000150767
Rv0183	0	0.173568	0.142865		Rv3520c	0.00195264	0.121008																						Rv2315c	0.00146369	0.0517814				Rv3042c	0.000536154	0.0173026										Rv2066	0.000141618
Rv0186	0	0.0225199	0.00253983		Rv0315	0.00193085	0.476789																						Rv0332	0.00145943	0.0514288				Rv3464	0.000535941	0.0200012										Rv3542c	0.00014102
Rv0187	0.00759141	0.0181258	0.0342877		Rv1292	0.00191642	0.0288096																						Rv0443	0.00145812	0.136503				Rv3667	0.000529106	0.00746075										Rv2381c	0.000131048
Rv0188	0	0	0.142865		Rv3755c	0.00189435	0.0478552																						Rv2605c	0.0014555	0.0465275				Rv0295c	0.000527841	0.00920689										Rv2471	0.000129961
Rv0189c	0.00449862	0.0527296	0.023176		Rv2280	0.00187124	0.162014																						Rv0635	0.00145337	0.197792				Rv1821	0.000525703	0.00809571										Rv1589	0.000128484
Rv0190	0	0.0549266	0.0636545		Rv2427c	0.00183931	0.0813844																						Rv0639	0.00144726	0.233331				Rv3015c	0.000520562	0.0161914										Rv1442	0.000128015
Rv0196	0	0	0.00698453		Rv1612	0.00181933	0.0727497																						Rv2504c	0.00143458	0.0525442				Rv2718c	0.000515173	0.0217473										Rv1660	0.000124242
Rv0198c	0.00126524	0	0		Rv2579	0.0018167	0.12884																						Rv2614c	0.00143416	0.0185472				Rv3515c	0.000512562	0.00365101										Rv2567	0.000120405
Rv0199	0	0	0.018255		Rv2941	0.0018156	0.0216301																						Rv3068c	0.00143148	0.0391243				Rv1849	0.00051172	0.0106355										Rv1547	0.000118201
Rv0200	0	0	0.0153977		Rv3509c	0.00181509	0.620298																						Rv0244c	0.00142909	0.0238207				Rv2933	0.000510785	0.00158739										Rv1148c	0.000117222
Rv0201c	0	0.008239	0.00238109		Rv0187	0.00180311	0.0600049																						Rv3477	0.00142806	0.309208				Rv1507c	0.000501296	0.0106355										Rv3531c	0.000116953
Rv0203	0.0130741	0	0.0266682		Rv3710	0.00179813	0.0429442																						Rv0813c	0.00142595	0.0593896				Rv1193	0.000501113	0.0234934										Rv2152c	0.000107731
Rv0204c	0	0.0104361	0		Rv1327c	0.00178058	0.0312666																						Rv0700	0.0014246	0.0610978				Rv2726c	0.000494466	0.00492092										Rv1173	8.28955e-05
Rv0205	0	0.008239	0		Rv1314c	0.00177961	0.0674336																						Rv0952	0.00140837	0.203871				Rv0153c	0.000487401	0.00809571										Rv2737c	6.73657e-05
Rv0206c	0	0.041195	0.00698453		Rv2476c	0.00176536	0.0401442																						Rv3634c	0.001403	0.118581				Rv1429	0.000486922	0.00746075										Rv0101	4.98252e-05
Rv0211	0.0185568	0.0137317	0.0111118		Rv2391	0.0017633	0.0772097																						Rv3340	0.00139386	0.0936141				Rv1260	0.000474228	0.0622259
Rv0214	0	0	0.00238109		Rv1270c	0.00174891	0.607248																						Rv2868c	0.00139173	0.0475937				Rv2931	0.000469135	0.000634958
Rv0216	0.00492036	0.0269141	0.023176		Rv3356c	0.00172384	0.153572																						Rv2603c	0.00139001	0.0348988				Rv1498c	0.000465282	0.00571462
Rv0218	0	0.00384487	0		Rv3584	0.00169223	0.335989																						Rv2765	0.00137974	0.0485686				Rv1391	0.00046448	0.0117467
Rv0221	0	0.00714046	0.00841319		Rv0667	0.00167994	0.0951868																						Rv3569c	0.00136993	0.0634635				Rv2527	0.000463135	0.0068258
Rv0222	0.00407687	0.0159287	0.123817		Rv2878c	0.00167772	0.776318																						Rv3295	0.00136459	0.297364				Rv3526	0.000459576	0.00857193
Rv0223c	0	0.00439413	0.0192075		Rv2314c	0.00164437	0.0401129																						Rv0282	0.00134945	0.0230369				Rv3257c	0.000453567	0.00253983
Rv0226c	0	0.0280126	0		Rv1295	0.0016234	0.165963																						Rv1484	0.00134642	0.15742				Rv2985	0.000450791	0.00301605
Rv0227c	0	0.0873334	0.0453995		Rv0296c	0.00158748	0.0581767																						Rv1416	0.00134277	0.327024				Rv0780	0.000446315	0.0601622
Rv0229c	0.00323338	0.0126331	0.00825445		Rv0984	0.00155184	0.149165																						Rv0543c	0.00133539	0.0658445				Rv0018c	0.000444841	0.00365101
Rv0230c	0	0.0428428	0.0123817		Rv1377c	0.00154572	0.0341112																						Rv2632c	0.00133524	0.779749				Rv1298	0.000443491	0.0577812
Rv0231	0.00421745	0.0862348	0.0369863		Rv1703c	0.00154366	0.281126																						Rv3368c	0.00132633	0.392529				Rv2373c	0.000437307	0.0271444
Rv0232	0	0	0.00206361		Rv0468	0.00154035	0.296752																						Rv3570c	0.00132448	0.0210842				Rv0334	0.000431172	0.0520665
Rv0233	0	0.0049434	0.026192		Rv2676c	0.0015359	0.0849209																						Rv2141c	0.00131663	0.0471063				Rv2552c	0.000426825	0.00492092
Rv0234c	0.00365513	0.0752495	0.0511141		Rv0500	0.00153176	0.0500485																						Rv2674	0.00131162	0.0382506				Rv3206c	0.000426151	0.0174613
Rv0235c	0	0.00439413	0		Rv0577	0.00153116	0.362523																						Rv1311	0.00131135	0.130981				Rv0433	0.000424619	0.0119055
Rv0236A	0	0	0.0342877		Rv3010c	0.00151568	0.0873057																						Rv0859	0.00130105	0.178604				Rv0704	0.000413569	0.0106355
Rv0237	0.0285381	0.0977694	0.00841319		Rv0636	0.00150605	0.216997																						Rv3615c	0.0012965	0.67454				Rv0535	0.000406899	0.0114292
Rv0238	0	0.0258155	0.00222235		Rv1007c	0.00150394	0.0378229																						Rv0853c	0.0012733	0.0737366				Rv1332	0.000406872	0.00428596
Rv0240	0	0	0.00412723		Rv0046c	0.00149308	0.0240443																						Rv3315c	0.00127081	0.183374				Rv0045c	0.000406802	0.00174613
Rv0241c	0	0.0142809	0.0158739		Rv0126	0.00148978	0.0151735																						Rv0390	0.00126712	0.0301549				Rv3366	0.000399981	0.018255
Rv0242c	0.0600284	0.234537	0.232553		Rv0127	0.00148916	0.0433477																						Rv2455c	0.00126098	0.0149665				Rv0005	0.000394214	0.0100006
Rv0243	0	0.452596	0.109213		Rv2716	0.0014783	0.175751																						Rv3396c	0.00125959	0.0187284				Rv2062c	0.000392483	0.000476218
Rv0244c	0	0.00604193	0.0177788		Rv2995c	0.00147538	0.169601																						Rv1919c	0.0012191	0.362551				Rv3357	0.000389882	0.00460344
Rv0245	0	0	0.0207949		Rv1637c	0.00144657	0.130194																						Rv2720	0.00121102	0.0650565				Rv2538c	0.000386603	0.00142865
Rv0247c	0	0.199933	0.0577812		Rv0002	0.00144283	0.130547																						Rv2159c	0.00121044	3.87178				Rv2392	0.000386062	0.018255
Rv0248c	0.00604501	0.15709	0.030478		Rv1926c	0.00143804	1.32021																						Rv1767	0.00120911	0.0877745				Rv0994	0.000385213	0.00253983
Rv0249c	0	0.0631656	0.00460344		Rv3255c	0.00143241	0.0347092																						Rv2466c	0.00120453	0.0514077				Rv2417c	0.000383648	0.00650832
Rv0250c	0	0.0977694	0.018255		Rv3214	0.00142978	0.0957445																						Rv2118c	0.00120025	0.0364005				Rv2002	0.000380936	0.00492092
Rv0251c	0	0.0258155	0.0677817		Rv1984c	0.00142835	0.0798611																						Rv2114	0.00119028	0.0168109				Rv1867	0.000378053	0.00222235
Rv0254c	0	0	0.0106355		Rv1071c	0.00142549	0.0931294																						Rv1299	0.00118983	0.0395907				Rv3247c	0.000375328	0.00428596
Rv0263c	0	0	0.00174613		Rv0932c	0.00142506	0.821149																						Rv2050	0.00118533	0.0984676				Rv2096c	0.000374029	0.0068258
Rv0264c	0	0	0.00301605		Rv0821c	0.00142046	0.200984																						Rv1990c	0.00118176	0.0264435				Rv1011	0.000372001	0.0212711
Rv0265c	0.00168698	0.0510818	0.011588		Rv0668	0.00141504	0.13605																						Rv2296	0.00115472	0.33614				Rv0855	0.000371975	0.0249221
Rv0266c	0	0.00439413	0.00206361		Rv0753c	0.00140584	0.151296																						Rv0651	0.00114334	0.140681				Rv1901	0.000364433	0.0153977
Rv0270	0	0.0296604	0.0577812		Rv1869c	0.00138482	0.124268																						Rv2357c	0.00113134	0.0200461				Rv3617	0.00036268	0.011588
Rv0271c	0	0.0049434	0.0331765		Rv3006	0.00138186	0.224515																						Rv3039c	0.00112133	0.0368697				Rv2872	0.000362033	0.0068258
Rv0272c	0.00379571	0.0148302	0.00428596		Rv2448c	0.0013604	0.0491104																						Rv0576	0.00111612	0.046918				Rv1322	0.000362033	0.00365101
Rv0274	0.00295222	0.0258155	0		Rv3684	0.00135725	0.146172																						Rv0389	0.00111374	0.0234527				Rv1400c	0.000361873	0.00190487
Rv0275c	0	0	0.00920689		Rv2607	0.0013507	0.110564																						Rv0432	0.00110873	1.79973				Rv0740	0.000356149	0.0111118
Rv0281	0.0030928	0.00604193	0.0803222		Rv1627c	0.00131896	0.0279413																						Rv3708c	0.00110124	0.0292179				Rv0140	0.00035588	0.0433359
Rv0282	0	0.0120839	0.010953		Rv0889c	0.00131321	0.0630395																						Rv2731	0.00109506	0.00961989				Rv2932	0.000354364	0.00174613
Rv0283	0	0.008239	0.0138103		Rv0423c	0.00130536	0.00783786																						Rv0418	0.00107917	0.0716996				Rv1248c	0.000351865	0.0292081
Rv0284	0	0.0098868	0.0223823		Rv0458	0.0012898	0.130436																						Rv0683	0.00107715	0.143125				Rv1165	0.000349183	0.000793697
Rv0285	0.0511718	0.199933	0		Rv0281	0.00128252	0.0894569																						Rv1544	0.00107042	0.188455				Rv2501c	0.000348111	0.00650832
Rv0290	0	0.0829392	0.0158739		Rv0811c	0.00126542	0.0129973																						Rv3591c	0.00106799	0.0153219				Rv2786c	0.000343905	0.00365101
Rv0291	0.035286	0.0285619	0.00587336		Rv1437	0.00125344	0.129388																						Rv2572c	0.0010652	0.00628636				Rv1559	0.000343461	0.010953
Rv0292	0	0.0098868	0.0101593		Rv3881c	0.00124586	0.45352																						Rv1609	0.00106004	0.0432951				Rv2984	0.000343351	0.00809571
Rv0293c	0	0.0521803	0		Rv2431c	0.00124438	0.522976																						Rv2680	0.00105827	0.0127441				Rv1658	0.000337996	0.0192075
Rv0294	0	0	0.00650832		Rv2860c	0.00123355	0.0352219																						Rv3149	0.00105593	0.0382323				Rv3651	0.0003328	0.0144453
Rv0295c	0	0	0.00920689		Rv1079	0.00121925	0.163001																						Rv0271c	0.0010462	0.0381199				Rv0466	0.000332253	0.0117467
Rv0296c	0.00295222	0.0428428	0.0123817		Rv0928	0.00121595	0.174556																						Rv0723	0.00104289	0.0464896				Rv1062	0.000330266	0.0052384
Rv0298	0	0	0.00460344		Rv2845c	0.00120989	0.0379924																						Rv1061	0.0010405	0.0344352				Rv1680	0.000323716	0.0311129
Rv0300	0	0	0.0123817		Rv3169	0.00120295	0.139056																						Rv0480c	0.0010401	0.0262749				Rv0819	0.000311301	0.0052384
Rv0301	0	0.0318575	0.00920689		Rv2992c	0.00119672	0.0285968																						Rv1488	0.001036	0.241003				Rv2500c	0.000310179	0.0144453
Rv0303	0	0	0.00158739		Rv2697c	0.00119356	0.0400439																						Rv0360c	0.00102974	0.0382506				Rv0981	0.000308515	0.0161914
Rv0307c	0	0.0104361	0.0390499		Rv3853	0.00118954	0.103933																						Rv3270	0.00102948	0.00346698				Rv1296	0.000307203	0.00238109
Rv0308	0	0.0318575	0.00920689		Rv0546c	0.00118186	0.134214																						Rv2766c	0.00102722	0.0775547				Rv2089c	0.000303553	0.00174613
Rv0309	0.159279	0.0285619	0.0528602		Rv1531	0.00117688	0.0918893																						Rv3223c	0.00102432	0.0207892				Rv0751c	0.000301695	0.326051
Rv0310c	0	0.0236185	0.00301605		Rv0041	0.00117166	0.0399539																						Rv0873	0.00102117	0.4586				Rv2821c	0.000296505	0.0052384
Rv0311	0.00140582	0.0109853	0.00317479		Rv3369	0.00116008	0.122735																						Rv0644c	0.00101131	0.0769296				Rv3544c	0.000286361	0.00190487
Rv0313	0	0.0318575	0.0158739		Rv2537c	0.00114309	0.024609																						Rv2740	0.00100869	0.117046				Rv0956	0.000281923	0.0166676
Rv0314c	0	0.370206	0.018255		Rv0391	0.00113729	0.0560469																						Rv2993c	0.0010082	0.132198				Rv1333	0.00027934	0.0147628
Rv0315	0.430461	0.0296604	0.0166676		Rv3568c	0.00113007	0.0354687																						Rv2619c	0.00100655	0.152929				Rv1820	0.000272965	0.0234934
Rv0316	0	0.008239	0		Rv1368	0.00112336	0.341355																						Rv1056	0.000989391	0.128214				Rv0595c	0.000272918	0.00619084
Rv0317c	0	0	0.00142865		Rv2461c	0.00111119	0.423696																						Rv2257c	0.000985521	0.113989				Rv0427c	0.000272635	0.00396849
Rv0319	0	0.0098868	0.00619084		Rv1536	0.00110766	0.0516229																						Rv0428c	0.000980617	0.00795945				Rv0013	0.000269743	0.022541
Rv0321	0.00435803	0.0395472	0.0153977		Rv3001c	0.0010996	0.14948																						Rv0738	0.000980109	0.0654934				Rv0394c	0.000261843	0.0052384
Rv0324	0	0	0.00650832		Rv0794c	0.00108133	0.0746392																						Rv1603	0.000979481	0.0716224				Rv1092c	0.000257436	0.0111118
Rv0328	0	0.0170273	0		Rv0731c	0.00108008	0.114863																						Rv3401	0.000977395	0.0287894				Rv1406	0.000257436	0.03778
Rv0331	0.00140582	0.0318575	0.00920689		Rv2969c	0.00107636	0.359446																						Rv2923c	0.000967559	0.0853695				Rv0409	0.000252146	0.00428596
Rv0332	0	0.00714046	0.0442883		Rv1340	0.00105974	0.07327																						Rv1566c	0.000966249	0.101083				Rv1266c	0.000251901	0.00698453
Rv0333	0	0.199933	0.217156		Rv2589	0.00105799	0.107241																						Rv3754	0.000965693	0.0431715				Rv2103c	0.000246384	0.0342877
Rv0334	0	0	0.0520665		Rv0309	0.00105787	0.240701																						Rv1341	0.000956549	0.0302054				Rv1532c	0.000246384	0.018255
Rv0338c	0	0.0296604	0.00952437		Rv3151	0.00102283	0.0371407																						Rv0927c	0.000951794	0.079558				Rv1360	0.000233343	0.00984184
Rv0340	0.00660734	0	0		Rv0583c	0.00101147	0.150765																						Rv1017c	0.000944739	0.16325				Rv2004c	0.000230554	0.000793697
Rv0341	0	0	0.217156		Rv0866	0.0010065	0.0523088																						Rv1019	0.000938025	0.0333072				Rv1058	0.000226877	0.0060321
Rv0343	0	0	0.00158739		Rv3227	0.000988855	0.0519558																						Rv2694c	0.000933053	0.0532227				Rv1631	0.000215515	0.00111118
Rv0346c	0	0.0214214	0		Rv0411c	0.000987066	0.0677013																						Rv0682	0.000925935	0.0120361				Rv0940c	0.000213878	0.0473043
Rv0347	0	0	0.0192075		Rv3336c	0.000969419	0.0254947																						Rv0120c	0.000924128	0.0407455				Rv3562	0.000207833	0.00634958
Rv0350	0.087723	0.137317	0.299541		Rv0357c	0.000961589	0.0352752																						Rv3852	0.000919358	0.100814				Rv0802c	0.000205692	0.00746075
Rv0351	0	0.118642	0.0577812		Rv3465	0.000961151	0.0330949																						Rv3692	0.000918087	0.134279				Rv2839c	0.000204231	0.00841319
Rv0352	0	0.041195	0.0263507		Rv1412	0.000929144	0.164592																						Rv3566c	0.000910659	0.0375552				Rv3820c	0.000203225	0.00809571
Rv0353	0	0	0.00619084		Rv0321	0.000923313	0.0593029																						Rv1659	0.000903761	0.00733713				Rv1259	0.000202248	0.00142865
Rv0356c	0	0.0115346	0		Rv2714	0.000915606	0.0382774																						Rv2172c	0.000902067	0.230945				Rv0701	0.000202108	0.0296843
Rv0357c	0.00182756	0.024717	0.00873067		Rv2068c	0.000873165	0.0789734																						Rv1170	0.000899359	0.0259448				Rv0974c	0.000201206	0.00190487
Rv0358	0	0.0137317	0		Rv2211c	0.000859345	0.0531958																						Rv3825c	0.000895376	0.00887676				Rv2847c	0.00020075	0.015239
Rv0359	0	0.0318575	0		Rv1257c	0.000858862	0.0631358																						Rv3580c	0.000889922	0.0277415				Rv2447c	0.000199335	0.00111118
Rv0360c	0	0.0142809	0.0239697		Rv3696c	0.000852109	0.0458003																						Rv2444c	0.000889369	0.0120993				Rv1026	0.000196177	0.00142865
Rv0361	0	0.0944738	0.0103181		Rv0800	0.000844453	0.0265665																						Rv3009c	0.000885826	0.0310371				Rv3208	0.000192357	0.0212711
Rv0363c	0.141285	0.0675598	0.628926		Rv3772	0.0008376	0.0416346																						Rv1390	0.000882512	0.0771305				Rv1003	0.000186733	0.00412723
Rv0364	0	0.0318575	0		Rv0645c	0.000828764	0.0140418																						Rv1109c	0.000880934	0.0970642				Rv1478	0.000181981	0.00857193
Rv0365c	0	0.008239	0.0068258		Rv1223	0.00082594	0.190582																						Rv3516	0.000876864	0.0259701				Rv3730c	0.000180868	0.00111118
Rv0367c	0	0	0.00365101		Rv3150	0.000819471	0.0804684																						Rv3410c	0.000868599	0.0524135				Rv1649	0.000180636	0.00269857
Rv0369c	0	0	0.00333353		Rv1464	0.000808281	0.0695195																						Rv2166c	0.000868374	0.0453124				Rv2818c	0.000173354	0.00412723
Rv0376c	0	0	0.00269857		Rv3572	0.000806347	0.0954562																						Rv2094c	0.000866772	0.0939569				Rv3203	0.000171804	0.0342877
Rv0379	0	0.0752495	0.48606		Rv0189c	0.000797009	0.0804042																						Rv0688	0.000861762	0.054737				Rv2964	0.000171674	0.00365101
Rv0380c	0	0	0.0052384		Rv3797	0.000793579	0.00409726																						Rv2194	0.00085706	0.0224623				Rv1781c	0.000171516	0.00730201
Rv0382c	0	0.00933753	0.0134929		Rv1096	0.000785733	0.0303177																						Rv2788	0.00085586	0.0262749				Rv3834c	0.000167005	0.0133341
Rv0383c	0	0.00549266	0.00984184		Rv2790c	0.00078403	0.0124986																						Rv2470	0.000846913	0.0676862				Rv2048c	0.000163704	0.00142865
Rv0384c	0	0.0142809	0.121277		Rv1655	0.000781073	0.125607																						Rv1467c	0.00084636	0.0104389				Rv3272	0.000156338	0.00746075
Rv0385	0	0	0.000952437		Rv0229c	0.00076974	0.024121																						Rv3153	0.000845402	0.0442391				Rv2701c	0.000154624	0.0106355
Rv0389	0	0.0104361	0.0130166		Rv3546	0.000744831	0.020513																						Rv0333	0.000842507	0.417089				Rv2124c	0.000153376	0.00126992
Rv0390	0	0.0142809	0.0158739		Rv3534c	0.000739161	0.0241008																						Rv1899c	0.000840039	0.0920197				Rv2404c	0.000148662	0.000634958
Rv0391	0.0046392	0.0296604	0.0217473		Rv2301	0.000739138	0.423679																						Rv3392c	0.000839583	0.0965234				Rv2580c	0.000145619	0.0123817
Rv0392c	0	0.032956	0.00809571		Rv2251	0.000731365	0.0324381																						Rv1409	0.000834368	0.0173251				Rv0902c	0.000140315	0.00555588
Rv0394c	0	0	0.0052384		Rv0512	0.000729413	0.0406655																						Rv2935	0.000831221	0.00765461				Rv2566	0.00014005	0.0153977
Rv0398c	0.186271	0	0.0068258		Rv1269c	0.000723239	0.350095																						Rv1265	0.000830714	0.0508767				Rv0808	0.000134646	0.00190487
Rv0399c	0	0.0104361	0		Rv0772	0.000707638	0.0246714																						Rv0183	0.000823053	0.316434				Rv1264	0.000131575	0.0200012
Rv0400c	0	0.0664612	0.0558763		Rv0216	0.000703343	0.0550104																						Rv2130c	0.000809387	0.0382548				Rv1462	0.000131575	0.00396849
Rv0402c	0	0.0126331	0		Rv1652	0.000699966	0.123517																						Rv2175c	0.000806619	0.0461595				Rv2411c	0.000130566	0.00349227
Rv0403c	0.0046392	0	0		Rv1143	0.000687143	0.0175926																						Rv2416c	0.000791866	0.0388926				Rv3003c	0.000129968	0.00873067
Rv0406c	0	0.0137317	0.00396849		Rv0311	0.000686757	0.0155659																						Rv2298	0.000791794	0.317569				Rv3293	0.00012469	0.0068258
Rv0407	0	0.00933753	0.0252396		Rv2400c	0.000665805	0.0310517																						Rv0634c	0.000788008	0.0127441				Rv0926c	0.000122507	0.0677817
Rv0408	0.0015464	0	0.0060321		Rv0237	0.000661683	0.134721																						Rv0400c	0.000784689	0.122338				Rv2000	0.000116537	0.00507966
Rv0409	0	0	0.00428596		Rv1878	0.000642804	0.0317927																						Rv0223c	0.000780138	0.0236016				Rv2553c	0.000107532	0.000952437
Rv0410c	0	0.00219707	0.00492092		Rv0799c	0.000632514	0.0269924																						Rv2857c	0.000777379	0.0510874				Rv1367c	8.8477e-05	0.00253983
Rv0411c	0.0468137	0.0126331	0.00825445		Rv0899	0.00063031	0.0924144																						Rv2955c	0.000767564	0.0288119				Rv3886c	8.15288e-05	0.0138103
Rv0412c	0	0.0115346	0.00746075		Rv2210c	0.000621327	0.12336																						Rv3307	0.000763051	0.0150521				Rv2916c	6.75796e-05	0.00761949
Rv0414c	0	0.0142809	0.00920689		Rv2224c	0.000614064	0.0582923																						Rv2135c	0.000760014	0.0474364				Rv1640c	5.97057e-05	0.00206361
Rv0415	0	0.0104361	0.00460344		Rv1832	0.000585996	0.0210894																						Rv0734	0.000748383	0.123054				Rv0631c	5.79435e-05	0.00206361
Rv0417	0	0.0395472	0.0153977		Rv3318	0.000582143	0.0243901																						Rv1117	0.000741464	0.0341838
Rv0418	0	0.0664612	0.0052384		Rv0445c	0.000574446	0.256485																						Rv0562	0.000741358	0.143957
Rv0419	0	0.0604193	0.0401611		Rv2503c	0.000574133	0.0327359																						Rv1389	0.000736758	0.0265643
Rv0422c	0	0	0.00492092		Rv1782	0.000573607	0.0554696																						Rv0931c	0.000733958	0.111053
Rv0423c	0.00084349	0.00604193	0.000952437		Rv0272c	0.000562048	0.0229119																						Rv3141	0.000733828	0.0527338
Rv0426c	0	0.0214214	0.00619084		Rv3339c	0.000551829	0.0307679																						Rv1944c	0.000729085	0.0368163
Rv0427c	0	0	0.00396849		Rv2575	0.000541547	0.0186081																						Rv0008c	0.000727271	0.0850689
Rv0428c	0	0.0049434	0.00301605		Rv0549c	0.000525124	0.0398836																						Rv0720	0.000727034	0.0134521
Rv0429c	0	0	0.0123817		Rv0331	0.000505463	0.0424702																						Rv1962c	0.000726369	0.0683998
Rv0431	0.00407687	0.0631656	0.0106355		Rv2991	0.000498795	0.0557531																						Rv2965c	0.000719251	0.140222
Rv0432	0	1.47368	0.326051		Rv3671c	0.000489049	0.0906397																						Rv1220c	0.000717144	0.0442391
Rv0433	0	0	0.0119055		Rv1656	0.000483154	0.0273223																						Rv1245c	0.000714141	0.0771305
Rv0435c	0	0	0.00746075		Rv3796	0.00047568	0.0530062																						Rv3547	0.0007114	0.27565
Rv0437c	0	0.00768973	0.018255		Rv1016c	0.000470964	0.146242																						Rv0580c	0.000710426	1.97142
Rv0438c	0	0	0.00873067		Rv3210c	0.00046077	0.0182847																						Rv2951c	0.000690667	0.190726
Rv0439c	0	0.00549266	0.0239697		Rv0711	0.000445818	0.0252811																						Rv0144	0.00068989	0.0974534
Rv0440	0.00140582	1.07327	1.06562		Rv1885c	0.00044572	0.062689																						Rv3140	0.000682018	0.0273383
Rv0443	0	0.0631656	0.0733376		Rv0265c	0.000433032	0.0643567																						Rv3139	0.000680192	0.016471
Rv0444c	0	0.600898	0.21033		Rv0858c	0.000420784	0.0841458																						Rv0230c	0.000678693	0.0552245
Rv0445c	0.00182756	0.210369	0.0442883		Rv1850	0.000417609	0.0171754																						Rv2289	0.000678511	0.0886876
Rv0450c	0	0.016478	0		Rv1380	0.000415535	0.0785785																						Rv2510c	0.000675836	0.0102801
Rv0451c	0	0	0.0217473		Rv3666c	0.000408972	0.015853																						Rv1654	0.000663728	0.166369
Rv0455c	0.0418934	0	0.0636545		Rv3276c	0.000406634	0.027653																						Rv3646c	0.000655792	0.0208553
Rv0456c	0	0.0318575	0.00650832		Rv3033	0.000395286	0.0802805																						Rv2496c	0.000654209	0.0707388
Rv0457c	0.00421745	0	0.00571462		Rv1568	0.000384519	0.0520858																						Rv1301	0.000653996	0.146594
Rv0458	0.00323338	0.0230692	0.104133		Rv2345	0.000363601	0.0333608																						Rv2606c	0.000652629	0.336495
Rv0461	0	0.0510818	0		Rv2394	0.000355596	0.0598571																						Rv3826	0.000652244	0.00991208
Rv0462	0.035286	0.238382	0.074925		Rv2171	0.000353833	0.122833																						Rv2402	0.000652193	0.0196907
Rv0464c	0	0.0395472	0.0198424		Rv0838	0.000346477	0.0673816																						Rv0190	0.00065188	0.118581
Rv0466	0	0	0.0117467		Rv3682	0.000337641	0.0283397																						Rv1942c	0.000650996	0.0419999
Rv0467	0.015464	0	0.0150802		Rv2672	0.00032011	0.0603449																						Rv1339	0.000646201	0.0420421
Rv0468	0.00393629	0.14995	0.142865		Rv3423c	0.000319155	0.0616466																						Rv0055	0.000645267	0.0524767
Rv0469	0	0	0.0390499		Rv0907	0.000305653	0.0196718																						Rv3079c	0.000641502	0.0359552
Rv0470c	0	0	0.0117467		Rv1001	0.000288058	0.0523062																						Rv2841c	0.000640453	0.0250429
Rv0474	0	0.0631656	0.0306367		Rv1836c	0.000272956	0.0707066																						Rv0707	0.000640253	0.0255641
Rv0475	0	0.0801929	0.0195249		Rv3607c	0.000266762	0.0492181																						Rv2074	0.000640253	0.0233642
Rv0476	0	0.0631656	0		Rv1235	0.000245333	0.0846643																						Rv1538c	0.000639832	0.0157981
Rv0477	0.126524	0	0		Rv2080	0.000239791	0.0755555																						Rv1306	0.000639698	0.732213
Rv0478	0	0	0.00857193		Rv2138	0.000221611	0.169496																						Rv3753c	0.000635267	0.0239163
Rv0479c	0	0.253761	0.0550826		Rv0291	0.000206311	0.0697212																						Rv2497c	0.00062838	0.0118549
Rv0480c	0	0.0065912	0.0196837		Rv0075	0.000203427	0.0428141																						Rv0786c	0.000622637	0.126364
Rv0483	0.00787258	0	0		Rv3869	0.000202242	0.034105																						Rv1770	0.000619419	0.255719
Rv0484c	0	0.0428428	0.0733376		Rv0999	0.00017794	0.0638313																						Rv1848	0.00061597	0.0265643
Rv0487	0	0	0.00571462		Rv2855	0.000152451	0.0224995																						Rv2148c	0.000615013	0.0115978
Rv0489	0.00351454	0.173568	0.161279		Rv3627c	0.000115442	0.0221582																						Rv3600c	0.000614159	0.0524332
Rv0490	0	0	0.00206361		Rv2721c	0.000112093	0.211627																						Rv2054	0.000607106	0.217622
Rv0492c	0	0.0159287	0.00142865		Rv1166	0.000111746	0.0600133																						Rv1404	0.000606727	0.252269
Rv0493c	0	0.0571237	0.00126992		Rv3212	8.71727e-05	0.0635737																						Rv2967c	0.000606449	0.0205378
Rv0496	0	0	0.00253983		Rv0014c	8.50143e-05	0.0364558																						Rv0247c	0.000606029	0.257714
Rv0497	0	0.0549266	0.00920689		Rv0287	0.00349505	0																						Rv1489	0.000601344	1.73344
Rv0500	0.0046392	0.00604193	0.0393674		Rv1198	0.0105264	0																						Rv0678	0.000600262	0.0380286
Rv0500A	0	0.199933	0.079211		Rv2346c	0.0149092	0																						Rv0141c	0.000597821	0.094582
Rv0501	0	0.0631656	0.00285731		Rv3874	0.0353456	0																						Rv2358	0.000594964	0.0208876
Rv0502	0	0	0.00111118		Rv3875	0.0230778	0																						Rv0710	0.000594964	0.0477314
Rv0503c	0.00267105	0	0.0774648																										Rv1856c	0.00059442	0.0382323
Rv0504c	0	0.0258155	0.025557																										Rv2207	0.000592408	0.0667647
Rv0505c	0	0	0.00666706																										Rv2658c	0.000591321	0.0208876
Rv0506	0.0184162	0.0126331	0																										Rv0773c	0.000589012	0.0308882
Rv0507	0.000984072	0	0																										Rv0006	0.000582735	0.0223415
Rv0509	0	0	0.00111118																										Rv3879c	0.000581323	0.0155537
Rv0510	0.00126524	0	0																										Rv1309	0.000578403	0.417339
Rv0511	0	0.0065912	0																										Rv2842c	0.000576253	0.0380286
Rv0512	0.00576385	0.0225199	0.0123817																										Rv0119	0.000574426	0.0361547
Rv0513	0	0.0181258	0.00857193																										Rv2046	0.000574133	0.0788963
Rv0514	0	0.0428428	0																										Rv2129c	0.000566785	0.351037
Rv0516c	0	0	0.0158739																										Rv0251c	0.000564036	0.0935973
Rv0518	0.0619965	0.0197736	0																										Rv0052	0.000563927	0.118945
Rv0519c	0.0161669	0	0																										Rv0500A	0.000562274	0.279144
Rv0523c	0	0.145556	0.0123817																										Rv0319	0.000559358	0.0160776
Rv0524	0.010403	0.15709	0.0504791																										Rv1381	0.000553511	0.0698032
Rv0525	0	0	0.00920689																										Rv0911	0.000552207	0.0381972
Rv0526	0.0487819	0.0065912	0																										Rv2230c	0.000551297	0.016065
Rv0530	0	0.0170273	0.0250808																										Rv2683	0.000549486	0.0910026
Rv0531	0	0.0428428	0																										Rv0830	0.000548453	0.012782
Rv0533c	0	0.0159287	0.0142865																										Rv2678c	0.000543845	0.030308
Rv0535	0	0	0.0114292																										Rv0074	0.000540723	0.0209705
Rv0536	0	0	0.00301605																										Rv1261c	0.000539061	0.220572
Rv0537c	0	0.0368009	0.00460344																										Rv0310c	0.000538127	0.0266345
Rv0538	0	0.0197736	0.00571462																										Rv0504c	0.000534327	0.0513726
Rv0539	0	0	0.00793697																										Rv1771	0.000534225	0.157097
Rv0543c	0	0.0510818	0.0147628																										Rv1397c	0.000533523	0.0610978
Rv0544c	0	0.0318575	0																										Rv3146	0.000527588	0.123193
Rv0546c	0.00323338	0.101614	0.0293668																										Rv1202	0.000524787	0.0234752
Rv0547c	0	0	0.0103181																										Rv1780	0.000524384	0.0953869
Rv0548c	0	0.0351531	0.0433359																										Rv3913	0.00052367	0.0297067
Rv0549c	0.00660734	0.0258155	0.00746075																										Rv2161c	0.000521858	0.471365
Rv0551c	0	0	0.0068258																										Rv0464c	0.000516104	0.0593896
Rv0552	0	0.0142809	0.0052384																										Rv0904c	0.000514679	0.0104389
Rv0553	0	0.0142809	0.00650832																										Rv1543	0.000511572	0.153302
Rv0554	0	0.00768973	0.0230172																										Rv2142c	0.000506847	0.0205322
Rv0555	0.00393629	0	0																										Rv0161	0.000498287	0.0427304
Rv0556	0	0.0384487	0.0111118																										Rv3311	0.00049748	0.0436042
Rv0558	0	0.0318575	0.00301605																										Rv1242	0.000496214	0.0184082
Rv0559c	0.0418934	0	0.00412723																										Rv3519	0.000490675	0.0520497
Rv0560c	0	0.008239	0.0123817																										Rv0803	0.000483767	0.0175189
Rv0562	0	0.0499832	0.0939737																										Rv3432c	0.000483124	0.0352219
Rv0563	0	0.0214214	0.0222235																										Rv1875	0.000482711	0.464778
Rv0564c	0	0.00549266	0.0117467																										Rv0705	0.00048216	0.0865762
Rv0566c	0	0.0192243	0.0554001																										Rv0154c	0.000481768	0.0393519
Rv0568	0	0	0.00285731																										Rv0313	0.000481227	0.0477314
Rv0569	0	0.0214214	0																										Rv2883c	0.000479544	0.0876185
Rv0571c	0	0	0.0133341																										Rv0163	0.000476437	0.0381972
Rv0575c	0	0	0.0131754																										Rv3864	0.000473181	0.0838172
Rv0576	0	0.0197736	0.0271444																										Rv1721c	0.000473057	0.0276122
Rv0577	0.00815374	0.118642	0.235728																										Rv2754c	0.000471066	0.0279676
Rv0578c	0	0.0049434	0																										Rv3275c	0.000467262	0.0547988
Rv0580c	0	1.12819	0.843224																										Rv1244	0.00046692	0.065388
Rv0581	0	0	0.00412723																										Rv0552	0.000465084	0.0195193
Rv0582	0	0	0.018255																										Rv0844c	0.00045398	0.0235861
Rv0583c	0.00815374	0.118642	0.0239697																										Rv3200c	0.000452508	0.0185571
Rv0585c	0	0.00604193	0																										Rv0283	0.000452486	0.0220493
Rv0586	0	0.0065912	0.00619084																										Rv3850	0.000449815	0.00765461
Rv0592	0	0.00384487	0																										Rv2953	0.000446789	0.195001
Rv0595c	0	0	0.00619084																										Rv2901c	0.000443969	0.0419999
Rv0597c	0	0	0.00206361																										Rv0301	0.000443833	0.0410643
Rv0598c	0	0.0236185	0.00301605																										Rv0654	0.000439661	0.10302
Rv0599c	0	0	0.00746075																										Rv2294	0.000435863	0.0464292
Rv0604	0	0.0285619	0																										Rv2149c	0.000433619	0.0359552
Rv0609	0	0	0.00746075																										Rv0088	0.000433376	0.110661
Rv0613c	0	0	0.00111118																										Rv1293	0.000432146	0.0514077
Rv0616A	0	0.0258155	0.018255																										Rv3809c	0.00042607	0.0293359
Rv0617	0	0.0258155	0.018255																										Rv3168	0.000419771	0.0130391
Rv0623	0	0	0.0068258																										Rv2982c	0.000419012	0.0719469
Rv0624	0	0.0126331	0.00365101																										Rv3384c	0.000416942	0.0122932
Rv0625c	0	0.00768973	0																										Rv0712	0.000415309	0.0364005
Rv0627	0	0.0318575	0.00412723																										Rv1571	0.000414054	0.0304443
Rv0630c	0	0.00109853	0.00206361																										Rv3011c	0.000411972	0.0117818
Rv0631c	0	0	0.00206361																										Rv1629	0.000409918	0.0343228
Rv0632c	0.106561	0.199933	0.326051																										Rv2121c	0.000407744	0.0486866
Rv0633c	0	0.0109853	0																										Rv0560c	0.000406887	0.0206207
Rv0634A	0	0	0.0433359																										Rv2890c	0.000400055	0.0936085
Rv0634c	0	0.0098868	0.00285731																										Rv3858c	0.000399869	0.0134549
Rv0635	0	0.0549266	0.142865																										Rv0034	0.000398744	0.0396764
Rv0636	0.0109654	0.0631656	0.142865																										Rv1561	0.000397156	0.0404378
Rv0637	0	0	0.0198424																										Rv1653	0.00039519	0.0198621
Rv0638	0	0.0115346	0.0123817																										Rv1847	0.00038716	0.11984
Rv0639	0	0.132373	0.100958																										Rv1443c	0.00038259	0.0601032
Rv0640	0	0.0466876	0.0577812																										Rv3709c	0.000376896	0.0417681
Rv0641	0	0.00933753	0.0342877																										Rv3777	0.000375591	0.0305609
Rv0642c	0	0.0115346	0.0296843																										Rv1455	0.00037429	0.0552273
Rv0643c	0	0	0.0130166																										Rv0679c	0.000373315	0.0359847
Rv0644c	0	0.0258155	0.0511141																										Rv2986c	0.000370732	0.045311
Rv0645c	0.00140582	0.00549266	0.00714327																										Rv1196	0.000365475	0.919561
Rv0647c	0	0.00274633	0.00920689																										Rv1748	0.000365013	0.0279676
Rv0651	0	0.0587715	0.0819095																										Rv1015c	0.000364433	0.0370916
Rv0652	0	0.199933	0.0922276																										Rv1778c	0.000363775	0.152929
Rv0654	0	0.0966709	0.00634958																										Rv2131c	0.000363582	0.0441843
Rv0655	0	0.0214214	0.0663531																										Rv0769	0.00036162	0.0473058
Rv0667	0.000984072	0.00768973	0.086513																										Rv3818	0.000360028	0.0119378
Rv0668	0.000562327	0.0065912	0.128896																										Rv1483	0.000359102	0.0586676
Rv0669c	0	0.0302097	0.000793697																										Rv3302c	0.000355484	0.00592112
Rv0670	0	0.00714046	0.00984184																										Rv1155	0.000355343	0.0368163
Rv0672	0.000984072	0	0.00111118																										Rv1386	0.000347836	0.760705
Rv0673	0	0	0.0123817																										Rv0407	0.000344641	0.0345771
Rv0675	0	0.118642	0.0398436																										Rv1731	0.000342464	0.0369076
Rv0676c	0	0.0065912	0.000634958																										Rv0523c	0.000342297	0.157937
Rv0677c	0.0140582	0.0829392	0.0239697																										Rv3849	0.000339703	1.27743
Rv0678	0	0.0197736	0.018255																										Rv1060	0.000338974	0.07775
Rv0679c	0	0.0318575	0.00412723																										Rv2092c	0.000337768	0.00212402
Rv0680c	0.00660734	0.0258155	0.00746075																										Rv0155	0.000336596	0.126067
Rv0681	0	0	0.0101593																										Rv3581c	0.00033471	0.0550559
Rv0682	0	0.00933753	0.00269857																										Rv3618	0.000333094	0.0346923
Rv0683	0	0.0532788	0.0898465																										Rv3838c	0.000331582	0.0908917
Rv0684	0.00421745	0.00439413	0.101434																										Rv0906	0.000328523	0.197316
Rv0685	0	0.199933	1.29436																										Rv3720	0.000327752	0.0397902
Rv0686	0	0.0400965	0.00873067																										Rv2061c	0.000327294	0.203518
Rv0687	0	0	0.00825445																										Rv2091c	0.00032515	0.820391
Rv0688	0	0.00933753	0.0453995																										Rv1297	0.000322513	0.0215099
Rv0691c	0	0	0.00222235																										Rv0788	0.000316779	0.0259448
Rv0694	0	0.00439413	0.00555588																										Rv3478	0.000313471	0.160531
Rv0700	0	0.0428428	0.018255																										Rv1641	0.000311346	0.0176397
Rv0701	0	0	0.0296843																										Rv3718c	0.000298349	0.280731
Rv0702	0	0.00549266	0.0342877																										Rv0426c	0.000298349	0.0276122
Rv0703	0	0.0318575	0.0473043																										Rv2112c	0.000297614	0.00592112
Rv0704	0	0	0.0106355																										Rv1099c	0.000294027	0.0866521
Rv0705	0	0.0565744	0.0300018																										Rv2187	0.000294022	0.0166775
Rv0706	0	0.0109853	0.0117467																										Rv3616c	0.000290389	0.120233
Rv0707	0	0.0131824	0.0123817																										Rv0533c	0.000286844	0.0302153
Rv0708	0	0	0.0114292																										Rv1978	0.000284823	0.0692975
Rv0709	0	0.0142809	0.110165																										Rv0307c	0.000280255	0.049486
Rv0710	0	0.0318575	0.0158739																										Rv1006	0.000279847	0.113636
Rv0711	0.00295222	0.0115346	0.0107943																										Rv1928c	0.000278269	0.0414647
Rv0712	0	0.0302097	0.00619084																										Rv1600	0.000274923	0.0440706
Rv0713	0	0	0.0052384																										Rv2976c	0.000271352	0.0150521
Rv0714	0	0	0.0166676																										Rv1100	0.000268586	0.106627
Rv0715	0	0	0.0398436																										Rv3598c	0.000266381	0.0192145
Rv0716	0	0.0450398	0.0319066																										Rv3436c	0.000266134	0.00433373
Rv0717	0	0	0.00825445																										Rv0186	0.000266002	0.0250598
Rv0718	0	0.106008	0.120324																										Rv2192c	0.000265026	0.0233038
Rv0719	0	0.0340545	0.0442883																										Rv2554c	0.00026377	0.0289805
Rv0720	0	0.0104361	0.00301605																										Rv3314c	0.00026198	0.0168966
Rv0721	0	0.0126331	0.0342877																										Rv3148	0.000260945	0.0469433
Rv0722	0	0.0126331	0.00365101																										Rv2970c	0.000258182	0.0356194
Rv0723	0	0.0225199	0.0239697																										Rv2213	0.000257389	0.092163
Rv0724	0	0.0115346	0																										Rv3309c	0.000257096	0.0380286
Rv0727c	0	0.0318575	0																										Rv0953c	0.000251626	0.0148681
Rv0730	0	0.0686583	0.393833																										Rv3305c	0.000249553	0.0503035
Rv0731c	0.00393629	0.0510818	0.0598448																										Rv3504	0.000242691	0.0077403
Rv0732	0	0.0708554	0.00317479																										Rv1336	0.000242579	0.0208876
Rv0733	0.00379571	0.0900797	0.0607972																										Rv1998c	0.00024256	0.0134774
Rv0734	0	0.107656	0.0153977																										Rv1909c	0.000241356	0.0410643
Rv0737	0	0	0.00571462																										Rv0162c	0.00022902	0.0374485
Rv0738	0	0.0126331	0.0528602																										Rv3713	0.000226127	0.0848048
Rv0740	0	0	0.0111118																										Rv2095c	0.000224552	0.0146996
Rv0743c	0	0	0.00746075																										Rv1384	0.000223622	0.0146265
Rv0744c	0	0.0065912	0.00190487																										Rv0669c	0.00022279	0.0310034
Rv0751c	0	0	0.326051																										Rv2925c	0.000221746	0.0219763
Rv0752c	0	0	0.0239697																										Rv1512	0.000217314	0.0330094
Rv0753c	0.00660734	0.0208721	0.123817																										Rv2410c	0.000215308	0.0343046
Rv0756c	0	0.0428428	0																										Rv1722	0.00021347	0.0134549
Rv0757	0	0.0137317	0.0315891																										Rv3791	0.000213395	0.021354
Rv0758	0	0	0.000952437																										Rv3002c	0.000211186	0.0625855
Rv0759c	0	0	0.103181																										Rv2784c	0.000207481	0.0664992
Rv0760c	0	0.0368009	0.00460344																										Rv3107c	0.000203836	0.0117088
Rv0761c	0.0134958	0.285069	0.0922276																										Rv2528c	0.000201297	0.0255641
Rv0764c	0	0	0.000952437																										Rv1862	0.000199398	0.0214593
Rv0768	0	0	0.00365101																										Rv1874	0.00019667	0.0134774
Rv0769	0	0.0274633	0.0198424																										Rv3582c	0.000194116	0.0408635
Rv0772	0.000984072	0.00384487	0.0198424																										Rv2037c	0.000190114	0.205157
Rv0773c	0	0.0126331	0.018255																										Rv3683	0.000190011	0.087981
Rv0774c	0.0784446	0	0.0293668																										Rv2837c	0.000189179	0.0267834
Rv0777	0.00238989	0	0.00841319																										Rv2405	0.000187721	0.00920408
Rv0778	0	0	0.00396849																										Rv3273	0.000187043	0.118778
Rv0780	0	0	0.0601622																										Rv1833c	0.00018608	0.0410545
Rv0785	0	0.0049434	0																										Rv0352	0.000182132	0.0675457
Rv0786c	0	0.0752495	0.0511141																										Rv2793c	0.000178587	0.00637205
Rv0787	0.0600284	0	0.00746075																										Rv0131c	0.000177487	0.0156773
Rv0787A	0	0	0.0342877																										Rv0846c	0.000175989	0.106046
Rv0788	0	0.00768973	0.018255																										Rv3306c	0.000175106	0.0191639
Rv0791c	0	0.0049434	0.0068258																										Rv2216	0.00017354	0.0974534
Rv0794c	0.00674792	0.0318575	0.0360339																										Rv2921c	0.000170479	0.0290339
Rv0795	0	0	0.0577812																										Rv3505	0.000165139	0.0207316
Rv0798c	0	0.262549	0.111594																										Rv1533	0.000164259	0.0544673
Rv0799c	0.00140582	0.0181258	0.00746075																										Rv0241c	0.000160146	0.0301549
Rv0800	0.00492036	0.00878826	0.0128579																										Rv3455c	0.000150979	0.00795945
Rv0801	0	0.0285619	0.0138103																										Rv0266c	0.000148357	0.00645774
Rv0802c	0	0	0.00746075																										Rv3264c	0.000148242	0.0773244
Rv0803	0	0.00878826	0.00873067																										Rv0456c	0.000147503	0.0383658
Rv0807	0	0	0.0207949																										Rv2228c	0.000146206	0.0190206
Rv0808	0	0	0.00190487																										Rv0134	0.000146191	0.0606314
Rv0809	0	0	0.0192075																										Rv1350	0.000143641	0.0255669
Rv0811c	0.00238989	0.00933753	0.00126992																										Rv0417	0.000140791	0.0549449
Rv0812	0	0.0109853	0																										Rv0147	0.000138291	0.0458855
Rv0813c	0	0.0395472	0.0198424																										Rv1263	0.000137584	0.00606722
Rv0814c	0	0.0922768	0.204615																										Rv0538	0.000129486	0.0254882
Rv0815c	0	0.0115346	0.217156																										Rv1106c	0.000118533	0.0200461
Rv0817c	0	0.0142809	0.00920689																										Rv3299c	0.000118367	0.0207794
Rv0819	0	0	0.0052384																										Rv3075c	0.000115568	0.0314627
Rv0821c	0.00407687	0.00768973	0.189217																										Rv1213	0.000110992	0.0155635
Rv0822c	0.00140582	0	0																										Rv0338c	8.88358e-05	0.0391848
Rv0824c	0	0	0.0114292																										Rv1751	7.71289e-05	0.0253702
Rv0825c	0	0	0.00206361																										Rv0206c	6.62929e-05	0.0481795
Rv0827c	0	0.0115346	0																										Rv1683	6.06742e-05	0.0238713
Rv0830	0	0.0065912	0.00619084																										Rv0410c	4.73057e-05	0.00711799
Rv0831c	0.0282569	0.0357023	0.246046
Rv0832	0	0.199933	0.018255
Rv0835	0.0109654	0	0
Rv0838	0.0418934	0.0197736	0.00571462
Rv0840c	0	0	0.00158739
Rv0844c	0	0.0126331	0.010953
Rv0846c	0	0.102713	0.00333353
Rv0852	0.00210873	0	0.00793697
Rv0853c	0	0.041195	0.0325416
Rv0854	0	0.155442	0.025557
Rv0855	0	0	0.0249221
Rv0857	0	0	0.0138103
Rv0858c	0.00365513	0.068109	0.0123817
Rv0859	0	0.0049434	0.173661
Rv0860	0.000562327	0.0302097	0.239697
Rv0862c	0	0	0.00126992
Rv0864	0	0.008239	0
Rv0865	0	0.0181258	0.0052384
Rv0866	0.0140582	0.0142809	0.0239697
Rv0867c	0.00365513	0	0
Rv0870c	0	0.0829392	0
Rv0871	0	0.0703061	0.0342877
Rv0873	0	0.399866	0.0587336
Rv0875c	0	0	0.018255
Rv0877	0	0.0236185	0
Rv0879c	0	0.0428428	0.0123817
Rv0880	0	0.0296604	0.0217473
Rv0884c	0.032615	0.313082	0.220965
Rv0888	0.00140582	0.0340545	0.025557
Rv0889c	0.0136364	0.00384487	0.0455582
Rv0896	0.0511718	0.199933	0.142865
Rv0897c	0	0.0192243	0
Rv0898c	0	0	0.00412723
Rv0899	0.00182756	0.0736017	0.0169851
Rv0901	0	0.0703061	0.00619084
Rv0902c	0	0	0.00555588
Rv0903c	0.00210873	0	0.0898465
Rv0904c	0	0.0032956	0.00714327
Rv0905	0.00941898	0.0159287	0.10699
Rv0906	0	0.179061	0.018255
Rv0907	0.000984072	0.0175765	0.00111118
Rv0908	0	0.00714046	0.00142865
Rv0911	0	0.0258155	0.0123817
Rv0913c	0.00379571	0	0.00317479
Rv0914c	0	0.00439413	0.00126992
Rv0918	0	0.0197736	0
Rv0925c	0	0.163681	0.38288
Rv0926c	0	0	0.0677817
Rv0927c	0	0.0181258	0.0614322
Rv0928	0.0303657	0.140063	0.00412723
Rv0931c	0	0.0400965	0.0709565
Rv0932c	0.109654	0.49434	0.217156
Rv0933	0	0.0203229	0.0117467
Rv0934	3.39435	2.2108	0.765759
Rv0935	0	0.0181258	0
Rv0936	0	0.0510818	0.00285731
Rv0937c	0	0	0.00507966
Rv0940c	0	0	0.0473043
Rv0941c	0	0	0.00158739
Rv0946c	0.0289598	0.0214214	0.0515903
Rv0948c	0	0	0.00333353
Rv0950c	0	0	0.00460344
Rv0951	0.00112465	0.0895304	0.168264
Rv0952	0	0.0922768	0.111594
Rv0953c	0	0.0115346	0.00333353
Rv0954	0	0.0428428	0.0342877
Rv0956	0	0	0.0166676
Rv0957	0.0140582	0	0.0239697
Rv0958	0	0	0.000793697
Rv0960	0	0.0126331	0.00825445
Rv0966c	0	0	0.0147628
Rv0967	0	0.0142809	0.0158739
Rv0968	0	1.47368	0.326051
Rv0969	0	0.00219707	0.00349227
Rv0972c	0	0.0153795	0
Rv0974c	0	0	0.00190487
Rv0979A	0	0.0181258	0.0342877
Rv0981	0	0	0.0161914
Rv0982	0	0	0.00476218
Rv0983	0.0260076	0.0378994	0
Rv0984	0.00295222	0.0884319	0.0577812
Rv0985c	0	0.101614	0.142865
Rv0988	0.00576385	0.0104361	0
Rv0991c	0	0.0142809	0.00412723
Rv0992c	0	0	0.00825445
Rv0994	0	0	0.00253983
Rv0999	0.0432992	0.0159287	0.00460344
Rv1001	0.00112465	0.0148302	0.0363513
Rv1002c	0	0.0142809	0
Rv1003	0	0	0.00412723
Rv1004c	0	0.0318575	0
Rv1006	0	0.084587	0.0290493
Rv1007c	0.00674792	0.0032956	0.0277794
Rv1008	0	0.0109853	0
Rv1011	0	0	0.0212711
Rv1014c	0	0	0.00238109
Rv1015c	0	0.0115346	0.025557
Rv1016c	0.00815374	0.132373	0.00571462
Rv1017c	0	0.111501	0.0517491
Rv1018c	0	0.00439413	0
Rv1019	0	0.00933753	0.0239697
Rv1020	0	0	0.000793697
Rv1021	0	0	0.00142865
Rv1022	0	0.0142809	0
Rv1023	0.00238989	0.0730524	0.131119
Rv1024	0	0.0296604	0
Rv1025	0	0.0197736	0.0134929
Rv1026	0	0	0.00142865
Rv1030	0	0.0049434	0
Rv1031	0	0.00933753	0
Rv1056	0	0.0593208	0.0688929
Rv1058	0	0	0.0060321
Rv1059	0	0.0241677	0.0131754
Rv1060	0	0.0510818	0.0266682
Rv1061	0	0.0285619	0.00587336
Rv1062	0	0	0.0052384
Rv1063c	0	0	0.0112705
Rv1069c	0	0.0236185	0
Rv1070c	0.00548269	0.0510818	0.0758774
Rv1071c	0.00941898	0.0159287	0.0677817
Rv1072	0	0.00933753	0.00920689
Rv1074c	0.0984072	0.00878826	0.635116
Rv1077	0.00787258	0.0444906	0.102069
Rv1078	0	2.78972	0.806238
Rv1079	0.00745083	0.0977694	0.0577812
Rv1080c	0.0144799	0.0565744	0.0495267
Rv1082	0	0	0.0068258
Rv1083	0	0	0.0342877
Rv1084	0.00238989	0	0
Rv1086	0	0	0.00333353
Rv1092c	0	0	0.0111118
Rv1093	0.019822	0.0867841	0.0342877
Rv1094	0	0.0258155	0.0342877
Rv1096	0.00365513	0.0142809	0.0123817
Rv1097c	0.00253047	0.0351531	0.0147628
Rv1098c	0.0303657	0.0587715	0.0655594
Rv1099c	0	0.0499832	0.0366688
Rv1100	0	0.0867841	0.0198424
Rv1101c	0	0.049434	0.00746075
Rv1103c	0	0	0.0052384
Rv1106c	0	0.0098868	0.0101593
Rv1109c	0	0.0900797	0.00698453
Rv1110	0	0.0225199	0
Rv1112	0	0	0.0052384
Rv1113	0	0	0.0511141
Rv1114	0	0	0.00460344
Rv1117	0	0.0159287	0.018255
Rv1118c	0	0	0.00428596
Rv1121	0	0.0137317	0.00396849
Rv1122	0.00716967	0.0351531	0.0101593
Rv1124	0	0.0104361	0.00301605
Rv1126c	0	0	0.0142865
Rv1129c	0	0	0.00269857
Rv1130	0	0	0.037145
Rv1131	0	0	0.0342877
Rv1132	0	0.0032956	0.00206361
Rv1133c	0.0209467	0.0417443	0.208901
Rv1140	0	0.0214214	0
Rv1141c	0	0	0.00460344
Rv1142c	0	0	0.00238109
Rv1143	0.0046392	0.00549266	0.00746075
Rv1144	0	0.0428428	0.125563
Rv1147	0	0.0225199	0
Rv1151c	0	0	0.00238109
Rv1152	0	0.106008	0.0134929
Rv1153c	0	0	0.00365101
Rv1154c	0	0	0.00428596
Rv1155	0	0.0285619	0.00825445
Rv1156	0	0.00933753	0.00920689
Rv1157c	0	0.0428428	0.0052384
Rv1159A	0.0130741	0	0.806238
Rv1161	0	0.0318575	0.00206361
Rv1162	0	0.0532788	0
Rv1163	0	0.00933753	0
Rv1164	0	0.057673	0
Rv1165	0	0	0.000793697
Rv1166	0.00562327	0.0532788	0.00111118
Rv1169c	0	0.0428428	0
Rv1170	0	0.00768973	0.018255
Rv1172c	0	0.0258155	0
Rv1174c	0.0511718	0	0
Rv1175c	0	0.0181258	0
Rv1177	0	0.118642	0.266365
Rv1178	0	0.00549266	0
Rv1179c	0	0.00384487	0.0060321
Rv1180	0	0	0.0601622
Rv1181	0	0.00933753	0.0634958
Rv1183	0	0.00549266	0.000476218
Rv1184c	0	0.13512	0
Rv1187	0	0	0.0131754
Rv1188	0	0.008239	0.00111118
Rv1191	0	0.0049434	0.0068258
Rv1192	0	0.0065912	0
Rv1193	0	0	0.0234934
Rv1194c	0	0.00768973	0.0128579
Rv1195	0	0	0.142865
Rv1196	0	0.0428428	0.876718
Rv1201c	0.00702909	0.0532788	0.105244
Rv1202	0	0.0153795	0.00809571
Rv1205	0	0	0.00365101
Rv1206	0	0.008239	0.00238109
Rv1209	0	0.0285619	0.0293668
Rv1211	0	0	0.0106355
Rv1213	0	0.0131824	0.00238109
Rv1215c	0	0.0049434	0.00222235
Rv1216c	0	0.0170273	0.00238109
Rv1217c	0	0.00439413	0
Rv1218c	0	0.0049434	0.00619084
Rv1220c	0	0.0318575	0.0123817
Rv1222	0	0	0.0068258
Rv1223	0.00520152	0.160935	0.0244459
Rv1226c	0	0.0104361	0
Rv1227c	0	0.0428428	0
Rv1228	0.00548269	0	0
Rv1229c	0	0.00439413	0.00555588
Rv1231c	0	0.0340545	0.00206361
Rv1232c	0	0	0.0147628
Rv1234	0	0.199933	0.217156
Rv1235	0.0113871	0.0604193	0.0128579
Rv1236	0	0.00768973	0
Rv1237	0	0.0214214	0.00285731
Rv1238	0	0.0258155	0.00746075
Rv1239c	0	0.0499832	0.0117467
Rv1240	0	0.270788	0.20144
Rv1242	0	0.0142809	0.00412723
Rv1244	0	0.0631656	0.00222235
Rv1245c	0	0.0428428	0.0342877
Rv1247c	0	0	0.0123817
Rv1248c	0	0	0.0292081
Rv1252c	0.00365513	0.0318575	0
Rv1254	0	0.0065912	0
Rv1257c	0.00140582	0.0499832	0.0117467
Rv1259	0	0	0.00142865
Rv1260	0	0	0.0622259
Rv1261c	0	0.130725	0.0898465
Rv1263	0	0.00384487	0.00222235
Rv1264	0	0	0.0200012
Rv1265	0	0.0137317	0.037145
Rv1266c	0	0	0.00698453
Rv1267c	0	0	0.0647657
Rv1269c	0.0303657	0.176864	0.142865
Rv1270c	0.0119494	0.49434	0.100958
Rv1272c	0	0.0120839	0
Rv1273c	0	0.0148302	0
Rv1274	0	0.0318575	0.0158739
Rv1275	0.00253047	0.118642	0.17128
Rv1276c	0	0	0.0495267
Rv1279	0	0.0313082	0.00634958
Rv1280c	0	0.0747002	0.0060321
Rv1281c	0	0.0142809	0.00158739
Rv1284	0	0.242227	0.142865
Rv1285	0	0	0.00238109
Rv1287	0	0	0.0123817
Rv1288	0	0.0428428	0.0068258
Rv1289	0	0	0.0134929
Rv1290c	0	0	0.00206361
Rv1292	0.000702909	0.00604193	0.0220648
Rv1293	0	0.0296604	0.0217473
Rv1294	0	0	0.0165089
Rv1295	0.0282569	0.110403	0.0273032
Rv1296	0	0	0.00238109
Rv1297	0	0.0137317	0.00777823
Rv1298	0	0	0.0577812
Rv1299	0	0.0219707	0.0176201
Rv1301	0	0.0829392	0.0636545
Rv1302	0	0.00714046	0
Rv1303	0	0.0510818	0
Rv1304	0	0.0318575	0.0158739
Rv1306	0	0.349333	0.38288
Rv1307	0	0.0428428	0.0249221
Rv1308	0	0.161484	0.159216
Rv1309	0	0.309237	0.108102
Rv1310	0	0.253761	0.431454
Rv1311	0	0.101614	0.0293668
Rv1312	0	0	0.00269857
Rv1314c	0.0136364	0.008239	0.0455582
Rv1315	0	0	0.00571462
Rv1316c	0	0	0.0342877
Rv1317c	0	0	0.00238109
Rv1322	0	0	0.00365101
Rv1322A	0	0.0142809	0.00920689
Rv1323	0.0324744	0.0318575	0.0173026
Rv1324	0	0.049434	0.0922276
Rv1325c	0	0.0318575	0
Rv1326c	0.00140582	0	0.015239
Rv1327c	0.00267105	0.0049434	0.0236522
Rv1328	0.0101219	0.0131824	0.0949262
Rv1330c	0	0	0.00111118
Rv1331	0	0	0.0123817
Rv1332	0	0	0.00428596
Rv1333	0	0	0.0147628
Rv1334	0	0	0.00285731
Rv1335	0	0	0.00920689
Rv1336	0	0.0126331	0.00825445
Rv1337	0	0.0115346	0
Rv1339	0	0.0296604	0.0123817
Rv1340	0.00168698	0.0214214	0.0501617
Rv1341	0	0.0098868	0.0203186
Rv1342c	0	0.0752495	0.0052384
Rv1343c	0	0.0428428	0
Rv1350	0	0.00604193	0.0195249
Rv1352	0.0236177	0	0.00619084
Rv1360	0	0	0.00984184
Rv1362c	0	0	0.0203186
Rv1363c	0	0.0142809	0.0123817
Rv1366	0	0	0.00190487
Rv1367c	0	0	0.00253983
Rv1368	0.00238989	0.29166	0.0473043
Rv1377c	0.00253047	0.0214214	0.0101593
Rv1379	0	0	0.00190487
Rv1380	0.00140582	0.05987	0.0173026
Rv1381	0	0.0450398	0.0247634
Rv1382	0	0.008239	0
Rv1383	0	0.0049434	0.00285731
Rv1384	0	0.0049434	0.00968311
Rv1385	0	0.0098868	0.0147628
Rv1386	0	0.49434	0.266365
Rv1387	0	0.0296604	0.0166676
Rv1388	0	0.0510818	0.365736
Rv1389	0	0.0159287	0.0106355
Rv1390	0	0.0428428	0.0342877
Rv1391	0	0	0.0117467
Rv1392	0	0.271887	0.120959
Rv1397c	0	0.0428428	0.018255
Rv1398c	0	0	0.0342877
Rv1399c	0	0	0.0052384
Rv1400c	0	0	0.00190487
Rv1401	0	0.0631656	0.0106355
Rv1404	0	0.13512	0.11715
Rv1405c	0	0	0.0382562
Rv1406	0	0	0.03778
Rv1409	0	0.0049434	0.0123817
Rv1410c	0	0.0527296	0.00333353
Rv1411c	0.0119494	0.199933	0.0577812
Rv1412	0.00407687	0.14226	0.018255
Rv1415	0	0	0.0126992
Rv1416	0	0.101614	0.22541
Rv1417	0	0.0142809	0.00412723
Rv1418	0	0.00933753	0
Rv1419	0.0192597	0	0.0342877
Rv1421	0	0.0049434	0.0044447
Rv1423	0	0	0.00920689
Rv1424c	0	0.0203229	0.00587336
Rv1425	0	0	0.00238109
Rv1427c	0	0	0.000793697
Rv1429	0	0	0.00746075
Rv1431	0	0.0538281	0.0136516
Rv1435c	0.0511718	0	0
Rv1436	0.01209	0.171371	0.0860368
Rv1437	0.0268511	0.0214214	0.0811158
Rv1438	0	0.0159287	0.142865
Rv1439c	0	0.0181258	0.0052384
Rv1443c	0	0.0258155	0.0342877
Rv1444c	0	0.0159287	0.00460344
Rv1445c	0	0.0098868	0.118737
Rv1446c	0	0	0.00158739
Rv1448c	0.048079	0.0604193	0.0361926
Rv1449c	0.041331	0.098868	0.0766711
Rv1454c	0.0975637	0.0142809	0.0842906
Rv1455	0	0.0357023	0.0195249
Rv1458c	0	0.0225199	0.00920689
Rv1459c	0	0.0126331	0
Rv1461	0	0	0.000476218
Rv1462	0	0	0.00396849
Rv1463	0	0	0.0758774
Rv1464	0.0189785	0.0291111	0.0214298
Rv1465	0	0.0098868	0.00619084
Rv1466	0	0.0631656	0
Rv1467c	0	0.0032956	0.00714327
Rv1468c	0	1.12819	0
Rv1470	0	0	0.00920689
Rv1471	0	0	0.0239697
Rv1474c	0	0.0137317	0
Rv1475c	0.0525776	0.0807422	0.0933388
Rv1476	0	0.0181258	0.0511141
Rv1477	0.00295222	0	0.00460344
Rv1478	0	0	0.00857193
Rv1479	0	0.0389979	0.217156
Rv1480	0	0	0.0103181
Rv1481	0	0.016478	0.0111118
Rv1483	0	0.0126331	0.0460344
Rv1484	0	0.0318575	0.125563
Rv1485	0.0015464	0	0
Rv1487	0	0.0922768	0.0433359
Rv1488	0	0.155442	0.0855606
Rv1489	0	1.24738	0.48606
Rv1492	0.00140582	0	0.000793697
Rv1493	0.000562327	0	0.00206361
Rv1495	0	0.0214214	0
Rv1496	0	0	0.00126992
Rv1498A	0.00660734	0.0258155	0.0577812
Rv1498c	0	0	0.00571462
Rv1507c	0	0	0.0106355
Rv1508c	0	0.0241677	0.00428596
Rv1511	0.00238989	0.11205	0.0323828
Rv1512	0	0.0214214	0.011588
Rv1513	0	0.0126331	0.0249221
Rv1514c	0	0	0.00174613
Rv1516c	0	0	0.00126992
Rv1530	0	0.0406457	0.00777823
Rv1531	0.00604501	0.0236185	0.0622259
Rv1532c	0	0	0.018255
Rv1533	0	0.0120839	0.0423834
Rv1535	0	0.0922768	0.00619084
Rv1536	0.000421745	0.0269141	0.0242871
Rv1538c	0	0.0065912	0.00920689
Rv1542c	0	0.0631656	0.018255
Rv1543	0	0.0104361	0.142865
Rv1544	0	0.0455891	0.142865
Rv1546	0	0.0098868	0.0538127
Rv1552	0	0.0131824	0
Rv1553	0	0.0065912	0
Rv1556	0	0	0.00793697
Rv1558	0	0.0510818	0.0538127
Rv1559	0	0	0.010953
Rv1561	0	0.0104361	0.0300018
Rv1563c	0	0.00274633	0.000793697
Rv1564c	0.00126524	0	0.00476218
Rv1566c	0	0.0236185	0.0774648
Rv1567c	0	0.199933	0
Rv1568	0.00323338	0.0378994	0.010953
Rv1570	0	0	0.0101593
Rv1571	0	0.0236185	0.0068258
Rv1591	0	0	0.00825445
Rv1593c	0	0.0142809	0.0404786
Rv1594	0	0.0708554	0
Rv1596	0	0.0719539	0.010953
Rv1598c	0	0	0.0811158
Rv1599	0.0015464	0	0.010953
Rv1600	0	0.0258155	0.018255
Rv1601	0	0	0.00571462
Rv1602	0	0	0.00301605
Rv1603	0	0.0455891	0.0260333
Rv1605	0	0	0.00412723
Rv1606	0	0.0181258	0.0052384
Rv1608c	0	0.008239	0.0342877
Rv1609	0	0.0104361	0.0328591
Rv1610	0	0.0395472	0
Rv1611	0	0.0285619	0.0249221
Rv1612	0.00660734	0.0389979	0.0271444
Rv1613	0	0.14226	0.0342877
Rv1614	0	0.0351531	0.00142865
Rv1615	0	0.0181258	0
Rv1617	0.00576385	0.0225199	0.0965136
Rv1620c	0	0	0.00190487
Rv1622c	0	0.0181258	0
Rv1623c	0	0.0884319	0.0217473
Rv1624c	0	0.0214214	0
Rv1626	0	0.129627	0.241919
Rv1627c	0.00238989	0.0142809	0.0112705
Rv1628c	0	0.0236185	0
Rv1629	0	0.00384487	0.030478
Rv1630	0.00393629	0.0192243	0.0252396
Rv1631	0	0	0.00111118
Rv1632c	0	0	0.00825445
Rv1633	0	0	0.00317479
Rv1636	0	0.171371	1.31389
Rv1637c	0.00267105	0.0779958	0.0495267
Rv1638	0	0.00274633	0.00222235
Rv1638A	0	0	0.0123817
Rv1640c	0	0	0.00206361
Rv1641	0	0.0120839	0.00555588
Rv1643	0	0.0466876	0.0306367
Rv1646	0	0	0.018255
Rv1649	0	0	0.00269857
Rv1650	0	0	0.0192075
Rv1652	0.00548269	0.109304	0.00873067
Rv1653	0	0.0120839	0.00777823
Rv1654	0	0.00604193	0.160327
Rv1655	0.0046392	0.102713	0.018255
Rv1656	0.00492036	0.0120839	0.0103181
Rv1658	0	0	0.0192075
Rv1659	0	0.00384487	0.00349227
Rv1661	0	0	0.00476218
Rv1665	0.00140582	0.0340545	0
Rv1672c	0	0.0065912	0
Rv1675c	0	0	0.00396849
Rv1676	0	0.00604193	0.0138103
Rv1679	0	0.0675598	0.0130166
Rv1680	0	0	0.0311129
Rv1683	0	0.0016478	0.0222235
Rv1686c	0	0.0428428	0
Rv1687c	0	0	0.00365101
Rv1688	0	0	0.00222235
Rv1689	0	0	0.0128579
Rv1690	0	0	0.0147628
Rv1692	0	0.0065912	0
Rv1695	0	0	0.0111118
Rv1699	0	0.0032956	0
Rv1700	0.0144799	0	0.00301605
Rv1703c	0.00210873	0.0867841	0.192233
Rv1705c	0	0	0.00412723
Rv1707	0	0.0104361	0
Rv1708	0	0	0.00619084
Rv1711	0	0	0.00142865
Rv1712	0	0	0.00460344
Rv1719	0	0.0159287	0.00650832
Rv1721c	0	0.0214214	0.00619084
Rv1722	0	0.0032956	0.0101593
Rv1727	0	0	0.0342877
Rv1731	0	0.0137317	0.023176
Rv1732c	0	0.0428428	0.360497
Rv1737c	0	0.0170273	0
Rv1738	0	0.0428428	0.0217473
Rv1742	0	0.00604193	0
Rv1743	0	0	0.0052384
Rv1746	0.000984072	0.00384487	0
Rv1747	0	0.00439413	0.00253983
Rv1748	0	0.0181258	0.00984184
Rv1749c	0	0.0126331	0.00365101
Rv1750c	0	0	0.00428596
Rv1751	0	0.00933753	0.0160327
Rv1754c	0	0.0098868	0.00619084
Rv1761c	0	0.0285619	0
Rv1762c	0	0.008239	0.03778
Rv1766	0	0.0181258	0
Rv1767	0	0.0214214	0.0663531
Rv1769	0	0.0104361	0.0107943
Rv1770	0	0.242227	0.0134929
Rv1771	0	0.108205	0.0488917
Rv1773c	0	0	0.00142865
Rv1774	0.00379571	0.0148302	0
Rv1778c	0	0.118642	0.0342877
Rv1779c	0	0.00768973	0
Rv1780	0	0.008239	0.0871479
Rv1781c	0	0	0.00730201
Rv1782	0.0141988	0.0346038	0.00666706
Rv1783	0	0	0.0106355
Rv1784	0	0.00219707	0.0174613
Rv1789	0	0.0258155	0
Rv1794	0.00168698	0.0214214	0.0758774
Rv1795	0	0.0104361	0.00301605
Rv1796	0	0.00384487	0
Rv1798	0	0	0.00285731
Rv1804c	0	0	0.0433359
Rv1806	0	0.118642	0.142865
Rv1807	0	0.253761	0.48606
Rv1808	0	0.0368009	0.0577812
Rv1809	0	0.0197736	0.00571462
Rv1810	0.0161669	0	0.018255
Rv1812c	0	0	0.00476218
Rv1815	0.081678	0	0.00333353
Rv1816	0	0.0065912	0.00650832
Rv1817	0.00112465	0.00439413	0
Rv1819c	0	0.0236185	0.00142865
Rv1820	0	0	0.0234934
Rv1821	0	0	0.00809571
Rv1822	0	0.155442	0.00746075
Rv1823	0	0.00549266	0
Rv1825	0.00871607	0.0340545	0.00428596
Rv1827	0.0122306	0.0477862	0.0398436
Rv1828	0	0	0.00349227
Rv1829	0	0	0.0163502
Rv1832	0.00126524	0.0153795	0.0044447
Rv1833c	0	0.0258155	0.015239
Rv1836c	0.0133553	0.0373501	0.0200012
Rv1837c	0.0683227	0.0466876	0.0733376
Rv1843c	0.00857549	0.0170273	0.153977
Rv1846c	0	0	0.00571462
Rv1847	0	0.0214214	0.0984184
Rv1848	0	0.0159287	0.0106355
Rv1849	0	0	0.0106355
Rv1850	0.00084349	0.0153795	0.000952437
Rv1852	0	0.186201	0
Rv1854c	0	0	0.00428596
Rv1855c	0	0.0214214	0.142865
Rv1856c	0	0.0296604	0.00857193
Rv1857	0	0.0285619	0
Rv1858	0	0.0181258	0
Rv1860	1.66421	0.103811	0.0163502
Rv1862	0	0.0181258	0.00333353
Rv1864c	0	0.0109853	0
Rv1866	0	0	0.00317479
Rv1867	0	0	0.00222235
Rv1869c	0.00955956	0.0604193	0.0542889
Rv1871c	0	0.145556	0.195884
Rv1872c	0	1.15456	0.985772
Rv1873	0	0	0.0123817
Rv1874	0	0.008239	0.0052384
Rv1875	0	0.0285619	0.436216
Rv1876	0.00660734	0.319124	0.217156
Rv1878	0.00745083	0.0159287	0.00841319
Rv1880c	0	0	0.00285731
Rv1881c	0	0.0142809	0.0158739
Rv1882c	0	0	0.00650832
Rv1883c	0	0	0.00269857
Rv1884c	0.0161669	0.0368009	0.0282556
Rv1885c	0.00702909	0.0532788	0.00238109
Rv1886c	2.21402	0.199933	0.0842906
Rv1891	0.0212278	0.0318575	0
Rv1894c	0	0	0.0161914
Rv1896c	0	0	0.0130166
Rv1899c	0	0.0318575	0.0601622
Rv1900c	0	0	0.00206361
Rv1901	0	0	0.0153977
Rv1905c	0	0.0126331	0.0138103
Rv1906c	0.0383788	0	0
Rv1908c	0.110497	0.0543774	0.142865
Rv1909c	0	0.0318575	0.00920689
Rv1910c	0.0161669	0	0
Rv1911c	0.0130741	0	0.0266682
Rv1914c	0	0.0351531	0
Rv1915	0	0	0.00301605
Rv1919c	0	0.242227	0.120324
Rv1920	0	0	0.00412723
Rv1922	0.00632618	0	0.00158739
Rv1923	0	0.0126331	0.00507966
Rv1924c	0	0.0285619	0.00825445
Rv1925	0	0.0203229	0.0207949
Rv1926c	1.04016	0.176864	0.103181
Rv1927	0	0	0.00190487
Rv1928c	0	0.0384487	0.00301605
Rv1932	0.0109654	0.357023	0.65353
Rv1938	0.0015464	0	0
Rv1942c	0	0.0126331	0.0293668
Rv1943c	0	0.0142809	0
Rv1944c	0	0.0285619	0.00825445
Rv1956	0	0	0.00460344
Rv1957	0	0	0.0123817
Rv1962A	0	0.0142809	0.00920689
Rv1962c	0	0.0428428	0.025557
Rv1977	0	0.00768973	0.00460344
Rv1978	0	0.0269141	0.0423834
Rv1980c	1.39176	0.101614	0.0398436
Rv1981c	0.0015464	0	0
Rv1982A	0	0.0285619	0
Rv1984c	0.0563733	0.0142809	0.00920689
Rv1987	0.0109654	0.0181258	0.0511141
Rv1989c	0.00267105	0	0.00301605
Rv1990c	0	0.0126331	0.0138103
Rv1991c	0	0	0.0411135
Rv1993c	0	0.253761	0.0733376
Rv1994c	0	0	0.00825445
Rv1995	0	0.00604193	0
Rv1996	0	0	0.00190487
Rv1998c	0	0.008239	0.0052384
Rv2000	0	0	0.00507966
Rv2001	0	0	0.00873067
Rv2002	0	0	0.00492092
Rv2004c	0	0	0.000793697
Rv2005c	0	0	0.00206361
Rv2006	0.000562327	0	0.00380975
Rv2008c	0	0	0.00428596
Rv2010	0	0.0236185	0.0068258
Rv2011c	0	0	0.00238109
Rv2018	0	0.0159287	0.0488917
Rv2019	0	0.008239	0.0166676
Rv2022c	0	0.008239	0
Rv2026c	0	0	0.0276207
Rv2030c	0.00168698	0.00933753	0
Rv2031c	0.00407687	0.118642	0.0106355
Rv2034	0	0.0115346	0
Rv2035	0.00548269	0	0.0266682
Rv2037c	0	0.173568	0.0315891
Rv2041c	0	0.0269141	0.00428596
Rv2042c	0	0.0192243	0.00777823
Rv2046	0	0.0549266	0.0239697
Rv2048c	0	0	0.00142865
Rv2050	0	0.0922768	0.00619084
Rv2051c	0	0.0065912	0.00126992
Rv2052c	0	0.0032956	0
Rv2054	0	0.180159	0.0374625
Rv2055c	0	0	0.00825445
Rv2061c	0	0.0884319	0.115086
Rv2062c	0	0	0.000476218
Rv2063	0	0.0159287	0
Rv2065	0	0	0.00492092
Rv2067c	0	0	0.0192075
Rv2068c	0.0262888	0.0428428	0.00984184
Rv2069	0	0	0.00222235
Rv2073c	0	0	0.00206361
Rv2074	0	0.0181258	0.0052384
Rv2080	0.0109654	0.0428428	0.0217473
Rv2088	0	0.0032956	0
Rv2089c	0	0	0.00174613
Rv2090	0	0	0.00111118
Rv2091c	0	0.49434	0.326051
Rv2092c	0	0.0016478	0.000476218
Rv2093c	0	0.0197736	0
Rv2094c	0	0.0428428	0.0511141
Rv2095c	0	0.00549266	0.00920689
Rv2096c	0	0	0.0068258
Rv2097c	0	0	0.00349227
Rv2103c	0	0	0.0342877
Rv2109c	0	0.0455891	0.0260333
Rv2110c	0.00815374	0.0549266	0.0842906
Rv2112c	0	0.00274633	0.00317479
Rv2113	0	0.0593208	0.00825445
Rv2114	0	0.008239	0.00857193
Rv2115c	0	0	0.00126992
Rv2116	0	0.118642	0
Rv2117	0	0	0.0342877
Rv2118c	0	0.0302097	0.00619084
Rv2120c	0	0.0181258	0
Rv2121c	0	0.024717	0.0239697
Rv2124c	0	0	0.00126992
Rv2127	0	0.0049434	0
Rv2129c	0	0.208172	0.142865
Rv2130c	0	0.0346038	0.00365101
Rv2131c	0	0.0159287	0.0282556
Rv2132	0	0	0.00746075
Rv2134c	0	0.00933753	0
Rv2135c	0	0.0368009	0.0106355
Rv2136c	0	0.00714046	0
Rv2137c	0	0	0.0266682
Rv2138	0.00168698	0.163681	0.00412723
Rv2139	0	0.00878826	0
Rv2140c	0.208764	0.0829392	5.00394
Rv2141c	0	0.0378994	0.00920689
Rv2142c	0	0.0159287	0.00460344
Rv2143	0	0	0.00174613
Rv2145c	0	0.0631656	0.0511141
Rv2146c	0	0.0631656	0
Rv2148c	0	0.00604193	0.00555588
Rv2149c	0	0.0137317	0.0222235
Rv2155c	0	0	0.00888941
Rv2157c	0	0	0.0577812
Rv2158c	0.0015464	0	0.0831795
Rv2159c	0	0.333954	3.53783
Rv2161c	0	0.0148302	0.456535
Rv2165c	0	0.00768973	0.00111118
Rv2166c	0	0.0351531	0.0101593
Rv2169c	0	0.0214214	0.00619084
Rv2171	0.00267105	0.103811	0.0163502
Rv2172c	0	0.0225199	0.208425
Rv2174	0	0.0225199	0
Rv2175c	0	0.0236185	0.022541
Rv2179c	0	0	0.00222235
Rv2181	0	0.00549266	0.00158739
Rv2182c	0	0	0.011588
Rv2183c	0	0.0631656	0
Rv2185c	0	0.405359	0.443518
Rv2187	0	0.00604193	0.0106355
Rv2192c	0	0.016478	0.0068258
Rv2194	0	0.0137317	0.00873067
Rv2195	0.000984072	0.188948	0.00793697
Rv2196	0	0.0285619	0
Rv2197c	0	0.101614	0.00825445
Rv2198c	0.0122306	0.101614	0.0207949
Rv2200c	0	0.167526	0.0203186
Rv2201	0	0.00768973	0.00142865
Rv2202c	0.0150422	0.108755	0.09445
Rv2203	0	0.0258155	0.00746075
Rv2204c	0.0161669	0.14226	0.10699
Rv2205c	0	0	0.00190487
Rv2206	0	0	0.00269857
Rv2207	0	0.0400965	0.0266682
Rv2210c	0.00941898	0.0856856	0.0282556
Rv2211c	0.00731025	0.00604193	0.0398436
Rv2212	0.0030928	0	0.0161914
Rv2213	0	0.0400965	0.0520665
Rv2215	0	0.0461384	0.105244
Rv2216	0	0.0631656	0.0342877
Rv2217	0	0	0.0217473
Rv2219	0	0.0104361	0.00460344
Rv2219A	0	0.0142809	0.00920689
Rv2220	0.20553	0.49434	0.739408
Rv2221c	0	0	0.00650832
Rv2222c	0	0.170273	0.0258745
Rv2223c	0.000984072	0	0
Rv2224c	0.00168698	0.0400965	0.0165089
Rv2225	0	0	0.00222235
Rv2226	0	0.00274633	0.00809571
Rv2228c	0	0.00933753	0.00968311
Rv2229c	0	0.024717	0.00920689
Rv2230c	0	0.0109853	0.00507966
Rv2235	0	0.008239	0
Rv2237	0	0.0285619	0
Rv2238c	0.00731025	0	0.0207949
Rv2239c	0	0	0.00619084
Rv2240c	0.007732	0.0214214	0.00396849
Rv2241	0.010403	0.043392	0.0882591
Rv2244	0.0303657	0.0752495	1.17451
Rv2245	0.00716967	0.0351531	0.0303192
Rv2246	0.00112465	0.0335053	0.068258
Rv2249c	0	0.0219707	0.000952437
Rv2250c	0	0	0.00492092
Rv2251	0.0101219	0.0126331	0.00968311
Rv2253	0.430461	0	0.0052384
Rv2257c	0	0.0884319	0.025557
Rv2258c	0.00323338	0.00604193	0.0138103
Rv2259	0	0	0.018255
Rv2263	0	0	0.0136516
Rv2266	0	0	0.00111118
Rv2280	0.00520152	0.0571237	0.0996884
Rv2282c	0	0	0.00142865
Rv2284	0	0.00878826	0.00714327
Rv2285	0	0.00439413	0.0107943
Rv2289	0	0.0593208	0.0293668
Rv2290	0.0947521	0	0.0282556
Rv2291	0	0	0.0342877
Rv2294	0	0.0208721	0.025557
Rv2296	0	0.240579	0.0955611
Rv2297	0	0.0318575	0.0473043
Rv2298	0	0.268042	0.0495267
Rv2299c	0	0.0148302	0.0477806
Rv2300c	0	0.00933753	0
Rv2301	0.173478	0.176864	0.0733376
Rv2302	0	0.0510818	0.00619084
Rv2305	0	0.00714046	0.011588
Rv2307c	0	0	0.00492092
Rv2314c	0.00323338	0.0230692	0.0138103
Rv2315c	0	0.0109853	0.040796
Rv2319c	0	0.0236185	0.00301605
Rv2320c	0	0.00714046	0
Rv2323c	0	0.0159287	0
Rv2324	0	0.0214214	0.0101593
Rv2326c	0	0.00604193	0
Rv2327	0	0.0170273	0.0546064
Rv2330c	0	0.0477862	0.00825445
Rv2332	0	0	0.000952437
Rv2334	0.0015464	0.0357023	0
Rv2339	0	0.00219707	0
Rv2344c	0	0	0.00365101
Rv2345	0.00787258	0.0197736	0.00571462
Rv2349c	0	0.0307589	0.00555588
Rv2350c	0	0.100516	0.0107943
Rv2351c	0	0.0466876	0.0112705
Rv2352c	0	0	0.018255
Rv2356c	0	0	0.0239697
Rv2357c	0	0.0098868	0.0101593
Rv2358	0	0.0126331	0.00825445
Rv2359	0	0.0142809	0.00412723
Rv2360c	0	0	0.0068258
Rv2361c	0	0.00439413	0.00269857
Rv2363	0	0.00439413	0.00253983
Rv2373c	0	0	0.0271444
Rv2374c	0	0	0.0174613
Rv2376c	0.126524	0.0258155	0.018255
Rv2387	0	0.0318575	0
Rv2391	0.00449862	0.0406457	0.0320654
Rv2392	0	0	0.018255
Rv2394	0.00520152	0.0302097	0.0244459
Rv2400c	0.00267105	0.0236185	0.00476218
Rv2402	0	0.0131824	0.00650832
Rv2403c	0	0	0.0142865
Rv2404c	0	0	0.000634958
Rv2405	0	0.00714046	0.00206361
Rv2406c	0	0.0549266	0.779728
Rv2409c	0	0	0.00174613
Rv2410c	0	0.0192243	0.0150802
Rv2411c	0	0	0.00349227
Rv2412	0	0.0098868	0.0101593
Rv2416c	0	0.0274633	0.0114292
Rv2417c	0	0	0.00650832
Rv2419c	0	0	0.00238109
Rv2420c	0	0	0.00333353
Rv2421c	0	0	0.00285731
Rv2427c	0.0286787	0.0203229	0.0323828
Rv2429	0.0144799	0.0384487	0
Rv2430c	0.105155	0	0.00619084
Rv2431c	0.288755	0.199933	0.0342877
Rv2438c	0.00182756	0	0.00730201
Rv2440c	0	0	0.00317479
Rv2441c	0	0.0258155	0.0123817
Rv2442c	0	0.0098868	0.142865
Rv2443	0	0.00549266	0
Rv2444c	0	0.00384487	0.00825445
Rv2445c	0.0511718	0.274084	0.142865
Rv2447c	0	0	0.00111118
Rv2448c	0.0068885	0.00714046	0.0350814
Rv2449c	0	0	0.00888941
Rv2453c	0	0	0.0266682
Rv2454c	0	0.0049434	0.00619084
Rv2455c	0	0.0098868	0.00507966
Rv2457c	0	0.0032956	0.00396849
Rv2460c	0	0.0181258	0.0614322
Rv2461c	0.00660734	0.199933	0.217156
Rv2462c	0	0.0318575	0.0214298
Rv2465c	0.0236177	0.118642	0.118737
Rv2466c	0	0.0296604	0.0217473
Rv2467	0.0265699	0.0104361	0.0239697
Rv2468c	0	0.0126331	0.0138103
Rv2470	0	0.0565744	0.0111118
Rv2473	0	0.0829392	0.00920689
Rv2475c	0	0.0236185	0.0163502
Rv2476c	0.00182756	0.0016478	0.0366688
Rv2477c	0.00140582	0	0.0052384
Rv2482c	0	0	0.00158739
Rv2484c	0	0	0.00238109
Rv2486	0	0	0.0288906
Rv2493	0	0	0.018255
Rv2494	0	0	0.0342877
Rv2495c	0	0	0.0155565
Rv2496c	0	0.0258155	0.0449233
Rv2497c	0	0.00439413	0.00746075
Rv2498c	0	0.0450398	0.0195249
Rv2500c	0	0	0.0144453
Rv2501c	0	0	0.00650832
Rv2502c	0	0	0.00365101
Rv2503c	0.00253047	0.0098868	0.0203186
Rv2504c	0	0.0274633	0.0250808
Rv2506	0.0030928	0.00604193	0
Rv2507	0	0.0159287	0
Rv2508c	0	0.0137317	0
Rv2509	0	0.0142809	0.0404786
Rv2510c	0	0.0032956	0.00698453
Rv2511	0	0	0.0217473
Rv2514c	0	0	0.00333353
Rv2517c	0	0.0142809	0.00412723
Rv2518c	0	0.0236185	0.00301605
Rv2520c	0	0	0.0511141
Rv2521	0	0	0.0842906
Rv2524c	0	0	0.010953
Rv2525c	0.00759141	0	0
Rv2526	0	0.0631656	0.018255
Rv2527	0	0	0.0068258
Rv2528c	0	0.0131824	0.0123817
Rv2531c	0	0.00384487	0.0144453
Rv2533c	0	0	0.00619084
Rv2534c	0	0.0384487	0.022541
Rv2535c	0	0.0406457	0.00968311
Rv2536	0	0.057673	0.0217473
Rv2537c	0.00407687	0.0159287	0.00460344
Rv2538c	0	0	0.00142865
Rv2540c	0.00210873	0	0.0153977
Rv2552c	0	0	0.00492092
Rv2553c	0	0	0.000952437
Rv2554c	0	0.0197736	0.00920689
Rv2555c	0	0	0.0125404
Rv2557	0.0061856	0.108755	0.517491
Rv2558	0.00365513	0	0.0636545
Rv2560	0	0.163681	0
Rv2563	0	0.340545	0.111594
Rv2564	0	0.0236185	0.026192
Rv2565	0	0.00604193	0.00253983
Rv2566	0	0	0.0153977
Rv2569c	0	0	0.00158739
Rv2572c	0	0.00549266	0.000793697
Rv2574	0	0.0428428	0.0123817
Rv2575	0.00253047	0.0098868	0.00619084
Rv2576c	0.339083	0	0.00920689
Rv2577	0	0.00384487	0
Rv2579	0.00351454	0.0137317	0.111594
Rv2580c	0	0	0.0123817
Rv2581c	0	0.0587715	0.0169851
Rv2582	0	0.0549266	0.0288906
Rv2583c	0	0	0.00253983
Rv2584c	0	0.0867841	0.0198424
Rv2585c	0	0	0.000952437
Rv2586c	0	0.0197736	0.00269857
Rv2587c	0	0.0219707	0.00365101
Rv2588c	0	0.0214214	0.204615
Rv2589	0.0140582	0.0549266	0.0382562
Rv2590	0	0	0.0117467
Rv2597	0	0.182906	0.0207949
Rv2599	0	0.0258155	0
Rv2601A	0	0	0.00619084
Rv2602	0.00295222	0.0115346	0.00746075
Rv2603c	0	0.0296604	0.0052384
Rv2604c	0	0	0.00285731
Rv2605c	0	0.0192243	0.0273032
Rv2606c	0	0.29935	0.037145
Rv2607	0.00365513	0.0829392	0.0239697
Rv2609c	0	0	0.00126992
Rv2612c	0	0.0368009	0.00460344
Rv2613c	0	0	0.03778
Rv2614c	0	0.00219707	0.0163502
Rv2616	0	0	0.0147628
Rv2617c	0	0.319124	0.018255
Rv2619c	0	0.118642	0.0342877
Rv2620c	0	0.0159287	0
Rv2622	0	0	0.00142865
Rv2623	0	0.0214214	0
Rv2624c	0	0	0.00476218
Rv2626c	0	0.0142809	0.0158739
Rv2627c	0	0.008239	0
Rv2629	0	0	0.0463519
Rv2632c	0	0.163681	0.616068
Rv2633c	0	0	0.0239697
Rv2636	0	0	0.00428596
Rv2637	0	0.008239	0.0052384
Rv2658c	0	0.0126331	0.00825445
Rv2664	0	0	0.00746075
Rv2667	0	0.00933753	0.00269857
Rv2668	0.199626	0	0.0207949
Rv2671	0	0.0675598	0.0195249
Rv2672	0.0265699	0.0307589	0.00301605
Rv2673	0	0.0428428	0.0044447
Rv2674	0	0.0142809	0.0239697
Rv2675c	0	0	0.0123817
Rv2676c	0.0220713	0.0285619	0.0342877
Rv2677c	0	0	0.00253983
Rv2678c	0	0.0285619	0.00174613
Rv2679	0.0015464	0	0.0342877
Rv2680	0	0.0098868	0.00285731
Rv2682c	0	0	0.00174613
Rv2683	0	0.0098868	0.0811158
Rv2685	0	0.00768973	0
Rv2689c	0	0.00439413	0
Rv2691	0.00140582	0.0340545	0.0511141
Rv2692	0	0.0686583	0.0198424
Rv2693c	0	0.0428428	0
Rv2694c	0	0.0098868	0.0433359
Rv2696c	0	0.0137317	0.00619084
Rv2697c	0.00295222	0.0115346	0.025557
Rv2698	0	0.0098868	0.00285731
Rv2699c	0	0	0.0577812
Rv2700	0	0.101614	0.0138103
Rv2701c	0	0	0.0106355
Rv2702	0	0.0148302	0.00698453
Rv2703	0	0.0197736	0
Rv2704	0	0.0285619	0
Rv2705c	0	0	0.00460344
Rv2710	0	0.00384487	0
Rv2711	0	0.0999665	0.0550826
Rv2713	0	0.0291111	0.0131754
Rv2714	0.00970014	0.0203229	0.00825445
Rv2715	0	0	0.00587336
Rv2716	0.00548269	0.14995	0.0203186
Rv2717c	0	0.0115346	0.018255
Rv2718c	0	0	0.0217473
Rv2720	0	0.0368009	0.0282556
Rv2721c	0.0334585	0.118642	0.0595273
Rv2723	0	0.00549266	0
Rv2724c	0	0	0.00365101
Rv2726c	0	0	0.00492092
Rv2728c	0	0.0197736	0
Rv2731	0	0.00549266	0.00412723
Rv2732c	0	0.0351531	0
Rv2739c	0	0	0.00126992
Rv2740	0	0.0779958	0.0390499
Rv2744c	0	1.01999	0.876718
Rv2746c	0	0.0318575	0
Rv2747	0	0	0.00301605
Rv2749	0	0	0.0663531
Rv2750	0	0	0.022541
Rv2751	0	0	0.0112705
Rv2752c	0.000702909	0	0
Rv2753c	0	0.0549266	0.0404786
Rv2754c	0	0.0181258	0.00984184
Rv2763c	0	0	0.00269857
Rv2765	0	0.0142809	0.0342877
Rv2766c	0	0.0197736	0.0577812
Rv2771c	0	0	0.0239697
Rv2772c	0	0.0170273	0
Rv2773c	0	0.132373	0.0842906
Rv2775	0	0	0.0068258
Rv2778c	0	0.0351531	0.0266682
Rv2779c	0	0	0.0068258
Rv2780	0.0629806	0	0.0103181
Rv2783c	0.00323338	0.0571237	0.0620671
Rv2784c	0	0.0631656	0.00333353
Rv2785c	0	0.0631656	0.0577812
Rv2786c	0	0	0.00365101
Rv2788	0	0.0065912	0.0196837
Rv2789c	0	0.0181258	0.0192075
Rv2790c	0.00238989	0.00439413	0.00571462
Rv2793c	0	0.0049434	0.00142865
Rv2799	0.305906	0	0.0147628
Rv2801c	0	0.0126331	0
Rv2818c	0	0	0.00412723
Rv2821c	0	0	0.0052384
Rv2822c	0	0	0.00238109
Rv2825c	0	0	0.00428596
Rv2828A	0	0	0.00920689
Rv2830c	0	0	0.0239697
Rv2831	0.00871607	0.108755	0.0819095
Rv2833c	0	0.0126331	0
Rv2837c	0	0.0175765	0.00920689
Rv2838c	0	0	0.00619084
Rv2839c	0	0	0.00841319
Rv2840c	0	0	0.0106355
Rv2841c	0	0.0032956	0.0217473
Rv2842c	0	0.0197736	0.018255
Rv2843	0	0.0104361	0
Rv2844	0.00731025	0.0477862	0
Rv2845c	0.00421745	0.0307589	0.00301605
Rv2846c	0	0.0104361	0
Rv2847c	0	0	0.015239
Rv2850c	0	0	0.00222235
Rv2852c	0	0.0032956	0.000952437
Rv2854	0	0	0.00142865
Rv2855	0.00084349	0.0148302	0.0068258
Rv2857c	0	0.0368009	0.0142865
Rv2858c	0.00590443	0	0.0160327
Rv2860c	0.00196814	0.0208721	0.0123817
Rv2861c	0.00210873	0	0
Rv2868c	0	0.00933753	0.0382562
Rv2869c	0.00281163	0.024717	0
Rv2870c	0	0	0.00476218
Rv2871	0	0	0.00412723
Rv2872	0	0	0.0068258
Rv2873	0.0587632	0.0214214	0.0663531
Rv2875	30.2733	0.0631656	0
Rv2877c	0	0.0384487	0.00301605
Rv2878c	0.491193	0.14226	0.142865
Rv2881c	0	0.0104361	0
Rv2882c	0.00351454	0.0768973	0.0663531
Rv2883c	0	0.0142809	0.0733376
Rv2886c	0	0	0.00238109
Rv2887	0	0.0384487	0.0622259
Rv2888c	0	0.0104361	0.0328591
Rv2889c	0.01209	0.0565744	0.231283
Rv2890c	0	0.0593208	0.0342877
Rv2893	0	0.0049434	0.0068258
Rv2895c	0	0.0159287	0.0142865
Rv2901c	0	0.0126331	0.0293668
Rv2903c	0	0.0719539	0.00825445
Rv2904c	0	0	0.0433359
Rv2905	0	0	0.00396849
Rv2906c	0	0	0.0134929
Rv2908c	0	0	0.0511141
Rv2909c	0	0.008239	0.0342877
Rv2910c	0	0	0.00920689
Rv2911	0.471652	0	0.0390499
Rv2912c	0	0.0197736	0
Rv2913c	0	0.00439413	0
Rv2914c	0	0	0.00111118
Rv2915c	0	0.0098868	0
Rv2916c	0	0	0.00761949
Rv2919c	0	0.0285619	0.0528602
Rv2920c	0	0.008239	0.00238109
Rv2921c	0	0.008239	0.0207949
Rv2922A	0	0	0.0473043
Rv2922c	0	0	0.00333353
Rv2923c	0	0.0510818	0.0342877
Rv2925c	0	0.00768973	0.0142865
Rv2926c	0	0.00933753	0.0134929
Rv2927c	0	0	0.00142865
Rv2928	0	0	0.0342877
Rv2931	0	0	0.000634958
Rv2932	0	0	0.00174613
Rv2933	0	0	0.00158739
Rv2934	0	0	0.000317479
Rv2935	0	0.00384487	0.00380975
Rv2937	0	0.0197736	0
Rv2938	0	0.0098868	0
Rv2940c	0.00548269	0.00549266	0.0260333
Rv2941	0.00295222	0.0115346	0.00714327
Rv2942	0	0.0263648	0.00349227
Rv2945c	0.0619965	0.199933	0.169216
Rv2949c	0	0	0.00619084
Rv2951c	0	0.137866	0.0528602
Rv2952	0	0.0175765	0.0144453
Rv2953	0	0.166428	0.0285731
Rv2955c	0	0.0137317	0.0150802
Rv2956	0	0	0.00206361
Rv2959c	0	0.0867841	0.0198424
Rv2963	0	0.0258155	0
Rv2964	0	0	0.00365101
Rv2965c	0	0.0779958	0.0622259
Rv2967c	0	0.0016478	0.01889
Rv2969c	0.00731025	0.209271	0.142865
Rv2970c	0	0.0291111	0.00650832
Rv2971	0.00407687	0.0258155	0.0677817
Rv2976c	0	0.00933753	0.00571462
Rv2977c	0	0.0142809	0.00650832
Rv2980	0	0.0549266	0.00920689
Rv2981c	0	0	0.00301605
Rv2982c	0	0.0587715	0.0131754
Rv2984	0	0	0.00809571
Rv2985	0	0	0.00301605
Rv2986c	0	0.00768973	0.0376212
Rv2987c	0	0.0296604	0.0123817
Rv2991	0.00253047	0.0098868	0.0433359
Rv2992c	0.00168698	0.0065912	0.0203186
Rv2993c	0	0.0510818	0.0811158
Rv2994	0	0.016478	0
Rv2995c	0.00365513	0.118642	0.0473043
Rv2996c	0	0.0302097	0.163978
Rv2999	0	0.0302097	0.018255
Rv3001c	0.00745083	0.0450398	0.0969898
Rv3002c	0	0.0170273	0.0455582
Rv3003c	0	0	0.00873067
Rv3004	0	0.0115346	0
Rv3005c	0	0	0.00619084
Rv3006	0.055108	0.13512	0.0342877
Rv3009c	0	0.0065912	0.0244459
Rv3010c	0.0099813	0.0466876	0.0306367
Rv3011c	0	0.00384487	0.00793697
Rv3012c	0	0.0258155	0
Rv3013	0	0.0098868	0.118737
Rv3014c	0	0	0.00555588
Rv3015c	0	0	0.0161914
Rv3016	0.0303657	0	0
Rv3025c	0	0.0065912	0
Rv3028c	0.00168698	1.17488	0.431454
Rv3029c	0	0.0549266	0.339544
Rv3033	0.00253047	0.0510818	0.0266682
Rv3034c	0	0.00768973	0.00349227
Rv3035	0	0.0455891	0.00206361
Rv3036c	0.690537	0	0.0842906
Rv3039c	0	0.0170273	0.0198424
Rv3040c	0	0	0.0131754
Rv3041c	0	0	0.0068258
Rv3042c	0	0	0.0173026
Rv3043c	0	0.0357023	0
Rv3044	0.18121	0	0.0433359
Rv3045	0.0184162	0.118642	0.436216
Rv3046c	0	0.0829392	0
Rv3048c	0.00267105	0.0104361	0
Rv3049c	0	0	0.00238109
Rv3050c	0	0	0.00507966
Rv3051c	0	0	0.0654006
Rv3052c	0	0	0.0495267
Rv3054c	0	0	0.0433359
Rv3057c	0	0	0.00476218
Rv3058c	0	0.0065912	0.018255
Rv3059	0	0	0.000952437
Rv3061c	0.00421745	0	0.0203186
Rv3066	0	0.0148302	0
Rv3067	0.00548269	0	0
Rv3068c	0	0.0280126	0.0111118
Rv3069	0	0.0922768	0.00619084
Rv3075c	0	0.0109853	0.0204774
Rv3076	0	0	0.00301605
Rv3079c	0	0.0137317	0.0222235
Rv3080c	0	0	0.0052384
Rv3086	0	0.0126331	0.0207949
Rv3087	0	0	0.00190487
Rv3088	0	0	0.00793697
Rv3089	0.00168698	0	0.0209536
Rv3090	0	0.0801929	0.0195249
Rv3091	0	0.0120839	0.000793697
Rv3092c	0	0.0159287	0
Rv3094c	0	0	0.00857193
Rv3099c	0	0.0302097	0.0758774
Rv3101c	0	0.0499832	0.0117467
Rv3102c	0	0.0104361	0.0517491
Rv3104c	0	0.0291111	0.00301605
Rv3105c	0	0.00384487	0.00761949
Rv3106	0	0	0.00507966
Rv3107c	0	0.0032956	0.00841319
Rv3119	0	0	0.0123817
Rv3133c	0	0.0428428	0.0217473
Rv3136	0	0.274084	0.142865
Rv3137	0	0	0.0282556
Rv3139	0	0.0032956	0.0131754
Rv3140	0	0.00384487	0.0234934
Rv3141	0	0.0109853	0.0417485
Rv3143	0	0.0884319	0.0449233
Rv3145	0	0.0631656	0.018255
Rv3146	0	0.0955724	0.0276207
Rv3147	0	0.0148302	0.0260333
Rv3148	0	0.0175765	0.0293668
Rv3149	0	0.0296604	0.00857193
Rv3150	0.00210873	0.0532788	0.0250808
Rv3151	0.00168698	0.0159287	0.0195249
Rv3152	0	0.00604193	0.00174613
Rv3153	0	0.0318575	0.0123817
Rv3154	0	0	0.0111118
Rv3155	0	0	0.0342877
Rv3156	0	0.0406457	0.00317479
Rv3157	0	0.0884319	0
Rv3158	0	0.0175765	0.00158739
Rv3160c	0	0	0.00492092
Rv3161c	0.0068885	0.0335053	0
Rv3164c	0	0	0.00142865
Rv3165c	0	0.0214214	0
Rv3168	0	0.0049434	0.00809571
Rv3169	0.0341614	0.0510818	0.0538127
Rv3170	0	0.0032956	0.00428596
Rv3176c	0	0	0.00126992
Rv3179	0	0.00714046	0
Rv3181c	0	0	0.00285731
Rv3188	0	0	0.00365101
Rv3193c	0	0.0307589	0.0287318
Rv3194c	0	0.0148302	0.0131754
Rv3196A	0	0.0214214	0.0433359
Rv3197	0	0	0.00428596
Rv3198A	0	0	0.0266682
Rv3200c	0	0.008239	0.0103181
Rv3203	0	0	0.0342877
Rv3205c	0	0.0137317	0.0577812
Rv3206c	0	0	0.0174613
Rv3207c	0.0260076	0	0
Rv3208	0	0	0.0212711
Rv3208A	0.00548269	0	0.204615
Rv3210c	0.00210873	0.008239	0.00793697
Rv3212	0.010403	0.0488847	0.00428596
Rv3214	0.0179945	0.0510818	0.0266682
Rv3215	0	0	0.0130166
Rv3218	0	0	0.0052384
Rv3220c	0	0	0.000952437
Rv3223c	0	0.0142809	0.00650832
Rv3224	0.00815374	0.024717	0.38288
Rv3226c	0	0	0.00174613
Rv3227	0.00604501	0.00384487	0.0420659
Rv3228	0	0	0.00301605
Rv3231c	0	0.199933	0
Rv3232c	0		0.00857193
Rv3236c	0	0.0159287	0
Rv3237c	0	0.0181258	0.0733376
Rv3238c	0	0.0181258	0.0052384
Rv3240c	0	0.0016478	0.0158739
Rv3241c	0	0.0137317	0.00396849
Rv3243c	0	0.0065912	0
Rv3244c	0.0279758	0.0571237	0
Rv3246c	0.00168698	0	0.0550826
Rv3247c	0	0	0.00428596
Rv3248c	0.0328961	0.0351531	0.0984184
Rv3255c	0.00576385	0.0159287	0.0130166
Rv3256c	0	0	0.0101593
Rv3257c	0	0	0.00253983
Rv3261	0	0	0.00619084
Rv3264c	0	0.0466876	0.0306367
Rv3265c	0	0	0.00142865
Rv3267	0.0203844	0	0
Rv3269	0	0.274084	2.03425
Rv3270	0	0.00219707	0.00126992
Rv3272	0	0	0.00746075
Rv3273	0	0.113698	0.00507966
Rv3274c	0.00885665	0.0477862	0.0815921
Rv3275c	0	0.0384487	0.0163502
Rv3276c	0.00196814	0.016478	0.00920689
Rv3277	0	0.0142809	0
Rv3278c	0	0.182906	0.0293668
Rv3279c	0	0	0.00587336
Rv3280	0.00379571	0.00714046	0.0150802
Rv3281	0	0.0159287	0.0106355
Rv3282	0.00210873	0	0.0052384
Rv3283	0	0.0829392	0.174931
Rv3285	0.00365513	0	0.00920689
Rv3287c	0	0.0236185	0.00301605
Rv3288c	0	0	0.0282556
Rv3290c	0	0	0.00238109
Rv3291c	0	0	0.0300018
Rv3292	0	0	0.00793697
Rv3293	0	0	0.0068258
Rv3295	0	0.0719539	0.22541
Rv3298c	0	0.008239	0.00492092
Rv3299c	0	0.008239	0.0125404
Rv3301c	0	0	0.00746075
Rv3302c	0	0.00274633	0.00317479
Rv3303c	0.00210873	0	0
Rv3304	0.00323338	0	0.0138103
Rv3305c	0	0.0428428	0.00746075
Rv3306c	0	0.0175765	0.00158739
Rv3307	0	0.00933753	0.00571462
Rv3309c	0	0.0197736	0.018255
Rv3310	0.00660734	0.0115346	0
Rv3311	0	0.0318575	0.0117467
Rv3312A	0	0	0.0123817
Rv3313c	0	0.0291111	0
Rv3314c	0	0.00768973	0.00920689
Rv3315c	0	0.14226	0.0411135
Rv3316	0	0.0510818	0.00619084
Rv3317	0	0.0719539	0.00365101
Rv3318	0.000562327	0.0192243	0.00460344
Rv3319	0	0.0225199	0.00841319
Rv3320c	0	0	0.0111118
Rv3327	0	0	0.00126992
Rv3328c	0	0	0.00142865
Rv3330	0.00815374	0	0
Rv3332	0	0.0527296	0
Rv3334	0	0	0.00365101
Rv3335c	0	0.0181258	0
Rv3336c	0.0030928	0.0120839	0.0103181
Rv3339c	0.01209	0.0115346	0.00714327
Rv3340	0	0.0450398	0.0485743
Rv3342	0	0	0.00920689
Rv3356c	0.00351454	0.0922768	0.0577812
Rv3357	0	0	0.00460344
Rv3358	0	0	0.0052384
Rv3361c	0	0.008239	0
Rv3362c	0	0.0104361	0
Rv3364c	0	0.0258155	0
Rv3365c	0	0	0.00333353
Rv3366	0	0	0.018255
Rv3368c	0	0.0236185	0.36891
Rv3369	0.00731025	0.101614	0.0138103
Rv3372	0.000984072	0	0.00380975
Rv3376	0	0	0.0052384
Rv3384c	0	0.00768973	0.00460344
Rv3389c	0.0109654	0.068109	0.208425
Rv3390	0	0.0779958	0.21033
Rv3392c	0	0.00604193	0.0904815
Rv3393	0	0.00604193	0.00174613
Rv3395A	0.00407687	0	0
Rv3396c	0	0.00714046	0.011588
Rv3399	0	0	0.00253983
Rv3400	0	0.0120839	0.0485743
Rv3401	0	0.00878826	0.0200012
Rv3404c	0	0	0.018255
Rv3407	0	0	0.0528602
Rv3408	0	0	0.00365101
Rv3409c	0	0.0148302	0
Rv3410c	0	0.0181258	0.0342877
Rv3411c	0	0	0.0119055
Rv3413c	0.0130741	0	0
Rv3415c	0	0	0.00190487
Rv3417c	0	0.0510818	0.134452
Rv3418c	0.126524	0.654726	2.03425
Rv3423c	0.0068885	0.0488847	0.00587336
Rv3432c	0	0.0153795	0.0198424
Rv3433c	0	0.0258155	0.00984184
Rv3435c	0	0.0236185	0.0068258
Rv3436c	0	0.00274633	0.00158739
Rv3438	0	0.0175765	0.00920689
Rv3442c	0	0	0.0382562
Rv3443c	0	0.057673	0.0166676
Rv3451	0.0109654	0.0115346	0
Rv3455c	0	0.0049434	0.00301605
Rv3456c	0	0.008239	0.0311129
Rv3457c	0.00267105	0.0565744	0.532571
Rv3458c	0	0.0137317	0.0758774
Rv3459c	0	0.0115346	0.0123817
Rv3460c	0	0	0.0614322
Rv3461c	0	0	0.00746075
Rv3462c	0	0.0285619	0.0398436
Rv3463	0.00379571	0.0455891	0.212393
Rv3464	0	0	0.0200012
Rv3465	0.00548269	0.0214214	0.00619084
Rv3472	0	0.0510818	0
Rv3476c	0	0.0104361	0
Rv3477	0	0.0428428	0.266365
Rv3478	0	0.0719539	0.0885766
Rv3479	0	0.0142809	0.00634958
Rv3481c	0	0.0631656	0
Rv3482c	0	0	0.00619084
Rv3483c	0	0.0922768	0.0147628
Rv3484	0.0141988	0.00384487	0
Rv3485c	0	0	0.0277794
Rv3486	0	0.0477862	0.00365101
Rv3488	0	0	0.00746075
Rv3489	0	0.118642	0
Rv3490	0	0.0225199	0.000952437
Rv3491	0.0947521	0	0
Rv3492c	0	0	0.00285731
Rv3495c	0	0	0.00317479
Rv3497c	0	0.0049434	0.00285731
Rv3498c	0	0	0.0052384
Rv3499c	0	0	0.00301605
Rv3500c	0	0.0115346	0
Rv3501c	0	0.107656	0.00238109
Rv3502c	0	0	0.00920689
Rv3504	0	0.0032956	0.0044447
Rv3505	0	0.00549266	0.015239
Rv3509c	0.0901129	0.35208	0.178106
Rv3510c	0	0.00714046	0
Rv3515c	0	0	0.00365101
Rv3516	0	0.00549266	0.0204774
Rv3518c	0.00899723	0	0.0147628
Rv3519	0	0.0428428	0.00920689
Rv3520c	0.0130741	0.0214214	0.086513
Rv3525c	0.0046392	0.0181258	0.0052384
Rv3526	0	0	0.00857193
Rv3527	0	0	0.00269857
Rv3528c	0	0.0098868	0.00809571
Rv3530c	0	0	0.00190487
Rv3534c	0.00253047	0.0153795	0.00619084
Rv3535c	0	0	0.00190487
Rv3536c	0	0	0.0123817
Rv3538	0	0	0.00238109
Rv3541c	0	0.0318575	0.00920689
Rv3543c	0	0	0.000952437
Rv3544c	0	0	0.00190487
Rv3545c	0.00323338	0	0.0176201
Rv3546	0.00253047	0.0098868	0.00809571
Rv3547	0	0.234537	0.0411135
Rv3548c	0	0	0.00984184
Rv3551	0	0	0.00206361
Rv3552	0	0.0126331	0
Rv3556c	0.00787258	0.0373501	0.0200012
Rv3559c	0	0	0.00412723
Rv3561	0	0	0.00206361
Rv3562	0	0	0.00634958
Rv3563	0	0.00604193	0.00777823
Rv3564	0	0	0.00412723
Rv3565	0	0.0269141	0.00777823
Rv3566c	0	0.0126331	0.0249221
Rv3568c	0.00126524	0.0280126	0.00619084
Rv3569c	0	0.0510818	0.0123817
Rv3570c	0	0.00933753	0.0117467
Rv3571	0	0.00604193	0
Rv3572	0.0649488	0.0181258	0.0123817
Rv3573c	0	0	0.000793697
Rv3574	0	0	0.010953
Rv3575c	0	0.0148302	0.00777823
Rv3576	0	0.0318575	0.0134929
Rv3580c	0	0.0032956	0.0244459
Rv3581c	0	0.0368009	0.018255
Rv3582c	0	0.0148302	0.0260333
Rv3583c	0	0.0241677	0.0131754
Rv3584	0.199626	0.0477862	0.0885766
Rv3586	0	0	0.00492092
Rv3587c	18.1428	0.0368009	0
Rv3588c	0	0.00933753	0
Rv3591c	0	0.0065912	0.00873067
Rv3592	0	0	0.0433359
Rv3596c	0	0.00878826	0.0807984
Rv3597c	0	0.101614	0.0688929
Rv3598c	0	0.0131824	0.0060321
Rv3600c	0	0.0302097	0.0222235
Rv3602c	0	0	0.00873067
Rv3603c	0	0	0.0123817
Rv3607c	0.00815374	0.0318575	0.00920689
Rv3609c	0	0	0.010953
Rv3610c	0	0	0.00238109
Rv3614c	0	0.357023	0.0342877
Rv3615c	0	0.29166	0.38288
Rv3616c	0	0.0768973	0.0433359
Rv3617	0	0	0.011588
Rv3618	0	0.0269141	0.00777823
Rv3623	0	0.107656	0.0647657
Rv3624c	0.00210873	0	0.00793697
Rv3627c	0.00660734	0.0142809	0.00126992
Rv3628	0	0.0351531	0.0811158
[truncated: 169 more rows]
[truncated: 29 more columns]
