# Supplementary material for: Integrative proteomic and glycoproteomic profiling of Mycobacterium tuberculosis culture filtrate
Source: PLoS One. 2020 Mar 3;15(3):e0221837. doi: 10.1371/journal.pone.0221837 (PMC7053730; doi:10.1371/journal.pone.0221837)
Supplement: S5 Table — Sheet 1) Proteins identified in M. tuberculosis H37Rv CFP without proteomic annotation in Mycobrowser (Release 3 (2018-06-05)) [31]. Sheet 2) Proteins in M. tuberculosis H37Rv CFP without previous evidence of expression at protein level, Sheet 3) Scans of peptides confirming proteins identified in M. tuberculosis H37Rv CFP without previous evidence at protein level. (XLSX) [file pone.0221837.s011.xlsx]

## Sheet: Proteins
Proteins identified in M. tuberculosis H37Rv CFP without proteomic annotation in Mycobrowser (Release 3 (2018-06-05)) and/or without previous evidence at protein level
Rv	Gen	Proteomics	Functional	Description	NSAF	Schubert 2015
Rv0186A	mymT	No	Virulence, detoxification, adaptation	Metallothionein, MymT	0.00218489	Yes
Rv0868c	moaD2	No	Intermediary metabolism and respiration	Probable molybdenum cofactor biosynthesis protein D 2 MoaD2	0.00156396	No
Rv1344	mbtL	No	Lipid metabolism	Acyl carrier protein (ACP) MbtL	0.00115567	No
Rv2708c	Rv2708c	No	Conserved hypotheticals	Conserved hypothetical protein	0.00106969	Yes
Rv2063A	mazF7	No	Virulence, detoxification, adaptation	Possible toxin MazF7	0.00103628	No
Rv2828c	Rv2828c	No	Conserved hypotheticals	Conserved hypothetical protein	0.00102638	No
Rv0108c	Rv0108c	No	Conserved hypotheticals	Hypothetical protein	0.00089271	Yes
Rv3221A	rshA	No	Information pathways	Anti-sigma factor RshA	0.000814724	Yes
Rv2271	Rv2271	No	Conserved hypotheticals	Conserved hypothetical protein	0.000706819	Yes
Rv0441c	Rv0441c	No	Conserved hypotheticals	Hypothetical protein	0.000506634	Yes
Rv0028	Rv0028	No	Conserved hypotheticals	Conserved hypothetical protein	0.000443969	Yes
Rv1408	rpe	No	Intermediary metabolism and respiration	Probable ribulose-phosphate 3-epimerase Rpe (PPE) (R5P3E)	0.000428209	Yes
Rv2365c	Rv2365c	No	Conserved hypotheticals	Conserved hypothetical protein	0.000396822	Yes
Rv3715c	recR	No	Information pathways	Probable recombination protein RecR	0.000395666	Yes
Rv0208c	trmB	No	Intermediary metabolism and respiration	Hypothetical methlytransferase (methylase)	0.000344735	Yes
Rv1579c	Rv1579c	No	Insertion seqs and phages	Probable PhiRv1 phage protein	0.000341147	Yes
Rv0289	espG3	No	Cell wall and cell processes	ESX-3 secretion-associated protein EspG3	0.00033574	Yes
Rv1065	Rv1065	No	Conserved hypotheticals	Conserved hypothetical protein	0.000327644	No
Rv0998	Rv0998	No	Conserved hypotheticals	Conserved hypothetical protein	0.000322587	Yes
Rv3608c	folP1	No	Intermediary metabolism and respiration	Dihydropteroate synthase 1 FolP (DHPS 1) (dihydropteroate pyrophosphorylase 1) (dihydropteroate diphosphorylase 1)	0.000256936	Yes
Rv1813c	Rv1813c	No	Conserved hypotheticals	Conserved hypothetical protein	0.000248107	Yes
Rv3329	Rv3329	No	Intermediary metabolism and respiration	Probable aminotransferase	0.000240055	Yes
Rv2295	Rv2295	No	Conserved hypotheticals	Conserved hypothetical protein	0.000239791	Yes
Rv0765c	Rv0765c	No	Intermediary metabolism and respiration	Probable oxidoreductase	0.000231142	No
Rv1347c	mbtK	No	Lipid metabolism	Lysine N-acetyltransferase MbtK	0.000168949	No
Rv2027c	dosT	No	Regulatory proteins	Two component sensor histidine kinase DosT	0.000154796	Yes
Rv1595	nadB	No	Intermediary metabolism and respiration	Probable L-aspartate oxidase NadB	0.00015241	Yes
Rv3542c	Rv3542c	No	Conserved hypotheticals	Conserved hypothetical protein	0.00014102	Yes
Rv1148c	Rv1148c	No	Insertion seqs and phages	Conserved hypothetical protein	0.000117222	No
Rv2152c	murC	No	Cell wall and cell processes	Probable UDP-N-acetylmuramate-alanine ligase MurC	0.000107731	Yes

## Sheet: Peptides
Scans of peptides confirming proteins identified in M. tuberculosis H37Rv CFP without previous evidence at protein level
Rv	Gen	File name	Scan N°	Z	Unique	Measured MH	Theorical MH	PPM	Primary Score	Secondary Score	Delta CN	Peaks Matched	Bayesian Score	Peptide Sequence
Rv0765c	Rv0765c	171213_PT_H37Rv_1-4.sqt	20287	3	True	1503.83	1503.83	-1.58928	2.4156	6.41306	0.3748	18	0.41944	R.RGDLIFVGSDVGLR.Q
Rv0765c	Rv0765c	171213_PT_H37Rv_1-4.sqt	16198	2	True	1074.59	1074.59	-0.48204	1.999	3.57199	0.322	14	0.39072	R.AIAFVAETPR.G
Rv0765c	Rv0765c	171218_PT_H37Rv_2-4.sqt	16057	3	True	2117.13	2117.13	-1.88652	3.8011	11.2818	0.5199	35	0.49796	R.RTTVVAGASSGIGAATATELAGR.G
Rv0765c	Rv0765c	171218_PT_H37Rv_2-4.sqt	21130	3	True	1503.83	1503.83	-1.38114	2.8689	8.18072	0.4751	19	0.45483	R.RGDLIFVGSDVGLR.Q
Rv0765c	Rv0765c	171218_PT_H37Rv_2-4.sqt	18448	2	True	1962.03	1961.03	-4.06009	3.5198	7.48223	0.473	22	0.44914	R.TTVVAGASSGIGAATATELAGR.G
Rv0765c	Rv0765c	171218_PT_H37Rv_2-4.sqt	16925	2	True	1074.6	1074.59	1.24419	2.1112	4.00633	0.354	14	0.38517	R.AIAFVAETPR.G
Rv0765c	Rv0765c	171218_PT_H37Rv_2-4.sqt	14324	3	True	1056.64	1056.64	-1.03725	2.1657	0.236989	0.1537	18	0.28798	K.LAELVDKIR.A
Rv0868c	moaD2	171213_PT_H37Rv_1-1.sqt	8796	2	False	698.361	698.362	-1.70542	1.2944	1.09961	0.3105	6	0.36035	R.YFAAAR.G
Rv0868c	moaD2	171213_PT_H37Rv_1-2.sqt	8700	2	False	698.361	698.362	-1.54791	1.0354	0.733969	0.3259	6	0.32023	R.YFAAAR.G
Rv0868c	moaD2	171213_PT_H37Rv_1-4.sqt	8190	2	False	698.361	698.362	-1.8615	1.0489	-0.512824	0.2247	6	0.31622	R.YFAAAR.G
Rv0868c	moaD2	171213_PT_H37Rv_1-6.sqt	7058	2	False	698.36	698.362	-3.20895	1.0599	-0.165514	0.2221	6	0.31274	R.YFAAAR.G
Rv0868c	moaD2	171213_PT_H37Rv_1-6.sqt	21488	2	True	1487.8	1487.81	-3.32168	2.779	10.4797	0.5333	16	0.50866	R.SGATVAELIDGLSVR.D
Rv0868c	moaD2	171213_PT_H37Rv_1-5.sqt	6401	3	True	1230.68	1230.68	-0.69961	2.613	7.01312	0.4436	21	0.46422	R.AAAGAGSEKVTLR.S
Rv0868c	moaD2	171213_PT_H37Rv_2-1.sqt	8921	2	False	698.361	698.362	-1.83573	1.2394	0.565634	0.3033	6	0.3613	R.YFAAAR.G
Rv0868c	moaD2	171213_PT_H37Rv_2-6.sqt	6822	2	False	698.36	698.362	-2.53164	1.0288	-0.314811	0.2243	5	0.33529	R.YFAAAR.G
Rv0868c	moaD2	171218_PT_H37Rv_2-3_171218204333.sqt	8105	2	False	698.361	698.362	-2.08488	1.098	-0.783902	0.1898	6	0.3346	R.YFAAAR.G
Rv0868c	moaD2	171213_PT_H37Rv_2-2.sqt	8469	2	False	698.361	698.362	-1.20568	1.0207	-0.854415	0.1633	6	0.32675	R.YFAAAR.G
Rv0868c	moaD2	171218_PT_H37Rv_2-4.sqt	8557	2	False	698.361	698.362	-1.32023	1.0349	-0.783902	0.1882	6	0.32457	R.YFAAAR.G
Rv0868c	moaD2	171213_PT_H37Rv_2-6.sqt	5952	3	True	1230.68	1230.68	-1.75351	3.2212	8.33487	0.4829	23	0.47485	R.AAAGAGSEKVTLR.S
Rv0868c	moaD2	171213_PT_H37Rv_2-6.sqt	19994	2	True	1487.8	1487.81	-2.3491	2.5153	6.49565	0.5126	13	0.4705	R.SGATVAELIDGLSVR.D
Rv0868c	moaD2	171218_PT_H37Rv_2-5.sqt	24595	2	True	1487.8	1487.81	-2.3491	2.6083	6.13303	0.5012	14	0.46431	R.SGATVAELIDGLSVR.D
Rv0868c	moaD2	171213_PT_H37Rv_2-6.sqt	18806	3	True	1858	1858	-1.98439	2.0356	1.73161	0.2036	21	0.32732	R.SGATVAELIDGLSVRDVR.L
Rv0868c	moaD2	171218_PT_H37Rv_2-5.sqt	23092	3	True	1858	1858	-1.09742	1.9343	0.776529	0.1736	20	0.31806	R.SGATVAELIDGLSVRDVR.L
Rv1065	Rv1065	171213_PT_H37Rv_1-5.sqt	5307	2	True	881.482	881.484	-1.65744	1.5588	3.68489	0.4307	8	0.7984	T.AVPSPGPTR.L
Rv1065	Rv1065	171213_PT_H37Rv_1-5.sqt	10819	2	True	1288.61	1288.61	-4.78734	2.4655	4.60517	0.4061	16	0.4195	R.ATDQAADDVLGGR.C
Rv1065	Rv1065	171213_PT_H37Rv_1-5.sqt	16158	3	True	955.602	955.605	-3.2367	1.8999	1.18417	0.1984	14	0.31045	R.LRVADLLR.A
Rv1065	Rv1065	171213_PT_H37Rv_1-5.sqt	6638	2	True	1417.65	1417.66	-0.62921	1.8003	3.642	0.4178	10	0.79992	R.QRTELTDQPEGSG.-
Rv1065	Rv1065	171218_PT_H37Rv_2-5.sqt	11651	2	True	1289.61	1288.61	-2.17507	2.1024	3.20645	0.3556	14	0.37658	R.ATDQAADDVLGGR.C
Rv1065	Rv1065	171218_PT_H37Rv_2-5.sqt	17176	3	True	955.603	955.605	-1.64608	2.1876	2.46158	0.2766	14	0.35157	R.LRVADLLR.A
Rv1065	Rv1065	171218_PT_H37Rv_2-5.sqt	17200	2	True	955.603	955.605	-1.99141	1.9935	0.663588	0.1375	11	0.31059	R.LRVADLLR.A
Rv1148c	Rv1148c	171213_PT_H37Rv_1-1.sqt	35919	3	True	2127.22	2127.23	-1.84936	3.0433	9.01972	0.5276	27	0.5153	K.GLPVTIVVSTTLKELEAATGK.G
Rv1148c	Rv1148c	171213_PT_H37Rv_1-2.sqt	35036	3	True	2128.23	2127.23	-0.18184	2.2932	3.72554	0.4722	23	0.46584	K.GLPVTIVVSTTLKELEAATGK.G
Rv1148c	Rv1148c	171213_PT_H37Rv_1-2.sqt	8190	2	True	1080.58	1080.58	3.0863	1.2617	0.0565704	0.2056	9	0.31935	R.LHITPGEASR.R
Rv1148c	Rv1148c	171213_PT_H37Rv_2-2.sqt	33619	3	True	2127.22	2127.23	-2.10744	3.9379	12.6971	0.6127	30	0.57095	K.GLPVTIVVSTTLKELEAATGK.G
Rv1148c	Rv1148c	171213_PT_H37Rv_2-1.sqt	35708	3	True	2128.23	2127.23	-1.47259	2.9545	5.70478	0.4812	26	0.46224	K.GLPVTIVVSTTLKELEAATGK.G
Rv1148c	Rv1148c	171213_PT_H37Rv_2-2.sqt	11936	3	False	1707.93	1706.93	-1.66459	1.8769	-0.451076	0.1335	21	0.29647	R.TALANRLHITPGEASR.R
Rv1344	mbtL	171213_PT_H37Rv_1-6.sqt	26403	3	True	2719.45	2718.45	-2.9756	3.3428	9.98687	0.5493	30	0.83905	M.TSSPSTVSTTLLSILRDDLNIDLTR.V
Rv1344	mbtL	171213_PT_H37Rv_1-6.sqt	26802	3	True	2305.17	2305.17	-1.91222	3.9129	13.2057	0.5638	27	0.55833	R.LVDDVGLDSVAFAVGMVAIEER.L
Rv1344	mbtL	171213_PT_H37Rv_1-6.sqt	26811	2	True	2306.18	2305.17	-0.52641	2.994	9.73797	0.5876	18	0.55174	R.LVDDVGLDSVAFAVGMVAIEER.L
Rv1344	mbtL	171213_PT_H37Rv_1-6.sqt	26309	3	True	2702.37	2702.38	-2.10889	3.3236	6.04909	0.4245	25	0.45188	R.LGVALSEEELLTCDTVGELEAAIAAK.Y
Rv1344	mbtL	171213_PT_H37Rv_1-6.sqt	23979	3	True	2322.16	2321.17	-3.64143	2.3875	5.73527	0.4264	28	0.42867	R.LVDDVGLDSVAFAVGM(+15.994900)VAIEER.L
Rv1344	mbtL	171213_PT_H37Rv_1-6.sqt	13792	2	True	1074.55	1074.54	2.49873	1.9682	2.47456	0.3705	11	0.39838	R.DDLNIDLTR.V
Rv1344	mbtL	171213_PT_H37Rv_2-6.sqt	24157	3	True	2719.45	2718.45	-2.03276	3.3616	6.40094	0.4721	32	0.79142	M.TSSPSTVSTTLLSILRDDLNIDLTR.V
Rv1344	mbtL	171213_PT_H37Rv_2-6.sqt	24052	3	True	2703.38	2702.38	-1.43672	2.4312	4.66811	0.5038	18	0.46976	R.LGVALSEEELLTCDTVGELEAAIAAK.Y
Rv1344	mbtL	171213_PT_H37Rv_2-6.sqt	24412	3	True	2306.18	2305.17	2.247	2.4455	6.57845	0.4686	19	0.44444	R.LVDDVGLDSVAFAVGMVAIEER.L
Rv1344	mbtL	171213_PT_H37Rv_2-6.sqt	24067	3	True	2703.38	2702.38	-2.43066	2.4948	6.96644	0.4436	22	0.42201	R.LGVALSEEELLTCDTVGELEAAIAAK.Y
Rv1344	mbtL	171213_PT_H37Rv_2-6.sqt	22115	3	True	2321.17	2321.17	0.0392	1.8657	2.46275	0.3764	19	0.3838	R.LVDDVGLDSVAFAVGM(+15.994900)VAIEER.L
Rv1347c	mbtK	171213_PT_H37Rv_1-4.sqt	16412	2	True	1202.65	1202.65	-1.55656	1.8352	2.29263	0.3376	11	0.372	R.IVASVFANEPR.C
Rv1347c	mbtK	171213_PT_H37Rv_1-1.sqt	8930	4	True	1576.77	1573.75	5.38251	1.6128	-1.93874	0.0237	29	0.3024	R.IMFDPDHRNTATR.R
Rv1347c	mbtK	171218_PT_H37Rv_2-4.sqt	17043	2	True	1202.65	1202.65	-3.4133	2.4048	5.08159	0.3812	13	0.39367	R.IVASVFANEPR.C
Rv1347c	mbtK	171218_PT_H37Rv_2-4.sqt	27713	3	True	2776.36	2776.35	5.37034	1.8706	0.229413	0.156	24	0.28512	K.DLISHYYDADPYDLGLHAAIADLSK.V
Rv2063A	mazF7	171213_PT_H37Rv_1-5.sqt	13269	3	True	2250.17	2249.17	-2.07895	3.4005	10.5847	0.5406	25	0.53012	R.TPLRPPVAPSEGVAADSVAVCR.G
Rv2063A	mazF7	171213_PT_H37Rv_1-5.sqt	23449	4	True	2884.56	2883.57	-2.83162	3.1984	8.36447	0.5229	33	0.51318	R.AIENALTLILGLPTGPERGEAATHSPVR.W
Rv2063A	mazF7	171213_PT_H37Rv_1-5.sqt	20081	2	True	1413.8	1413.8	1.01005	3.4682	7.93777	0.4941	19	0.50783	R.RGDLWLVSLGAAR.A
Rv2063A	mazF7	171213_PT_H37Rv_1-5.sqt	27111	3	True	1878.07	1878.07	-1.33116	3.1224	7.56361	0.4876	24	0.49616	R.AIENALTLILGLPTGPER.G
Rv2063A	mazF7	171213_PT_H37Rv_1-5.sqt	20067	3	True	1413.79	1413.8	-1.56317	2.9076	6.08798	0.4237	22	0.45541	R.RGDLWLVSLGAAR.A
Rv2063A	mazF7	171213_PT_H37Rv_1-5.sqt	26207	4	True	3726.99	3726.01	-5.87928	2.6753	5.17787	0.4821	25	0.45319	R.AGEPGKHRPAVVVSVDELLTGIDDELVVVVPVSSSR.S
Rv2063A	mazF7	171213_PT_H37Rv_1-5.sqt	11824	4	True	2492.3	2492.3	-3.45866	3.1656	4.45675	0.3782	39	0.41881	R.SRTPLRPPVAPSEGVAADSVAVCR.G
Rv2063A	mazF7	171213_PT_H37Rv_1-5.sqt	23502	3	True	2884.56	2883.57	-2.63645	1.9313	1.78379	0.3476	18	0.39683	R.AIENALTLILGLPTGPERGEAATHSPVR.W
Rv2063A	mazF7	171213_PT_H37Rv_1-5.sqt	27125	2	True	1878.06	1878.07	-4.1873	2.3446	4.21991	0.3623	17	0.39378	R.AIENALTLILGLPTGPER.G
Rv2063A	mazF7	171218_PT_H37Rv_2-5.sqt	25040	4	True	2884.56	2883.57	-2.91621	3.7415	7.8067	0.4909	41	0.47302	R.AIENALTLILGLPTGPERGEAATHSPVR.W
Rv2063A	mazF7	171218_PT_H37Rv_2-5.sqt	28307	3	True	1878.07	1878.07	-2.10855	2.8006	7.57914	0.4989	25	0.46966	R.AIENALTLILGLPTGPER.G
Rv2063A	mazF7	171218_PT_H37Rv_2-5.sqt	28315	2	True	1878.06	1878.07	-4.23309	2.8918	6.78554	0.4933	18	0.45133	R.AIENALTLILGLPTGPER.G
Rv2063A	mazF7	171218_PT_H37Rv_2-5.sqt	21305	3	True	1413.8	1413.8	-0.71793	2.7707	5.96385	0.3759	25	0.40292	R.RGDLWLVSLGAAR.A
Rv2063A	mazF7	171218_PT_H37Rv_2-5.sqt	14378	3	True	2250.17	2249.17	-2.48604	2.7155	4.74558	0.3919	24	0.40219	R.TPLRPPVAPSEGVAADSVAVCR.G
Rv2063A	mazF7	171218_PT_H37Rv_2-5.sqt	21354	2	True	1413.8	1413.8	0.66205	2.8212	5.87814	0.3877	15	0.39806	R.RGDLWLVSLGAAR.A
Rv2063A	mazF7	171218_PT_H37Rv_2-5.sqt	25051	3	True	2885.57	2883.57	-0.26442	1.9667	1.39837	0.2244	25	0.33753	R.AIENALTLILGLPTGPERGEAATHSPVR.W
Rv2828c	Rv2828c	171213_PT_H37Rv_1-4.sqt	26822	4	False	2646.49	2645.49	-0.40242	3.2128	4.88356	0.429	35	0.81841	V.TPALKEWSAAVHALLDGRQTVLLR.K
Rv2828c	Rv2828c	171213_PT_H37Rv_1-4.sqt	25609	3	False	3071.64	3070.63	0.67195	4.2865	12.4021	0.6078	30	0.61589	K.VVAALPVNRPEGLDAIEDLHIWTAESVR.A
Rv2828c	Rv2828c	171213_PT_H37Rv_1-4.sqt	26205	3	False	1648.02	1647.02	-0.88227	3.0275	9.02802	0.6115	27	0.58073	K.LAVLVVSAIPLAEPVR.L
Rv2828c	Rv2828c	171213_PT_H37Rv_1-4.sqt	26171	2	False	1647.02	1647.02	-1.87915	3.0417	11.3645	0.6138	16	0.57564	K.LAVLVVSAIPLAEPVR.L
Rv2828c	Rv2828c	171213_PT_H37Rv_1-4.sqt	25613	3	False	3072.63	3070.63	-3.9546	3.6271	6.96751	0.5109	30	0.52346	K.VVAALPVNRPEGLDAIEDLHIWTAESVR.A
Rv2828c	Rv2828c	171213_PT_H37Rv_1-4.sqt	22573	2	False	1916.94	1915.94	-2.59945	2.7179	7.56168	0.5253	16	0.49903	R.DLLGPAAADSTDECVLLR.A
Rv2828c	Rv2828c	171213_PT_H37Rv_1-4.sqt	25579	4	False	3070.63	3070.63	-1.04474	3.0773	6.1193	0.4161	35	0.47385	K.VVAALPVNRPEGLDAIEDLHIWTAESVR.A
Rv2828c	Rv2828c	171213_PT_H37Rv_1-4.sqt	19480	4	False	2566.32	2564.32	-2.18523	2.8301	3.61192	0.331	41	0.39718	K.RFEVAAHEFLLFPTVAHSHAER.V
Rv2828c	Rv2828c	171213_PT_H37Rv_1-5.sqt	22687	4	False	3072.63	3070.63	-4.01839	2.1035	0.693147	0.1971	31	0.36779	K.VVAALPVNRPEGLDAIEDLHIWTAESVR.A
Rv2828c	Rv2828c	171213_PT_H37Rv_1-4.sqt	22596	2	False	1917.95	1915.94	0.74715	1.4778	-0.444686	0.1304	14	0.32306	R.DLLGPAAADSTDECVLLR.A
Rv2828c	Rv2828c	171213_PT_H37Rv_1-2.sqt	23685	2	True	2696.3	2696.3	0.65682	1.8691	3.64966	0.4319	9	0.71171	R.TPEYGGCTSWVQLPVTPTLAAPVHD.E
Rv2828c	Rv2828c	171218_PT_H37Rv_2-4.sqt	27855	4	False	2646.49	2645.49	-0.95598	3.6477	8.04407	0.5079	38	0.79884	V.TPALKEWSAAVHALLDGRQTVLLR.K
Rv2828c	Rv2828c	171218_PT_H37Rv_2-4.sqt	26987	3	False	3070.62	3070.63	-3.28565	4.7698	14.3971	0.6356	33	0.60063	K.VVAALPVNRPEGLDAIEDLHIWTAESVR.A
Rv2828c	Rv2828c	171218_PT_H37Rv_2-4.sqt	27537	2	False	1647.02	1647.02	-2.10198	3.4228	12.6066	0.639	17	0.58972	K.LAVLVVSAIPLAEPVR.L
Rv2828c	Rv2828c	171218_PT_H37Rv_2-4.sqt	23622	2	False	1915.93	1915.94	-4.48763	3.4944	11.4086	0.5967	18	0.54259	R.DLLGPAAADSTDECVLLR.A
Rv2828c	Rv2828c	171218_PT_H37Rv_2-4.sqt	27586	3	False	1647.02	1647.02	-0.17911	2.8617	6.19972	0.5742	27	0.53537	K.LAVLVVSAIPLAEPVR.L
Rv2828c	Rv2828c	171218_PT_H37Rv_2-5.sqt	24811	2	False	1647.01	1647.02	-4.67392	3.0541	7.37776	0.5797	17	0.52046	K.LAVLVVSAIPLAEPVR.L
Rv2828c	Rv2828c	171218_PT_H37Rv_2-4.sqt	26634	3	True	3679.81	3677.83	-6.34978	3.9416	9.47171	0.5578	36	0.49416	R.TPEYGGCTSWVQLPVTPTLAAPVHDEAALAEVAAR.V
Rv2828c	Rv2828c	171218_PT_H37Rv_2-4.sqt	26949	4	False	3070.63	3070.63	-1.12713	3.0334	5.30635	0.422	30	0.44637	K.VVAALPVNRPEGLDAIEDLHIWTAESVR.A
Rv2828c	Rv2828c	171218_PT_H37Rv_2-5.sqt	24204	4	False	3072.64	3070.63	-0.68117	2.2679	2.12863	0.3443	28	0.39997	K.VVAALPVNRPEGLDAIEDLHIWTAESVR.A
Rv2828c	Rv2828c	171218_PT_H37Rv_2-4.sqt	9577	3	False	1117.61	1117.61	-1.93717	2.2451	1.32803	0.2567	20	0.32577	R.ADRLDFRPK.H
