# Supplementary material for: Integrative proteomic and glycoproteomic profiling of Mycobacterium tuberculosis culture filtrate
Source: PLoS One. 2020 Mar 3;15(3):e0221837. doi: 10.1371/journal.pone.0221837 (PMC7053730; doi:10.1371/journal.pone.0221837)
Supplement: S6 Table — Sheet 1) Total scans of O-glycosylated peptides. Sheet 2) Scans of O-glycosylated peptides belonging to lipoglycoproteins. Each table includes the File name where the scan was identified, the scan number, peptide charge (Z), measured and theorical mass and the difference (in ppm), scores (primary, secondary, etc), peptide sequence, modification (glycan), glycosylation site p-value, protein and gene data. Sheet 3 and Sheet 4) Values used to build Fig 2A and 2B, respectively. (XLSX) [file pone.0221837.s012.xlsx]

## Sheet: Glycoproteins
Scans of O-glycosylated peptides in M. tuberculosis H37Rv culture filtrate proteins
File name	Scan N°	Z	Unique	Measured MH	Theorical MH	PPM	Primary Score	Secondary Score	Delta CN	Peaks Matched	Bayesian Score	Peptide Sequence	Glycan	Gly site p-value	Protein Uniprot	Gene name MycoB	Rv (TBList)	Protein MycoBrowser
171213_PT_H37Rv_1-3.sqt	15239	4	True	4352.93	4351.92	3.20175	3.4957	6.8782	0.4104	38	0.7269	EGS(+162.052824)YVPS(+162.052824)GPPGPPEQRPAYPDQGGYDQGYQQGATTYGR	Hex	0.0108	P71590	fhaA	Rv0020c	Conserved protein with FHA domain, FhaA
171218_PT_H37Rv_2-3_171218204333.sqt	14329	4	True	4351.93	4351.92	3.41113	3.2329	5.97954	0.4078	37	0.69939	EGS(+162.052824)YVPS(+162.052824)GPPGPPEQRPAYPDQGGYDQGYQQGATTYGR	Hex	0.2937	P71590	fhaA	Rv0020c	Conserved protein with FHA domain, FhaA
171213_PT_H37Rv_1-3.sqt	15239	4	True	4352.93	4351.92	3.21278	3.6859	8.31018	0.4785	38	0.9329	EGS(+324.105600)YVPSGPPGPPEQRPAYPDQGGYDQGYQQGATTYGR	Hex-Hex	0.0317	P71590	fhaA	Rv0020c	Conserved protein with FHA domain, FhaA
171218_PT_H37Rv_2-3_171218204333.sqt	14329	4	True	4351.93	4351.92	3.42216	3.3923	8.14219	0.4701	38	0.90179	EGS(+324.105600)YVPSGPPGPPEQRPAYPDQGGYDQGYQQGATTYGR	Hex-Hex	0.0638	P71590	fhaA	Rv0020c	Conserved protein with FHA domain, FhaA
171218_PT_H37Rv_2-3_171218204333.sqt	9645	2	True	1632.74	1630.75	-11.2498	1.6885	-0.231112	0.1123	9	0.22422	LLDNDKSPS(+486.158400)R	Hex-Hex-Hex	0.924	O53611	icd2	Rv0066c	Probable isocitrate dehydrogenase [NADP] Icd2 (oxalosuccinate decarboxylase) (IDH) (NADP+-specific ICDH) (IDP)
171213_PT_H37Rv_1-2.sqt	10328	2	True	1632.75	1630.75	-9.4338	1.9178	0.619897	0.1459	11	0.30923	LLDNDKSPS(+486.158400)R	Hex-Hex-Hex	0.0876	O53611	icd2	Rv0066c	Probable isocitrate dehydrogenase [NADP] Icd2 (oxalosuccinate decarboxylase) (IDH) (NADP+-specific ICDH) (IDP)
171213_PT_H37Rv_1-3.sqt	10270	2	True	1632.74	1630.75	-10.1761	1.6712	-1.30291	0.0955	9	0.30473	LLDNDKSPS(+486.158400)R	Hex-Hex-Hex	0.5939	O53611	icd2	Rv0066c	Probable isocitrate dehydrogenase [NADP] Icd2 (oxalosuccinate decarboxylase) (IDH) (NADP+-specific ICDH) (IDP)
171213_PT_H37Rv_2-1.sqt	19365	4	True	2150.12	2149.1	7.78748	1.4645	-2.58022	0.0697	22	0.21838	ANS(+486.158400)PKPGRAPTGLAGLR	Hex-Hex-Hex	0.614	I6Y340	Rv0216	Rv0216	Double hotdog hydratase
171213_PT_H37Rv_1-2.sqt	18903	4	True	2151.12	2149.1	6.33996	2.3022	0.757153	0.1468	24	0.2714	ANS(+486.158400)PKPGRAPTGLAGLR	Hex-Hex-Hex	0.1544	I6Y340	Rv0216	Rv0216	Double hotdog hydratase
171213_PT_H37Rv_2-2.sqt	5227	3	True	1433.65	1433.67	-11.4533	2.1691	2.10373	0.2686	19	0.29228	M(+15.994900)SQSRYAGLS(+162.052824)R	Hex	0.3209	O07238	Rv0311	Rv0311	Unknown protein
171213_PT_H37Rv_2-1.sqt	5583	3	True	1433.65	1433.67	-11.7406	1.9012	-0.457425	0.1241	17	0.24612	M(+15.994900)SQSRYAGLS(+162.052824)R	Hex	0.1288	O07238	Rv0311	Rv0311	Unknown protein
171213_PT_H37Rv_1-2.sqt	5356	3	True	1433.65	1433.67	-11.0578	1.8262	-0.708036	0.1005	17	0.26838	M(+15.994900)SQSRYAGLS(+162.052824)R	Hex	0.1649	O07238	Rv0311	Rv0311	Unknown protein
171213_PT_H37Rv_1-1.sqt	15069	2	True	1553.79	1553.8	-6.14046	1.5973	-1.71919	0.093	8	0.31603	KGAGVT(+324.105600)GENRLK	Hex-Hex	0.466	O06299	Rv0348	Rv0348	Possible transcriptional regulatory protein
171213_PT_H37Rv_2-2.sqt	14416	2	True	1553.79	1553.8	-4.67951	1.8757	1.15836	0.235	9	0.3138	KGAGVT(+324.105600)GENRLK	Hex-Hex	0.0426	O06299	Rv0348	Rv0348	Possible transcriptional regulatory protein
171218_PT_H37Rv_2-3_171218204333.sqt	13800	2	True	1553.79	1553.8	-6.59548	1.8455	-0.215111	0.1469	9	0.28717	KGAGVT(+324.105600)GENRLK	Hex-Hex	0.8279	O06299	Rv0348	Rv0348	Possible transcriptional regulatory protein
171213_PT_H37Rv_2-2.sqt	17730	3	True	2636.18	2635.17	2.53738	3.0236	6.57845	0.3888	21	0.84933	TT(+486.158400)ADDNQPSVQIQVYQGER	Hex-Hex-Hex	0.8792	P9WMJ9	dnaK	Rv0350	Probable chaperone protein DnaK (heat shock protein 70) (heat shock 70 kDa protein) (HSP70)
171213_PT_H37Rv_1-2.sqt	18222	3	True	2635.18	2635.17	3.75989	2.9654	5.75087	0.3883	21	0.8731	TT(+486.158400)ADDNQPSVQIQVYQGER	Hex-Hex-Hex	0.3848	P9WMJ9	dnaK	Rv0350	Probable chaperone protein DnaK (heat shock protein 70) (heat shock 70 kDa protein) (HSP70)
171213_PT_H37Rv_1-2.sqt	21103	2	True	2624.23	2622.25	-9.14858	2.0912	0.368169	0.1351	12	0.29666	M(+15.994900)T(+162.052824)PPRVLSIAGSDSGGGAGIQADMR	Hex	0.1858	P9WG77	thiD	Rv0422c	Probable phosphomethylpyrimidine kinase ThiD (HMP-phosphate kinase) (HMP-P kinase)
171213_PT_H37Rv_2-1.sqt	21395	2	True	2624.23	2622.25	-11.5676	2.0388	-0.270027	0.0502	13	0.23578	M(+15.994900)T(+162.052824)PPRVLSIAGSDSGGGAGIQADMR	Hex	0.6912	P9WG77	thiD	Rv0422c	Probable phosphomethylpyrimidine kinase ThiD (HMP-phosphate kinase) (HMP-P kinase)
171213_PT_H37Rv_1-3.sqt	20760	2	True	2624.24	2622.25	-7.56715	2.0182	-0.683097	0.0908	12	0.31183	M(+15.994900)T(+162.052824)PPRVLSIAGSDSGGGAGIQADMR	Hex	0.874	P9WG77	thiD	Rv0422c	Probable phosphomethylpyrimidine kinase ThiD (HMP-phosphate kinase) (HMP-P kinase)
171213_PT_H37Rv_2-1.sqt	39968	3	True	2259.18	2256.19	-8.99043	1.9794	-0.254642	0.1091	15	0.22475	AAVT(+162.052824)GLPGVVDGGTMVVIQGPR	Hex	0.5323	O06401	pnp	Rv0535	Probable 5'-methylthioadenosine phosphorylase Pnp (MTA phosphorylase)
171213_PT_H37Rv_1-2.sqt	38960	3	True	2259.19	2256.19	-5.01906	1.9141	-0.322083	0.1078	14	0.27228	AAVT(+162.052824)GLPGVVDGGTMVVIQGPR	Hex	0.1089	O06401	pnp	Rv0535	Probable 5'-methylthioadenosine phosphorylase Pnp (MTA phosphorylase)
171213_PT_H37Rv_1-4.sqt	22183	3	True	1920.91	1918.91	-3.09228	2.7345	1.87732	0.2239	18	0.40358	YDLTNTVLS(+324.105600)LGQDR	Hex-Hex	0.0293	P9WFR3	menH	Rv0558	Probable ubiquinone/menaquinone biosynthesis methyltransferase MenH (2-heptaprenyl-1,4-naphthoquinone methyltransferase)
171213_PT_H37Rv_1-3.sqt	23343	3	True	1919.91	1918.91	-5.6508	2.2307	-0.0392207	0.1408	17	0.35674	YDLTNTVLS(+324.105600)LGQDR	Hex-Hex	0.6564	P9WFR3	menH	Rv0558	Probable ubiquinone/menaquinone biosynthesis methyltransferase MenH (2-heptaprenyl-1,4-naphthoquinone methyltransferase)
171218_PT_H37Rv_2-3_171218204333.sqt	21929	3	True	1919.91	1918.91	-1.74279	2.3006	0.450986	0.1847	19	0.35792	YDLTNTVLS(+324.105600)LGQDR	Hex-Hex	0.5809	P9WFR3	menH	Rv0558	Probable ubiquinone/menaquinone biosynthesis methyltransferase MenH (2-heptaprenyl-1,4-naphthoquinone methyltransferase)
171218_PT_H37Rv_2-5.sqt	20798	3	True	1920.91	1918.91	-2.33014	1.9928	0.988861	0.2446	16	0.34442	YDLTNTVLS(+324.105600)LGQDR	Hex-Hex	0.1129	P9WFR3	menH	Rv0558	Probable ubiquinone/menaquinone biosynthesis methyltransferase MenH (2-heptaprenyl-1,4-naphthoquinone methyltransferase)
171218_PT_H37Rv_2-4.sqt	23045	3	True	1919.91	1918.91	-3.13088	2.3465	0.0618754	0.134	17	0.33417	YDLTNTVLS(+324.105600)LGQDR	Hex-Hex	0.4879	P9WFR3	menH	Rv0558	Probable ubiquinone/menaquinone biosynthesis methyltransferase MenH (2-heptaprenyl-1,4-naphthoquinone methyltransferase)
171213_PT_H37Rv_1-3.sqt	22514	3	True	2804.35	2804.36	-2.49327	2.4834	-0.542324	0.0409	18	0.31447	GDEAVELTS(+162.052824)ST(+162.052824)EERVKAAVDVFK	Hex	0.5111	P9WFK9	Rv0566c	Rv0566c	Conserved protein
171218_PT_H37Rv_2-5.sqt	20049	3	True	2804.35	2804.36	-2.99998	2.4491	0.306525	0.0217	18	0.31842	GDEAVELTS(+162.052824)ST(+162.052824)EERVKAAVDVFK	Hex	0.9064	P9WFK9	Rv0566c	Rv0566c	Conserved protein
171213_PT_H37Rv_1-4.sqt	21296	3	True	2805.35	2804.36	-2.14661	2.4427	0.546453	0.0528	21	0.34008	GDEAVELT(+162.052824)SST(+162.052824)EERVKAAVDVFK	Hex	0.372	P9WFK9	Rv0566c	Rv0566c	Conserved protein
171218_PT_H37Rv_2-3_171218204333.sqt	21025	3	True	2804.35	2804.36	-2.79138	2.4063	-0.314811	0.037	20	0.33293	GDEAVELTS(+162.052824)ST(+162.052824)EERVKAAVDVFK	Hex	0.0892	P9WFK9	Rv0566c	Rv0566c	Conserved protein
171213_PT_H37Rv_1-1.sqt	23163	3	True	2804.35	2804.36	-2.08319	2.308	-0.966984	0.0338	21	0.35129	GDEAVELTS(+162.052824)ST(+162.052824)EERVKAAVDVFK	Hex	0.4119	P9WFK9	Rv0566c	Rv0566c	Conserved protein
171213_PT_H37Rv_1-5.sqt	18888	3	True	2804.35	2804.36	-3.13477	2.2893	-0.198851	0.0427	19	0.33882	GDEAVELTS(+162.052824)ST(+162.052824)EERVKAAVDVFK	Hex	0.4999	P9WFK9	Rv0566c	Rv0566c	Conserved protein
171213_PT_H37Rv_1-6.sqt	17519	4	True	2806.36	2804.36	-2.06139	2.2741	0.482886	0.0371	27	0.28827	GDEAVELT(+162.052824)SST(+162.052824)EERVKAAVDVFK	Hex	0.1716	P9WFK9	Rv0566c	Rv0566c	Conserved protein
171218_PT_H37Rv_2-5.sqt	20563	4	True	2806.33	2804.36	-10.6741	2.23	-0.879627	0.0791	27	0.20068	GDEAVELT(+162.052824)SST(+162.052824)EERVKAAVDVFK	Hex	0.2944	P9WFK9	Rv0566c	Rv0566c	Conserved protein
171218_PT_H37Rv_2-4.sqt	22271	3	True	2804.35	2804.36	-2.13561	2.2132	-1.37624	0.0437	18	0.32409	GDEAVELTS(+162.052824)ST(+162.052824)EERVKAAVDVFK	Hex	0.6927	P9WFK9	Rv0566c	Rv0566c	Conserved protein
171213_PT_H37Rv_1-2.sqt	12528	2	True	1372.68	1372.68	-0.92301	1.7384	-0.157004	0.1269	11	0.37298	RTEASKAAS(+324.105600)K	Hex-Hex	0.2721	P9WHC1	rplV	Rv0706	50S ribosomal protein L22 RplV
171213_PT_H37Rv_1-1.sqt	12793	2	True	1372.68	1372.68	2.3669	1.648	-0.524729	0.1407	11	0.37251	RTEASKAAS(+324.105600)K	Hex-Hex	0.1943	P9WHC1	rplV	Rv0706	50S ribosomal protein L22 RplV
171213_PT_H37Rv_2-1.sqt	12804	2	True	1372.68	1372.68	1.567	1.6845	0.752897	0.1356	9	0.29235	RTEASKAAS(+324.105600)K	Hex-Hex	0.2255	P9WHC1	rplV	Rv0706	50S ribosomal protein L22 RplV
171213_PT_H37Rv_1-3.sqt	25407	3	True	3457.65	3454.65	-3.20218	3.7775	6.94028	0.4336	28	0.74067	PANQAIS(+162.052824)M(+15.994900)IDGPAPDGYPIINYEYAIVNNR	Hex	0.3854	P9WGU1	pstS1	Rv0934	Periplasmic phosphate-binding lipoprotein PstS1 (PBP-1) (PstS1)
171218_PT_H37Rv_2-3_171218204333.sqt	23950	3	True	3456.65	3454.65	-2.45469	3.2601	11.2506	0.4952	27	0.71259	PANQAIS(+162.052824)M(+15.994900)IDGPAPDGYPIINYEYAIVNNR	Hex	0.0083	P9WGU1	pstS1	Rv0934	Periplasmic phosphate-binding lipoprotein PstS1 (PBP-1) (PstS1)
171213_PT_H37Rv_2-2.sqt	20767	2	True	1447.83	1447.84	-6.17131	2.0221	2.02495	0.2525	10	0.34543	LVVLASGTGS(+162.052824)LLR	Hex	0.0399	P9WHM5	purN	Rv0956	Probable 5'-phosphoribosylglycinamide formyltransferase PurN (GART) (gar transformylase) (5'-phosphoribosylglycinamide transformylase)
171213_PT_H37Rv_1-1.sqt	21863	2	True	1447.82	1447.84	-8.33457	1.9856	2.36872	0.3066	10	0.35998	LVVLASGTGS(+162.052824)LLR	Hex	0.041	P9WHM5	purN	Rv0956	Probable 5'-phosphoribosylglycinamide formyltransferase PurN (GART) (gar transformylase) (5'-phosphoribosylglycinamide transformylase)
171213_PT_H37Rv_1-2.sqt	21424	2	True	1447.82	1447.84	-8.77662	1.847	1.1332	0.1957	11	0.32266	LVVLASGTGS(+162.052824)LLR	Hex	0.1575	P9WHM5	purN	Rv0956	Probable 5'-phosphoribosylglycinamide formyltransferase PurN (GART) (gar transformylase) (5'-phosphoribosylglycinamide transformylase)
171213_PT_H37Rv_1-3.sqt	21116	2	True	1447.83	1447.84	-7.86352	1.8294	1.62455	0.2463	10	0.34009	LVVLASGTGS(+162.052824)LLR	Hex	0.6338	P9WHM5	purN	Rv0956	Probable 5'-phosphoribosylglycinamide formyltransferase PurN (GART) (gar transformylase) (5'-phosphoribosylglycinamide transformylase)
171213_PT_H37Rv_2-1.sqt	21799	2	True	1447.82	1447.84	-8.12115	1.7915	2.20727	0.2925	10	0.34777	LVVLASGTGS(+162.052824)LLR	Hex	0.0666	P9WHM5	purN	Rv0956	Probable 5'-phosphoribosylglycinamide formyltransferase PurN (GART) (gar transformylase) (5'-phosphoribosylglycinamide transformylase)
171218_PT_H37Rv_2-3_171218204333.sqt	19810	2	True	1447.83	1447.84	-7.13967	1.6066	0.352398	0.2051	10	0.32881	LVVLASGTGS(+162.052824)LLR	Hex	0.7316	P9WHM5	purN	Rv0956	Probable 5'-phosphoribosylglycinamide formyltransferase PurN (GART) (gar transformylase) (5'-phosphoribosylglycinamide transformylase)
171213_PT_H37Rv_2-1.sqt	40249	4	True	3390.64	3388.62	2.06038	2.3276	0.335473	0.1566	30	0.24428	M(+15.994900)GPWAQAVFDT(+486.158400)LEGLASPAVLEEVLSR	Hex-Hex-Hex	0.1148	O53443	phoH2	Rv1095	Probable PHOH-like protein PhoH2 (phosphate starvation-inducible protein PSIH)
171213_PT_H37Rv_1-1.sqt	40634	4	True	3390.63	3388.62	0.54828	2.7087	1.05555	0.1652	33	0.31807	M(+15.994900)GPWAQAVFDT(+486.158400)LEGLASPAVLEEVLSR	Hex-Hex-Hex	0.1349	O53443	phoH2	Rv1095	Probable PHOH-like protein PhoH2 (phosphate starvation-inducible protein PSIH)
171213_PT_H37Rv_1-3.sqt	19343	4	True	3193.72	3192.74	-5.90095	2.1495	-0.285179	0.1143	30	0.35688	IAVGPDAAHVLDITAPIS(+324.105600)ENIRAVAKVK	Hex-Hex	0.205	P9WN21	glpX	Rv1099c	Fructose 1,6-bisphosphatase GlpX
171213_PT_H37Rv_2-2.sqt	19166	4	True	3195.73	3192.74	-6.48335	1.9289	-1.09861	0.0945	31	0.29349	IAVGPDAAHVLDITAPIS(+324.105600)ENIRAVAKVK	Hex-Hex	0.5398	P9WN21	glpX	Rv1099c	Fructose 1,6-bisphosphatase GlpX
171213_PT_H37Rv_1-2.sqt	15713	3	True	1558.79	1558.78	1.16565	2.1041	0.369615	0.0962	19	0.30275	KTAEVVDAFTTS(+162.052824)K	Hex	0.1494	O06291	htrA	Rv1223	Probable serine protease HtrA (DEGP protein)
171213_PT_H37Rv_2-2.sqt	15372	3	True	1558.79	1558.78	4.15129	2.047	1.12086	0.1424	16	0.28812	KTAEVVDAFTTS(+162.052824)K	Hex	0.3379	O06291	htrA	Rv1223	Probable serine protease HtrA (DEGP protein)
171213_PT_H37Rv_2-2.sqt	26209	3	True	2260.22	2260.2	6.10959	3.6222	9.04483	0.4626	29	0.73782	IT(+162.052824)ALRDGDIDILVATDVAAR	Hex	0.0092	P9WH05	deaD	Rv1253	Probable cold-shock DeaD-box protein A homolog DeaD (ATP-dependent RNA helicase dead homolog)
171213_PT_H37Rv_2-1.sqt	27626	3	True	2261.23	2260.2	8.24243	3.1385	7.36979	0.4117	23	0.71018	IT(+162.052824)ALRDGDIDILVATDVAAR	Hex	0.011	P9WH05	deaD	Rv1253	Probable cold-shock DeaD-box protein A homolog DeaD (ATP-dependent RNA helicase dead homolog)
171213_PT_H37Rv_1-2.sqt	27145	3	True	2261.21	2260.2	3.46495	3.0796	5.4919	0.3863	26	0.73251	IT(+162.052824)ALRDGDIDILVATDVAAR	Hex	0.7701	P9WH05	deaD	Rv1253	Probable cold-shock DeaD-box protein A homolog DeaD (ATP-dependent RNA helicase dead homolog)
171213_PT_H37Rv_1-1.sqt	27613	3	True	2260.22	2260.2	6.70466	2.8776	5.22507	0.3923	28	0.72241	IT(+162.052824)ALRDGDIDILVATDVAAR	Hex	0.0242	P9WH05	deaD	Rv1253	Probable cold-shock DeaD-box protein A homolog DeaD (ATP-dependent RNA helicase dead homolog)
171213_PT_H37Rv_2-2.sqt	11311	2	True	1181.56	1180.56	2.60925	1.7886	0.805197	0.2194	11	0.3386	QAT(+162.052824)EEIAEK	Hex	0.0786	P9WH05	deaD	Rv1253	Probable cold-shock DeaD-box protein A homolog DeaD (ATP-dependent RNA helicase dead homolog)
171213_PT_H37Rv_2-1.sqt	11837	2	True	1181.57	1180.56	4.15127	1.627	-1.18173	0.0711	11	0.31228	QAT(+162.052824)EEIAEK	Hex	0.3276	P9WH05	deaD	Rv1253	Probable cold-shock DeaD-box protein A homolog DeaD (ATP-dependent RNA helicase dead homolog)
171213_PT_H37Rv_1-4.sqt	10871	2	True	1181.57	1180.56	5.9878	1.4852	-0.989541	0.1345	9	0.30308	QAT(+162.052824)EEIAEK	Hex	0.3933	P9WH05	deaD	Rv1253	Probable cold-shock DeaD-box protein A homolog DeaD (ATP-dependent RNA helicase dead homolog)
171218_PT_H37Rv_2-4.sqt	13469	2	True	1885.86	1885.87	-4.70448	2.9052	7.81657	0.153	15	0.30908	ASDTAAT(+162.052824)ASNGDAAM(+15.994900)LLK	Hex	0.2831	P9WK55	lprA	Rv1270c	Possible lipoprotein LprA
171213_PT_H37Rv_1-4.sqt	15318	2	True	2033.91	2031.93	-10.4474	2.231	2.04794	0.2463	12	0.30637	ASDTAAT(+162.052824)AS(+162.052824)NGDAAMLLK	Hex	0.0382	P9WK55	lprA	Rv1270c	Possible lipoprotein LprA
171213_PT_H37Rv_1-3.sqt	24194	3	True	2795.47	2794.47	-0.55983	2.0472	0.215672	0.0643	19	0.31251	TLALRASAGLVAGM(+15.994900)AMAAIT(+324.105600)LAPGAR	Hex-Hex	0.2801	P9WM15	Rv1352	Rv1352	Conserved protein
171218_PT_H37Rv_2-3_171218204333.sqt	22857	3	True	2795.47	2794.47	-2.06656	1.9817	0.28369	0.1284	21	0.27214	TLALRASAGLVAGM(+15.994900)AMAAIT(+324.105600)LAPGAR	Hex-Hex	0.2487	P9WM15	Rv1352	Rv1352	Conserved protein
171213_PT_H37Rv_1-4.sqt	12961	3	True	2949.4	2949.41	-0.73167	3.4126	12.091	0.096	26	0.32854	KPTTASSPS(+162.052824)PGS(+162.052824)PSPEAQQILQDSSK	Hex	0.2131	P9WK47	lprF	Rv1368	Probable conserved lipoprotein LprF
171218_PT_H37Rv_2-4.sqt	13496	3	True	2950.4	2949.41	-2.13564	3.3954	7.96331	0.0304	29	0.29748	KPTTASSPS(+162.052824)PGS(+162.052824)PSPEAQQILQDSSK	Hex	0.2792	P9WK47	lprF	Rv1368	Probable conserved lipoprotein LprF
171213_PT_H37Rv_1-4.sqt	12961	3	True	2949.4	2949.41	-0.7154	3.583	-0.947789	0.0749	25	0.362	KPTTASSPSPGS(+324.105600)PSPEAQQILQDSSK	Hex-Hex	0.0978	P9WK47	lprF	Rv1368	Probable conserved lipoprotein LprF
171218_PT_H37Rv_2-4.sqt	13496	3	True	2950.4	2949.41	-2.11937	3.9318	3.65738	0.0916	29	0.31173	KPTTASSPSPGS(+324.105600)PSPEAQQILQDSSK	Hex-Hex	0.0615	P9WK47	lprF	Rv1368	Probable conserved lipoprotein LprF
171213_PT_H37Rv_2-2.sqt	17897	3	True	2454.19	2453.2	-4.7205	1.9403	-0.076961	0.1124	19	0.28848	NFVEALGKVM(+15.994900)RSLETT(+486.158400)R	Hex-Hex-Hex	0.128	P9WPK3	carB	Rv1384	Probable carbamoyl-phosphate synthase large chain CarB (carbamoyl-phosphate synthetase ammonia chain)
171213_PT_H37Rv_1-2.sqt	18460	3	True	2454.18	2453.2	-7.10827	2.0717	0.539568	0.1547	22	0.34467	NFVEALGKVM(+15.994900)RSLETT(+486.158400)R	Hex-Hex-Hex	0.894	P9WPK3	carB	Rv1384	Probable carbamoyl-phosphate synthase large chain CarB (carbamoyl-phosphate synthetase ammonia chain)
171213_PT_H37Rv_1-3.sqt	18252	3	True	2454.19	2453.2	-5.39201	1.7961	0.0954102	0.022	21	0.34178	NFVEALGKVM(+15.994900)RSLETT(+486.158400)R	Hex-Hex-Hex	0.7708	P9WPK3	carB	Rv1384	Probable carbamoyl-phosphate synthase large chain CarB (carbamoyl-phosphate synthetase ammonia chain)
171213_PT_H37Rv_1-2.sqt	17105	3	True	2360.04	2357.04	-2.33004	2.0011	0.77219	0.0991	17	0.28787	MSETS(+162.052824)APAEELLADVEEAM(+15.994900)R	Hex	0.9008	O53157	Rv1466	Rv1466	Conserved protein
171213_PT_H37Rv_1-1.sqt	17411	3	True	2360.04	2357.04	-2.64572	1.7795	0.071496	0.0983	18	0.30514	MSETS(+162.052824)APAEELLADVEEAM(+15.994900)R	Hex	0.4015	O53157	Rv1466	Rv1466	Conserved protein
171213_PT_H37Rv_2-1.sqt	17343	3	True	2360.04	2357.04	-2.07412	1.5659	-1.91398	0.0388	21	0.29045	MSETS(+162.052824)APAEELLADVEEAM(+15.994900)R	Hex	0.4537	O53157	Rv1466	Rv1466	Conserved protein
171213_PT_H37Rv_2-1.sqt	32817	3	True	2486.22	2486.21	2.6124	3.057	5.82935	0.3684	22	0.84738	T(+486.158400)ELTPHPLLTHAVDQTAR	Hex-Hex-Hex	0.1296	O53901	pks5	Rv1527C	Probable polyketide synthase Pks5
171213_PT_H37Rv_1-1.sqt	33012	3	True	2486.23	2486.21	5.70543	3.1085	6.53619	0.3578	20	0.86098	T(+486.158400)ELTPHPLLTHAVDQTAR	Hex-Hex-Hex	0.0736	O53901	pks5	Rv1527C	Probable polyketide synthase Pks5
171218_PT_H37Rv_2-3_171218204333.sqt	13559	2	True	1239.56	1237.56	-1.5328	1.127	-0.576613	0.1485	7	0.24666	FLEAGS(+486.158400)K	Hex-Hex-Hex	0.4521	P9WKJ9	infC	Rv1641	Probable initiation factor if-3 InfC
171213_PT_H37Rv_1-3.sqt	14417	2	True	1239.56	1237.56	-1.00277	1.2362	-1.36098	0.0539	7	0.30654	FLEAGS(+486.158400)K	Hex-Hex-Hex	0.8209	P9WKJ9	infC	Rv1641	Probable initiation factor if-3 InfC
171218_PT_H37Rv_2-5.sqt	16219	3	True	3403.68	3402.69	-3.55674	2.7918	5.92194	0.3209	27	0.40194	SQPAVAPT(+162.052824)GDAAAAT(+162.052824)QVPAGQTVPAQLQFSAK	Hex	0.0381	I6XYM2	dsbF	Rv1677	Probable conserved lipoprotein DsbF
171213_PT_H37Rv_1-5.sqt	14987	3	True	3403.69	3402.69	-1.83507	2.649	4.9923	0.3113	25	0.41002	SQPAVAPT(+162.052824)GDAAAAT(+162.052824)QVPAGQTVPAQLQFSAK	Hex	0.35	I6XYM2	dsbF	Rv1677	Probable conserved lipoprotein DsbF
171213_PT_H37Rv_1-5.sqt	14987	3	True	3403.69	3402.69	-1.82097	3.433	9.45752	0.4195	28	0.53295	SQPAVAPTGDAAAAT(+324.105600)QVPAGQTVPAQLQFSAK	Hex-Hex	0.2861	I6XYM2	dsbF	Rv1677	Probable conserved lipoprotein DsbF
171218_PT_H37Rv_2-5.sqt	16219	3	True	3403.68	3402.69	-3.54263	3.4955	10.7902	0.3951	30	0.46152	SQPAVAPTGDAAAAT(+324.105600)QVPAGQTVPAQLQFSAK	Hex-Hex	0.0417	I6XYM2	dsbF	Rv1677	Probable conserved lipoprotein DsbF
171213_PT_H37Rv_1-3.sqt	19160	4	True	4405.34	4402.33	0.25673	4.0045	5.12942	0.223	33	0.3666	ALAESIRPLVAPPPAPAPAPAEPAPAPAPAGEVAPT(+162.052824)PTTPTPQR	Hex	0.3664	P9WIR7	apa	Rv1860	Alanine and proline rich secreted protein Apa (fibronectin attachment protein) (immunogenic protein MPT32) (antigen MPT-32) (45-kDa glycoprotein) (45/47 kDa antigen)
171213_PT_H37Rv_1-3.sqt	19094	3	True	4402.33	4402.33	-0.30052	3.9087	9.61082	0.1726	28	0.38789	ALAESIRPLVAPPPAPAPAPAEPAPAPAPAGEVAPT(+162.052824)PTTPTPQR	Hex	0.1254	P9WIR7	apa	Rv1860	Alanine and proline rich secreted protein Apa (fibronectin attachment protein) (immunogenic protein MPT32) (antigen MPT-32) (45-kDa glycoprotein) (45/47 kDa antigen)
171218_PT_H37Rv_2-3_171218204333.sqt	17918	3	True	4404.33	4402.33	-0.878	3.6855	6.75075	0.1248	29	0.33889	ALAESIRPLVAPPPAPAPAPAEPAPAPAPAGEVAPT(+162.052824)PTTPTPQR	Hex	0.077	P9WIR7	apa	Rv1860	Alanine and proline rich secreted protein Apa (fibronectin attachment protein) (immunogenic protein MPT32) (antigen MPT-32) (45-kDa glycoprotein) (45/47 kDa antigen)
171213_PT_H37Rv_1-3.sqt	18776	4	True	4566.38	4564.38	-2.45994	3.3228	5.22321	0.0531	32	0.33023	ALAESIRPLVAPPPAPAPAPAEPAPAPAPAGEVAPTPT(+162.052824)T(+162.052824)PTPQR	Hex	0.2946	P9WIR7	apa	Rv1860	Alanine and proline rich secreted protein Apa (fibronectin attachment protein) (immunogenic protein MPT32) (antigen MPT-32) (45-kDa glycoprotein) (45/47 kDa antigen)
171213_PT_H37Rv_1-3.sqt	18825	3	True	4566.38	4564.38	-2.47045	3.0734	4.99378	0.0469	26	0.3594	ALAESIRPLVAPPPAPAPAPAEPAPAPAPAGEVAPTPT(+162.052824)T(+162.052824)PTPQR	Hex	0.3996	P9WIR7	apa	Rv1860	Alanine and proline rich secreted protein Apa (fibronectin attachment protein) (immunogenic protein MPT32) (antigen MPT-32) (45-kDa glycoprotein) (45/47 kDa antigen)
171218_PT_H37Rv_2-3_171218204333.sqt	18050	4	True	4403.33	4402.33	-1.3265	3.046	5.65785	0.2352	35	0.36998	ALAESIRPLVAPPPAPAPAPAEPAPAPAPAGEVAPT(+162.052824)PTTPTPQR	Hex	0.1102	P9WIR7	apa	Rv1860	Alanine and proline rich secreted protein Apa (fibronectin attachment protein) (immunogenic protein MPT32) (antigen MPT-32) (45-kDa glycoprotein) (45/47 kDa antigen)
171213_PT_H37Rv_1-2.sqt	19370	4	True	4404.32	4402.33	-4.41476	2.9788	1.50058	0.1886	33	0.34597	ALAESIRPLVAPPPAPAPAPAEPAPAPAPAGEVAPT(+162.052824)PTTPTPQR	Hex	0.0412	P9WIR7	apa	Rv1860	Alanine and proline rich secreted protein Apa (fibronectin attachment protein) (immunogenic protein MPT32) (antigen MPT-32) (45-kDa glycoprotein) (45/47 kDa antigen)
171213_PT_H37Rv_1-3.sqt	18850	4	True	4564.38	4564.38	-0.84415	2.7023	-0.928219	0.0578	32	0.31426	ALAESIRPLVAPPPAPAPAPAEPAPAPAPAGEVAPTPT(+162.052824)T(+162.052824)PTPQR	Hex	0.7963	P9WIR7	apa	Rv1860	Alanine and proline rich secreted protein Apa (fibronectin attachment protein) (immunogenic protein MPT32) (antigen MPT-32) (45-kDa glycoprotein) (45/47 kDa antigen)
171218_PT_H37Rv_2-3_171218204333.sqt	17563	4	True	4566.39	4564.38	-0.21439	2.591	0.549913	0.044	36	0.30651	ALAESIRPLVAPPPAPAPAPAEPAPAPAPAGEVAPTPT(+162.052824)T(+162.052824)PTPQR	Hex	0.2387	P9WIR7	apa	Rv1860	Alanine and proline rich secreted protein Apa (fibronectin attachment protein) (immunogenic protein MPT32) (antigen MPT-32) (45-kDa glycoprotein) (45/47 kDa antigen)
171213_PT_H37Rv_1-3.sqt	18776	4	True	4566.38	4564.38	-2.44943	3.7248	6.72543	0.1856	33	0.3722	ALAESIRPLVAPPPAPAPAPAEPAPAPAPAGEVAPT(+324.105600)PTTPTPQR	Hex-Hex	0.0546	P9WIR7	apa	Rv1860	Alanine and proline rich secreted protein Apa (fibronectin attachment protein) (immunogenic protein MPT32) (antigen MPT-32) (45-kDa glycoprotein) (45/47 kDa antigen)
171213_PT_H37Rv_1-3.sqt	18825	3	True	4566.38	4564.38	-2.45994	3.3319	8.28212	0.1186	26	0.36684	ALAESIRPLVAPPPAPAPAPAEPAPAPAPAGEVAPT(+324.105600)PTTPTPQR	Hex-Hex	0.1271	P9WIR7	apa	Rv1860	Alanine and proline rich secreted protein Apa (fibronectin attachment protein) (immunogenic protein MPT32) (antigen MPT-32) (45-kDa glycoprotein) (45/47 kDa antigen)
171218_PT_H37Rv_2-3_171218204333.sqt	17563	4	True	4566.39	4564.38	-0.20388	2.9301	1.42712	0.2034	37	0.34526	ALAESIRPLVAPPPAPAPAPAEPAPAPAPAGEVAPT(+324.105600)PTTPTPQR	Hex-Hex	0.0529	P9WIR7	apa	Rv1860	Alanine and proline rich secreted protein Apa (fibronectin attachment protein) (immunogenic protein MPT32) (antigen MPT-32) (45-kDa glycoprotein) (45/47 kDa antigen)
171218_PT_H37Rv_2-3_171218204333.sqt	17531	4	True	4726.43	4726.43	-0.94892	3.7718	5.5675	0.2264	37	0.35549	ALAESIRPLVAPPPAPAPAPAEPAPAPAPAGEVAPT(+486.158400)PTTPTPQR	Hex-Hex-Hex	0.0353	P9WIR7	apa	Rv1860	Alanine and proline rich secreted protein Apa (fibronectin attachment protein) (immunogenic protein MPT32) (antigen MPT-32) (45-kDa glycoprotein) (45/47 kDa antigen)
171218_PT_H37Rv_2-3_171218204333.sqt	17550	3	True	4728.44	4726.43	-0.99547	2.9674	1.41469	0.1447	28	0.33108	ALAESIRPLVAPPPAPAPAPAEPAPAPAPAGEVAPT(+486.158400)PTTPTPQR	Hex-Hex-Hex	0.1984	P9WIR7	apa	Rv1860	Alanine and proline rich secreted protein Apa (fibronectin attachment protein) (immunogenic protein MPT32) (antigen MPT-32) (45-kDa glycoprotein) (45/47 kDa antigen)
171213_PT_H37Rv_1-3.sqt	18662	4	True	4729.44	4726.43	-0.60937	3.2876	3.21638	0.2441	39	0.46967	ALAESIRPLVAPPPAPAPAPAEPAPAPAPAGEVAPT(+486.158400)PTTPTPQR	Hex-Hex-Hex	0.0353	P9WIR7	apa	Rv1860	Alanine and proline rich secreted protein Apa (fibronectin attachment protein) (immunogenic protein MPT32) (antigen MPT-32) (45-kDa glycoprotein) (45/47 kDa antigen)
171213_PT_H37Rv_1-3.sqt	18664	4	True	4727.43	4726.43	-1.25819	3.8271	6.21461	0.2129	40	0.45812	ALAESIRPLVAPPPAPAPAPAEPAPAPAPAGEVAPT(+486.158400)PTTPTPQR	Hex-Hex-Hex	0.2297	P9WIR7	apa	Rv1860	Alanine and proline rich secreted protein Apa (fibronectin attachment protein) (immunogenic protein MPT32) (antigen MPT-32) (45-kDa glycoprotein) (45/47 kDa antigen)
171213_PT_H37Rv_1-2.sqt	18976	4	True	4729.44	4726.43	-0.19643	2.8751	0.632993	0.1703	34	0.44238	ALAESIRPLVAPPPAPAPAPAEPAPAPAPAGEVAPT(+486.158400)PTTPTPQR	Hex-Hex-Hex	0.0403	P9WIR7	apa	Rv1860	Alanine and proline rich secreted protein Apa (fibronectin attachment protein) (immunogenic protein MPT32) (antigen MPT-32) (45-kDa glycoprotein) (45/47 kDa antigen)
171213_PT_H37Rv_1-3.sqt	18680	3	True	4729.44	4726.43	-0.05159	2.9347	0.809681	0.1332	24	0.43961	ALAESIRPLVAPPPAPAPAPAEPAPAPAPAGEVAPT(+486.158400)PTTPTPQR	Hex-Hex-Hex	0.1076	P9WIR7	apa	Rv1860	Alanine and proline rich secreted protein Apa (fibronectin attachment protein) (immunogenic protein MPT32) (antigen MPT-32) (45-kDa glycoprotein) (45/47 kDa antigen)
171213_PT_H37Rv_1-2.sqt	18970	3	True	4729.43	4726.43	-2.29732	2.8923	4.45675	0.1416	27	0.43944	ALAESIRPLVAPPPAPAPAPAEPAPAPAPAGEVAPT(+486.158400)PTTPTPQR	Hex-Hex-Hex	0.0845	P9WIR7	apa	Rv1860	Alanine and proline rich secreted protein Apa (fibronectin attachment protein) (immunogenic protein MPT32) (antigen MPT-32) (45-kDa glycoprotein) (45/47 kDa antigen)
171213_PT_H37Rv_1-4.sqt	17848	4	True	4727.42	4726.43	-4.15026	2.5616	0.87707	0.116	38	0.41738	ALAESIRPLVAPPPAPAPAPAEPAPAPAPAGEVAPT(+486.158400)PTTPTPQR	Hex-Hex-Hex	0.0942	P9WIR7	apa	Rv1860	Alanine and proline rich secreted protein Apa (fibronectin attachment protein) (immunogenic protein MPT32) (antigen MPT-32) (45-kDa glycoprotein) (45/47 kDa antigen)
171213_PT_H37Rv_2-2.sqt	24360	2	True	2244.15	2244.16	-2.51632	2.618	2.70306	0.2513	14	0.33286	RLQVAGVRVAAHTS(+486.158400)HR	Hex-Hex-Hex	0.3688	P9WN15	otsB1	Rv2006	Probable trehalose-6-phosphate phosphatase OtsB1 (trehalose-phosphatase) (TPP)
171213_PT_H37Rv_2-2.sqt	24304	3	True	2244.16	2244.16	-0.89031	2.0742	-0.34359	0.1132	25	0.29697	RLQVAGVRVAAHT(+486.158400)SHR	Hex-Hex-Hex	0.7374	P9WN15	otsB1	Rv2006	Probable trehalose-6-phosphate phosphatase OtsB1 (trehalose-phosphatase) (TPP)
171213_PT_H37Rv_1-3.sqt	24552	2	True	2244.14	2244.16	-6.43274	2.7996	2.83191	0.2977	14	0.39118	RLQVAGVRVAAHTS(+486.158400)HR	Hex-Hex-Hex	0.3173	P9WN15	otsB1	Rv2006	Probable trehalose-6-phosphate phosphatase OtsB1 (trehalose-phosphatase) (TPP)
171213_PT_H37Rv_1-2.sqt	25117	2	True	2244.16	2244.16	-0.77535	2.2634	1.34323	0.1585	14	0.3624	RLQVAGVRVAAHTS(+486.158400)HR	Hex-Hex-Hex	0.9632	P9WN15	otsB1	Rv2006	Probable trehalose-6-phosphate phosphatase OtsB1 (trehalose-phosphatase) (TPP)
171213_PT_H37Rv_1-1.sqt	25593	3	True	2244.15	2244.16	-1.78776	2.2182	-0.322083	0.0631	23	0.33548	RLQVAGVRVAAHT(+486.158400)SHR	Hex-Hex-Hex	0.5699	P9WN15	otsB1	Rv2006	Probable trehalose-6-phosphate phosphatase OtsB1 (trehalose-phosphatase) (TPP)
171213_PT_H37Rv_1-2.sqt	34924	3	True	3224.63	3224.65	-8.52998	2.1951	-0.239017	0.1107	18	0.33925	ARVPAVRES(+324.105600)IYSSIDDLQEIIQEIR	Hex-Hex	0.1131	P9WGK1	dosT	Rv2027c	Two component sensor histidine kinase DosT
171213_PT_H37Rv_2-2.sqt	33433	3	True	3224.65	3224.65	-2.28397	2.2758	1.49165	0.2178	17	0.36168	ARVPAVRES(+324.105600)IYSSIDDLQEIIQEIR	Hex-Hex	0.1138	P9WGK1	dosT	Rv2027c	Two component sensor histidine kinase DosT
171213_PT_H37Rv_2-2.sqt	12640	3	True	1989	1988.98	7.96834	3.1738	4.25451	0.3329	25	0.66632	ERKHS(+162.052824)EIMGTINQQR	Hex	0.0189	P9WMU1	wag31	Rv2145c	Diviva family protein Wag31
171213_PT_H37Rv_1-2.sqt	12969	3	True	1989	1988.98	8.24787	2.8999	3.00578	0.2997	25	0.68917	ERKHS(+162.052824)EIMGTINQQR	Hex	0.019	P9WMU1	wag31	Rv2145c	Diviva family protein Wag31
171213_PT_H37Rv_1-5.sqt	19966	3	True	2669.27	2669.3	-10.356	1.7045	-0.0198026	0.1344	18	0.27823	DALAGGLM(+15.994900)VTKSQDHS(+324.105600)LAVYPR	Hex-Hex	0.1344	P9WJN9	Rv2166c	Rv2166c	Conserved protein
171218_PT_H37Rv_2-5.sqt	21314	3	True	2669.28	2669.3	-7.54362	1.8622	0.597837	0.1593	16	0.2526	DALAGGLM(+15.994900)VTKSQDHS(+324.105600)LAVYPR	Hex-Hex	0.2644	P9WJN9	Rv2166c	Rv2166c	Conserved protein
171213_PT_H37Rv_2-2.sqt	30339	4	True	3878.83	3876.81	3.54772	4.1695	6.24507	0.299	38	0.67756	CDLPGIMQHFT(+162.052824)IPASAFDKSVFDDGLAFDGSSIR	Hex	0.0861	P9WN39	glnA1	Rv2220	Glutamine synthetase GlnA1 (glutamine synthase) (GS-I)
171213_PT_H37Rv_1-2.sqt	28756	4	True	3893.83	3892.8	6.45662	3.4408	7.39552	0.394	32	0.69643	CDLPGIM(+15.994900)QHFT(+162.052824)IPASAFDKSVFDDGLAFDGSSIR	Hex	0.313	P9WN39	glnA1	Rv2220	Glutamine synthetase GlnA1 (glutamine synthase) (GS-I)
171213_PT_H37Rv_1-1.sqt	38363	3	True	3278.46	3278.5	-10.7422	4.3373	9.40757	0.4517	28	0.91656	AS(+324.105600)YLPDIDPEETSEWLESFDTLLQR	Hex-Hex	0.0104	P9WIS9	aceE	Rv2241	Pyruvate dehydrogenase E1 component AceE (pyruvate decarboxylase) (pyruvate dehydrogenase) (pyruvic dehydrogenase)
171213_PT_H37Rv_2-1.sqt	38067	3	True	3279.47	3278.5	-8.81971	3.6518	7.25448	0.4156	24	0.90315	AS(+324.105600)YLPDIDPEETSEWLESFDTLLQR	Hex-Hex	0.0104	P9WIS9	aceE	Rv2241	Pyruvate dehydrogenase E1 component AceE (pyruvate decarboxylase) (pyruvate dehydrogenase) (pyruvic dehydrogenase)
171218_PT_H37Rv_2-5.sqt	3487	2	True	1498.68	1498.69	-2.57226	2.2465	6.58567	0.4432	14	0.45991	T(+162.052824)ATPSESGTQTTR	Hex	0.5836	P9WK71	lppO	Rv2290	Probable conserved lipoprotein LppO
171213_PT_H37Rv_1-5.sqt	3473	2	True	1498.68	1498.69	-2.23596	2.1645	5.78934	0.4392	14	0.47347	T(+162.052824)ATPSESGTQTTR	Hex	0.9611	P9WK71	lppO	Rv2290	Probable conserved lipoprotein LppO
171218_PT_H37Rv_2-5.sqt	3469	2	True	1660.73	1660.74	-3.26964	1.6796	2.54977	0.3216	11	0.37172	T(+162.052824)AT(+162.052824)PSESGTQTTR	Hex	0.415	P9WK71	lppO	Rv2290	Probable conserved lipoprotein LppO
171213_PT_H37Rv_1-5.sqt	3439	2	True	1660.74	1660.74	-2.72711	1.6177	3.01593	0.2618	9	0.3715	T(+162.052824)AT(+162.052824)PSESGTQTTR	Hex	0.3939	P9WK71	lppO	Rv2290	Probable conserved lipoprotein LppO
171213_PT_H37Rv_1-5.sqt	3439	2	True	1660.74	1660.74	-2.6982	1.8711	6.26065	0.3618	10	0.45859	TAT(+324.105600)PSESGTQTTR	Hex-Hex	0.1344	P9WK71	lppO	Rv2290	Probable conserved lipoprotein LppO
171218_PT_H37Rv_2-5.sqt	3469	2	True	1660.73	1660.74	-3.24074	1.8557	5.21582	0.3052	11	0.37203	TAT(+324.105600)PSESGTQTTR	Hex-Hex	0.9466	P9WK71	lppO	Rv2290	Probable conserved lipoprotein LppO
171213_PT_H37Rv_1-4.sqt	31907	2	True	1621.73	1618.72	3.94763	2.1062	4.5469	0.3802	10	0.93169	T(+324.105600)SAWETLEAMR	Hex-Hex	0.2201	P9WLA3	Rv2558	Rv2558	Conserved protein
171218_PT_H37Rv_2-4.sqt	33288	2	True	1621.73	1618.72	3.56964	2.314	5.79919	0.445	11	0.90473	T(+324.105600)SAWETLEAMR	Hex-Hex	0.0785	P9WLA3	Rv2558	Rv2558	Conserved protein
171213_PT_H37Rv_1-1.sqt	9509	3	True	1371.72	1369.72	-1.40699	2.2124	0.334075	0.0612	19	0.33521	TRAAAKS(+324.105600)AAAK	Hex-Hex	0.3138	P9WGI1	sigA	Rv2703	RNA polymerase sigma factor SigA (sigma-A)
171213_PT_H37Rv_2-1.sqt	9515	3	True	1372.73	1369.72	-0.72265	2.2086	0.778705	0.1661	18	0.28142	TRAAAKS(+324.105600)AAAK	Hex-Hex	0.0659	P9WGI1	sigA	Rv2703	RNA polymerase sigma factor SigA (sigma-A)
171218_PT_H37Rv_2-5.sqt	22662	3	True	3006.45	3005.46	-3.1805	1.6619	0.393043	0.0476	14	0.25924	SPIVAT(+162.052824)TDPSPFDPCRDIPFDVIQR	Hex	0.6972	I6XFB7	Rv2799	Rv2799	Probable membrane protein
171213_PT_H37Rv_1-5.sqt	21141	3	True	3006.46	3005.46	-0.92734	1.5953	-0.993252	0.0961	19	0.34229	SPIVAT(+162.052824)TDPSPFDPCRDIPFDVIQR	Hex	0.0988	I6XFB7	Rv2799	Rv2799	Probable membrane protein
171218_PT_H37Rv_2-4.sqt	31755	2	True	2181.11	2179.13	-9.16184	1.7827	-0.438255	0.1109	13	0.27052	RVALARDLYDLNHFAS(+162.052824)R	Hex	0.3433	P71626	Rv2826c	Rv2826c	Hypothetical protein
171213_PT_H37Rv_1-2.sqt	32905	2	True	2181.11	2179.13	-10.331	1.6435	-1.72455	0.0285	12	0.27735	RVALARDLYDLNHFAS(+162.052824)R	Hex	0.696	P71626	Rv2826c	Rv2826c	Hypothetical protein
171218_PT_H37Rv_2-5.sqt	14593	2	True	1975.89	1975.89	-2.27695	2.339	5.9835	0.4433	13	0.86514	TT(+486.158400)AAM(+15.994900)ADPAADLIGR	Hex-Hex-Hex	0.8106	P9WNF3	mpt83	Rv2873	Cell surface lipoprotein Mpt83 (lipoprotein P23)
171218_PT_H37Rv_2-4.sqt	16166	2	True	1975.88	1975.89	-3.50375	2.3314	4.1799	0.4238	14	0.86157	TT(+486.158400)AAM(+15.994900)ADPAADLIGR	Hex-Hex-Hex	0.0955	P9WNF3	mpt83	Rv2873	Cell surface lipoprotein Mpt83 (lipoprotein P23)
171213_PT_H37Rv_1-4.sqt	15377	2	True	1975.88	1975.89	-3.38026	2.6222	6.06619	0.47	14	0.89305	TT(+486.158400)AAM(+15.994900)ADPAADLIGR	Hex-Hex-Hex	0.7758	P9WNF3	mpt83	Rv2873	Cell surface lipoprotein Mpt83 (lipoprotein P23)
171213_PT_H37Rv_1-5.sqt	13571	2	True	1975.88	1975.89	-2.99967	2.2719	4.89019	0.4238	13	0.88997	TT(+486.158400)AAM(+15.994900)ADPAADLIGR	Hex-Hex-Hex	0.1643	P9WNF3	mpt83	Rv2873	Cell surface lipoprotein Mpt83 (lipoprotein P23)
171213_PT_H37Rv_2-2.sqt	9639	3	True	1505.88	1505.87	6.88901	1.6934	0.55687	0.1352	15	0.28775	ST(+162.052824)EKLVAIIELK	Hex	0.4325	P9WQ59	fadD28	Rv2941	Fatty-acid-AMP ligase FadD28 (fatty-acid-AMP synthetase) (fatty-acid-AMP synthase)
171213_PT_H37Rv_1-2.sqt	9820	3	True	1505.88	1505.87	6.00913	1.4348	-1.32442	0.0929	15	0.29548	ST(+162.052824)EKLVAIIELK	Hex	0.4501	P9WQ59	fadD28	Rv2941	Fatty-acid-AMP ligase FadD28 (fatty-acid-AMP synthetase) (fatty-acid-AMP synthase)
171213_PT_H37Rv_1-4.sqt	32101	3	True	3265.7	3265.7	-0.7591	4.5766	7.93498	0.436	35	0.75524	LS(+162.052824)GLT(+162.052824)DQERTLLGLLSEGLTNKQIADR	Hex	0.1087	P9WMF9	devR	Rv3133c	Two component transcriptional regulatory protein DevR (probably LuxR/UhpA-family)
171218_PT_H37Rv_2-4.sqt	33556	3	True	3266.7	3265.7	0.04653	3.2024	7.25307	0.3773	24	0.6814	LSGLT(+162.052824)DQERT(+162.052824)LLGLLSEGLTNKQIADR	Hex	0.0902	P9WMF9	devR	Rv3133c	Two component transcriptional regulatory protein DevR (probably LuxR/UhpA-family)
171213_PT_H37Rv_1-4.sqt	32101	3	True	3265.7	3265.7	-0.7444	5.1207	13.8155	0.4775	39	0.93403	LS(+324.105600)GLTDQERTLLGLLSEGLTNKQIADR	Hex-Hex	0.1936	P9WMF9	devR	Rv3133c	Two component transcriptional regulatory protein DevR (probably LuxR/UhpA-family)
171218_PT_H37Rv_2-4.sqt	33556	3	True	3266.7	3265.7	0.06122	3.5191	7.74247	0.3997	29	0.90331	LS(+324.105600)GLTDQERTLLGLLSEGLTNKQIADR	Hex-Hex	0.2975	P9WMF9	devR	Rv3133c	Two component transcriptional regulatory protein DevR (probably LuxR/UhpA-family)
171213_PT_H37Rv_2-2.sqt	11524	2	True	1573.76	1573.77	-4.68622	1.7513	0.616186	0.1885	10	0.28818	LAALS(+486.158400)TEINR	Hex-Hex-Hex	0.09	P9WPY5	aroA	Rv3227	3-phosphoshikimate 1-carboxyvinyltransferase AroA (5-enolpyruvylshikimate-3-phosphate synthase) (EPSP synthase) (EPSPS)
171213_PT_H37Rv_1-2.sqt	11813	2	True	1573.76	1573.77	-7.89512	1.753	0.0682788	0.1355	9	0.30314	LAALS(+486.158400)TEINR	Hex-Hex-Hex	0.1163	P9WPY5	aroA	Rv3227	3-phosphoshikimate 1-carboxyvinyltransferase AroA (5-enolpyruvylshikimate-3-phosphate synthase) (EPSP synthase) (EPSPS)
171213_PT_H37Rv_2-2.sqt	17161	4	True	2870.4	2869.39	2.11887	2.8529	2.62004	0.2192	34	0.34759	LT(+162.052824)KEQAEYLGVDVEGPYKPDHYR	Hex	0.034	P9WGV3	sahH	Rv3248c	Probable adenosylhomocysteinase SahH (S-adenosyl-L-homocysteine hydrolase) (adohcyase)
171213_PT_H37Rv_1-2.sqt	17722	3	True	2870.4	2869.39	0.91695	2.492	1.18091	0.1733	21	0.32719	LT(+162.052824)KEQAEYLGVDVEGPYKPDHYR	Hex	0.0548	P9WGV3	sahH	Rv3248c	Probable adenosylhomocysteinase SahH (S-adenosyl-L-homocysteine hydrolase) (adohcyase)
171213_PT_H37Rv_2-2.sqt	17188	3	True	2870.4	2869.39	1.34755	2.1728	0.715393	0.1657	24	0.33857	LT(+162.052824)KEQAEYLGVDVEGPYKPDHYR	Hex	0.0625	P9WGV3	sahH	Rv3248c	Probable adenosylhomocysteinase SahH (S-adenosyl-L-homocysteine hydrolase) (adohcyase)
171218_PT_H37Rv_2-4.sqt	22897	4	True	3196.63	3196.65	-6.52406	2.4646	-0.41211	0.0573	29	0.255	HPILATAVAAADLQVIGIFFDIST(+486.158400)AR	Hex-Hex-Hex	0.3907	P96878	Rv3273	Rv3273	Probable transmembrane carbonic anhydrase (carbonate dehydratase) (carbonic dehydratase)
171213_PT_H37Rv_1-6.sqt	17951	4	True	3196.63	3196.65	-7.66652	2.9672	1.22078	0.2011	31	0.37945	HPILATAVAAADLQVIGIFFDIST(+486.158400)AR	Hex-Hex-Hex	0.6896	P96878	Rv3273	Rv3273	Probable transmembrane carbonic anhydrase (carbonate dehydratase) (carbonic dehydratase)
171213_PT_H37Rv_1-5.sqt	19314	4	True	3196.63	3196.65	-6.47526	2.9064	-0.223144	0.1369	30	0.37126	HPILATAVAAADLQVIGIFFDIST(+486.158400)AR	Hex-Hex-Hex	0.4903	P96878	Rv3273	Rv3273	Probable transmembrane carbonic anhydrase (carbonate dehydratase) (carbonic dehydratase)
171213_PT_H37Rv_1-3.sqt	23086	4	True	3196.63	3196.65	-6.31352	2.7563	-0.139762	0.0895	30	0.36972	HPILATAVAAADLQVIGIFFDIST(+486.158400)AR	Hex-Hex-Hex	0.303	P96878	Rv3273	Rv3273	Probable transmembrane carbonic anhydrase (carbonate dehydratase) (carbonic dehydratase)
171213_PT_H37Rv_1-2.sqt	23433	4	True	3196.63	3196.65	-6.76431	2.619	-1.03674	0.0557	29	0.3633	HPILATAVAAADLQVIGIFFDIST(+486.158400)AR	Hex-Hex-Hex	0.5282	P96878	Rv3273	Rv3273	Probable transmembrane carbonic anhydrase (carbonate dehydratase) (carbonic dehydratase)
171218_PT_H37Rv_2-5.sqt	21659	3	True	2023.08	2023.09	-1.12848	2.7994	6.9341	0.394	17	0.37973	QPFS(+162.052824)LQLIGPPPSPVQR	Hex	0.0825	I6XHD1	Rv3491	Rv3491	Unknown protein
171213_PT_H37Rv_1-5.sqt	20286	3	True	2023.08	2023.09	-1.7419	2.5008	4.2475	0.2951	18	0.34597	QPFS(+162.052824)LQLIGPPPSPVQR	Hex	0.1025	I6XHD1	Rv3491	Rv3491	Unknown protein
171213_PT_H37Rv_1-5.sqt	18470	3	True	2351.29	2351.3	-0.86931	2.2772	0.785262	0.1299	22	0.32904	LSKQPFSLQLIGPPPS(+162.052824)PVQR	Hex	0.1564	I6XHD1	Rv3491	Rv3491	Unknown protein
171218_PT_H37Rv_2-5.sqt	19667	3	True	2351.29	2351.3	-1.48386	2.2638	3.13041	0.2353	23	0.35155	LSKQPFSLQLIGPPPS(+162.052824)PVQR	Hex	0.0642	I6XHD1	Rv3491	Rv3491	Unknown protein
171213_PT_H37Rv_1-5.sqt	4257	3	True	2815.22	2814.23	-3.63062	1.6764	-1.43984	0.0242	13	0.35534	STTGS(+324.105600)GET(+324.105600)TTAAGTTASPGAASGPK	Hex-Hex	0.4843	P9WK61	lpqH	Rv3763	19 kDa lipoprotein antigen precursor LpqH
171213_PT_H37Rv_1-5.sqt	3421	3	True	2815.21	2814.23	-5.90719	3.046	1.37437	0.0215	23	0.33455	STTGS(+324.105600)GET(+324.105600)TTAAGTTASPGAASGPK	Hex-Hex	0.3818	P9WK61	lpqH	Rv3763	19 kDa lipoprotein antigen precursor LpqH
171218_PT_H37Rv_2-5.sqt	4368	3	True	2815.22	2814.23	-2.06946	2.756	-2.14476	0.0324	21	0.30677	STTGS(+324.105600)GET(+324.105600)TTAAGTTASPGAASGPK	Hex-Hex	0.3923	P9WK61	lpqH	Rv3763	19 kDa lipoprotein antigen precursor LpqH
171218_PT_H37Rv_2-5.sqt	3451	3	True	2815.22	2814.23	-3.69563	3.1672	2.17156	0.0129	25	0.29934	STTGS(+324.105600)GET(+324.105600)TTAAGTTASPGAASGPK	Hex-Hex	0.3984	P9WK61	lpqH	Rv3763	19 kDa lipoprotein antigen precursor LpqH
171218_PT_H37Rv_2-5.sqt	3782	3	True	3139.33	3138.33	-1.256	2.2194	3.69289	0.0129	19	0.27744	STTGSGET(+486.158400)T(+486.158400)TAAGTTASPGAASGPK	Hex-Hex-Hex	0.9867	P9WK61	lpqH	Rv3763	19 kDa lipoprotein antigen precursor LpqH
171218_PT_H37Rv_2-5.sqt	3462	3	True	2652.16	2652.17	-3.5816	3.2107	10.7109	0.0202	28	0.27651	STTGSGETT(+486.158400)TAAGTTASPGAASGPK	Hex-Hex-Hex	0.2339	P9WK61	lpqH	Rv3763	19 kDa lipoprotein antigen precursor LpqH
171213_PT_H37Rv_1-5.sqt	3442	3	True	2653.18	2652.17	-0.44588	1.1757	-1.27815	0.0061	8	0.32281	STTGSGET(+486.158400)TTAAGTTASPGAASGPK	Hex-Hex-Hex	0.2772	P9WK61	lpqH	Rv3763	19 kDa lipoprotein antigen precursor LpqH
171213_PT_H37Rv_1-5.sqt	3422	3	True	3139.33	3138.33	-2.42249	3.2127	2.10373	0.0409	20	0.30501	STTGSGET(+486.158400)T(+486.158400)TAAGTTASPGAASGPK	Hex-Hex-Hex	0.3058	P9WK61	lpqH	Rv3763	19 kDa lipoprotein antigen precursor LpqH
171218_PT_H37Rv_2-4.sqt	4270	3	True	1741.79	1741.79	-2.59159	2.2142	2.5916	0.3148	15	0.33938	AGQLHM(+15.994900)IYEDTAS(+162.052824)K	Hex	0.05	P9WNI1	esxC	Rv3890c	ESAT-6 like protein EsxC (ESAT-6 like protein 11)
171213_PT_H37Rv_2-1.sqt	4565	3	True	1741.79	1741.79	-2.97682	2.1344	2.57046	0.2736	15	0.3278	AGQLHM(+15.994900)IYEDTAS(+162.052824)K	Hex	0.0406	P9WNI1	esxC	Rv3890c	ESAT-6 like protein EsxC (ESAT-6 like protein 11)
171213_PT_H37Rv_1-1.sqt	4495	3	True	1741.79	1741.79	-2.90735	2.0934	1.80789	0.2515	15	0.32603	AGQLHM(+15.994900)IYEDTAS(+162.052824)K	Hex	0.0516	P9WNI1	esxC	Rv3890c	ESAT-6 like protein EsxC (ESAT-6 like protein 11)
171213_PT_H37Rv_1-2.sqt	4348	3	True	1741.79	1741.79	-3.11748	1.9255	1.43548	0.1887	15	0.30225	AGQLHM(+15.994900)IYEDTAS(+162.052824)K	Hex	0.1227	P9WNI1	esxC	Rv3890c	ESAT-6 like protein EsxC (ESAT-6 like protein 11)

## Sheet: Lipoglycoproteins
Scans of O-glycosylated peptides in M. tuberculosis H37Rv culture filtrate proteins (Lipoglycoproteins)
File name	Scan N°	Z	Unique	Measured MH	Theorical MH	PPM	Primary Score	Secondary Score	Delta CN	Peaks Matched	Bayesian Score	Peptide Sequence	Glycan	Gly site p-value	Protein Uniprot	Gene name MycoB	Rv (TBList)	Protein MycoBrowser
171213_PT_H37Rv_1-3.sqt	25407	3	True	3457.65	3454.65	-3.20218	3.7775	6.94028	0.4336	28	0.74067	PANQAIS(+162.052824)M(+15.994900)IDGPAPDGYPIINYEYAIVNNR	Hex	0.3854	P9WGU1	pstS1	Rv0934	Periplasmic phosphate-binding lipoprotein PstS1 (PBP-1) (PstS1)
171218_PT_H37Rv_2-3_171218204333.sqt	23950	3	True	3456.65	3454.65	-2.45469	3.2601	11.2506	0.4952	27	0.71259	PANQAIS(+162.052824)M(+15.994900)IDGPAPDGYPIINYEYAIVNNR	Hex	0.0083	P9WGU1	pstS1	Rv0934	Periplasmic phosphate-binding lipoprotein PstS1 (PBP-1) (PstS1)
171218_PT_H37Rv_2-4.sqt	13469	2	True	1885.86	1885.87	-4.70448	2.9052	7.81657	0.153	15	0.30908	ASDTAAT(+162.052824)ASNGDAAM(+15.994900)LLK	Hex	0.2831	P9WK55	lprA	Rv1270c	Possible lipoprotein LprA
171213_PT_H37Rv_1-4.sqt	15318	2	True	2033.91	2031.93	-10.4474	2.231	2.04794	0.2463	12	0.30637	ASDTAAT(+162.052824)AS(+162.052824)NGDAAMLLK	Hex	0.0382	P9WK55	lprA	Rv1270c	Possible lipoprotein LprA
171213_PT_H37Rv_1-4.sqt	12961	3	True	2949.4	2949.41	-0.73167	3.4126	12.091	0.096	26	0.32854	KPTTASSPS(+162.052824)PGS(+162.052824)PSPEAQQILQDSSK	Hex	0.2131	P9WK47	lprF	Rv1368	Probable conserved lipoprotein LprF
171218_PT_H37Rv_2-4.sqt	13496	3	True	2950.4	2949.41	-2.13564	3.3954	7.96331	0.0304	29	0.29748	KPTTASSPS(+162.052824)PGS(+162.052824)PSPEAQQILQDSSK	Hex	0.2792	P9WK47	lprF	Rv1368	Probable conserved lipoprotein LprF
171213_PT_H37Rv_1-4.sqt	12961	3	True	2949.4	2949.41	-0.7154	3.583	-0.947789	0.0749	25	0.362	KPTTASSPSPGS(+324.105600)PSPEAQQILQDSSK	Hex-Hex	0.0978	P9WK47	lprF	Rv1368	Probable conserved lipoprotein LprF
171218_PT_H37Rv_2-4.sqt	13496	3	True	2950.4	2949.41	-2.11937	3.9318	3.65738	0.0916	29	0.31173	KPTTASSPSPGS(+324.105600)PSPEAQQILQDSSK	Hex-Hex	0.0615	P9WK47	lprF	Rv1368	Probable conserved lipoprotein LprF
171218_PT_H37Rv_2-5.sqt	16219	3	True	3403.68	3402.69	-3.55674	2.7918	5.92194	0.3209	27	0.40194	SQPAVAPT(+162.052824)GDAAAAT(+162.052824)QVPAGQTVPAQLQFSAK	Hex	0.0381	I6XYM2	dsbF	Rv1677	Probable conserved lipoprotein DsbF
171213_PT_H37Rv_1-5.sqt	14987	3	True	3403.69	3402.69	-1.83507	2.649	4.9923	0.3113	25	0.41002	SQPAVAPT(+162.052824)GDAAAAT(+162.052824)QVPAGQTVPAQLQFSAK	Hex	0.35	I6XYM2	dsbF	Rv1677	Probable conserved lipoprotein DsbF
171213_PT_H37Rv_1-5.sqt	14987	3	True	3403.69	3402.69	-1.82097	3.433	9.45752	0.4195	28	0.53295	SQPAVAPTGDAAAAT(+324.105600)QVPAGQTVPAQLQFSAK	Hex-Hex	0.2861	I6XYM2	dsbF	Rv1677	Probable conserved lipoprotein DsbF
171218_PT_H37Rv_2-5.sqt	16219	3	True	3403.68	3402.69	-3.54263	3.4955	10.7902	0.3951	30	0.46152	SQPAVAPTGDAAAAT(+324.105600)QVPAGQTVPAQLQFSAK	Hex-Hex	0.0417	I6XYM2	dsbF	Rv1677	Probable conserved lipoprotein DsbF
171218_PT_H37Rv_2-5.sqt	3487	2	True	1498.68	1498.69	-2.57226	2.2465	6.58567	0.4432	14	0.45991	T(+162.052824)ATPSESGTQTTR	Hex	0.5836	P9WK71	lppO	Rv2290	Probable conserved lipoprotein LppO
171213_PT_H37Rv_1-5.sqt	3473	2	True	1498.68	1498.69	-2.23596	2.1645	5.78934	0.4392	14	0.47347	T(+162.052824)ATPSESGTQTTR	Hex	0.9611	P9WK71	lppO	Rv2290	Probable conserved lipoprotein LppO
171218_PT_H37Rv_2-5.sqt	3469	2	True	1660.73	1660.74	-3.26964	1.6796	2.54977	0.3216	11	0.37172	T(+162.052824)AT(+162.052824)PSESGTQTTR	Hex	0.415	P9WK71	lppO	Rv2290	Probable conserved lipoprotein LppO
171213_PT_H37Rv_1-5.sqt	3439	2	True	1660.74	1660.74	-2.72711	1.6177	3.01593	0.2618	9	0.3715	T(+162.052824)AT(+162.052824)PSESGTQTTR	Hex	0.3939	P9WK71	lppO	Rv2290	Probable conserved lipoprotein LppO
171213_PT_H37Rv_1-5.sqt	3439	2	True	1660.74	1660.74	-2.6982	1.8711	6.26065	0.3618	10	0.45859	TAT(+324.105600)PSESGTQTTR	Hex-Hex	0.1344	P9WK71	lppO	Rv2290	Probable conserved lipoprotein LppO
171218_PT_H37Rv_2-5.sqt	3469	2	True	1660.73	1660.74	-3.24074	1.8557	5.21582	0.3052	11	0.37203	TAT(+324.105600)PSESGTQTTR	Hex-Hex	0.9466	P9WK71	lppO	Rv2290	Probable conserved lipoprotein LppO
171218_PT_H37Rv_2-5.sqt	14593	2	True	1975.89	1975.89	-2.27695	2.339	5.9835	0.4433	13	0.86514	TT(+486.158400)AAM(+15.994900)ADPAADLIGR	Hex-Hex-Hex	0.8106	P9WNF3	mpt83	Rv2873	Cell surface lipoprotein Mpt83 (lipoprotein P23)
171218_PT_H37Rv_2-4.sqt	16166	2	True	1975.88	1975.89	-3.50375	2.3314	4.1799	0.4238	14	0.86157	TT(+486.158400)AAM(+15.994900)ADPAADLIGR	Hex-Hex-Hex	0.0955	P9WNF3	mpt83	Rv2873	Cell surface lipoprotein Mpt83 (lipoprotein P23)
171213_PT_H37Rv_1-4.sqt	15377	2	True	1975.88	1975.89	-3.38026	2.6222	6.06619	0.47	14	0.89305	TT(+486.158400)AAM(+15.994900)ADPAADLIGR	Hex-Hex-Hex	0.7758	P9WNF3	mpt83	Rv2873	Cell surface lipoprotein Mpt83 (lipoprotein P23)
171213_PT_H37Rv_1-5.sqt	13571	2	True	1975.88	1975.89	-2.99967	2.2719	4.89019	0.4238	13	0.88997	TT(+486.158400)AAM(+15.994900)ADPAADLIGR	Hex-Hex-Hex	0.1643	P9WNF3	mpt83	Rv2873	Cell surface lipoprotein Mpt83 (lipoprotein P23)
171213_PT_H37Rv_1-5.sqt	4257	3	True	2815.22	2814.23	-3.63062	1.6764	-1.43984	0.0242	13	0.35534	STTGS(+324.105600)GET(+324.105600)TTAAGTTASPGAASGPK	Hex-Hex	0.4843	P9WK61	lpqH	Rv3763	19 kDa lipoprotein antigen precursor LpqH
171213_PT_H37Rv_1-5.sqt	3421	3	True	2815.21	2814.23	-5.90719	3.046	1.37437	0.0215	23	0.33455	STTGS(+324.105600)GET(+324.105600)TTAAGTTASPGAASGPK	Hex-Hex	0.3818	P9WK61	lpqH	Rv3763	19 kDa lipoprotein antigen precursor LpqH
171218_PT_H37Rv_2-5.sqt	4368	3	True	2815.22	2814.23	-2.06946	2.756	-2.14476	0.0324	21	0.30677	STTGS(+324.105600)GET(+324.105600)TTAAGTTASPGAASGPK	Hex-Hex	0.3923	P9WK61	lpqH	Rv3763	19 kDa lipoprotein antigen precursor LpqH
171218_PT_H37Rv_2-5.sqt	3451	3	True	2815.22	2814.23	-3.69563	3.1672	2.17156	0.0129	25	0.29934	STTGS(+324.105600)GET(+324.105600)TTAAGTTASPGAASGPK	Hex-Hex	0.3984	P9WK61	lpqH	Rv3763	19 kDa lipoprotein antigen precursor LpqH
171218_PT_H37Rv_2-5.sqt	3782	3	True	3139.33	3138.33	-1.256	2.2194	3.69289	0.0129	19	0.27744	STTGSGET(+486.158400)T(+486.158400)TAAGTTASPGAASGPK	Hex-Hex-Hex	0.9867	P9WK61	lpqH	Rv3763	19 kDa lipoprotein antigen precursor LpqH
171218_PT_H37Rv_2-5.sqt	3462	3	True	2652.16	2652.17	-3.5816	3.2107	10.7109	0.0202	28	0.27651	STTGSGETT(+486.158400)TAAGTTASPGAASGPK	Hex-Hex-Hex	0.2339	P9WK61	lpqH	Rv3763	19 kDa lipoprotein antigen precursor LpqH
171213_PT_H37Rv_1-5.sqt	3442	3	True	2653.18	2652.17	-0.44588	1.1757	-1.27815	0.0061	8	0.32281	STTGSGET(+486.158400)TTAAGTTASPGAASGPK	Hex-Hex-Hex	0.2772	P9WK61	lpqH	Rv3763	19 kDa lipoprotein antigen precursor LpqH
171213_PT_H37Rv_1-5.sqt	3422	3	True	3139.33	3138.33	-2.42249	3.2127	2.10373	0.0409	20	0.30501	STTGSGET(+486.158400)T(+486.158400)TAAGTTASPGAASGPK	Hex-Hex-Hex	0.3058	P9WK61	lpqH	Rv3763	19 kDa lipoprotein antigen precursor LpqH

## Sheet: Values of Fig2A
Number of scans of O-glycosylated proteins
	Number of Scans
Rv (TBlist)	Hex	Hex-Hex	Hex-Hex-Hex	Total	Gene	Protein
Rv1860	9	3	8	20	apa	Alanine and proline rich secreted protein Apa (fibronectin attachment protein) (immunogenic protein MPT32) (antigen MPT-32) (45-kDa glycoprotein) (45/47 kDa antigen)
Rv0566c	9			9	Rv0566c	Conserved protein
Rv3763		4	4	8	lpqH	19 kDa lipoprotein antigen precursor LpqH
Rv1253	7			7	deaD	Probable cold-shock DeaD-box protein A homolog DeaD (ATP-dependent RNA helicase dead homolog)
Rv0956	6			6	purN	Probable 5'-phosphoribosylglycinamide formyltransferase PurN (GART) (gar transformylase) (5'-phosphoribosylglycinamide transformylase)
Rv2290	4	2		6	lppO	Probable conserved lipoprotein LppO
Rv0558		5		5	menH	Probable ubiquinone/menaquinone biosynthesis methyltransferase MenH (2-heptaprenyl-1,4-naphthoquinone methyltransferase)
Rv2006			5	5	otsB1	Probable trehalose-6-phosphate phosphatase OtsB1 (trehalose-phosphatase) (TPP)
Rv3273			5	5	Rv3273	Probable transmembrane carbonic anhydrase (carbonate dehydratase) (carbonic dehydratase)
Rv0020c	2	2		4	fhaA	Conserved protein with FHA domain, FhaA
Rv1368	2	2		4	lprF	Probable conserved lipoprotein LprF
Rv1677	2	2		4	dsbF	Probable conserved lipoprotein DsbF
Rv2873			4	4	mpt83	Cell surface lipoprotein Mpt83 (lipoprotein P23)
Rv3133c	2	2		4	devR	Two component transcriptional regulatory protein DevR (probably LuxR/UhpA-family)
Rv3491	4			4	Rv3491	Unknown protein
Rv3890c	4			4	esxC	ESAT-6 like protein EsxC (ESAT-6 like protein 11)
Rv1384			3	3	carB	Probable carbamoyl-phosphate synthase large chain CarB (carbamoyl-phosphate synthetase ammonia chain)
Rv0066c			3	3	icd2	Probable isocitrate dehydrogenase [NADP] Icd2 (oxalosuccinate decarboxylase) (IDH) (NADP+-specific ICDH) (IDP)
Rv0311	3			3	Rv0311	Unknown protein
Rv0348		3		3	Rv0348	Possible transcriptional regulatory protein
Rv0422c	3			3	thiD	Probable phosphomethylpyrimidine kinase ThiD (HMP-phosphate kinase) (HMP-P kinase)
Rv0706		3		3	rplV	50S ribosomal protein L22 RplV
Rv1466	3			3	Rv1466	Conserved protein
Rv3248c	3			3	sahH	Probable adenosylhomocysteinase SahH (S-adenosyl-L-homocysteine hydrolase) (adohcyase)
Rv2241		2		2	aceE	Pyruvate dehydrogenase E1 component AceE (pyruvate decarboxylase) (pyruvate dehydrogenase) (pyruvic dehydrogenase)
Rv0934	2			2	pstS1	Periplasmic phosphate-binding lipoprotein PstS1 (PBP-1) (PstS1)
Rv0216			2	2	Rv0216	Double hotdog hydratase
Rv0350			2	2	dnaK	Probable chaperone protein DnaK (heat shock protein 70) (heat shock 70 kDa protein) (HSP70)
Rv0535	2			2	pnp	Probable 5'-methylthioadenosine phosphorylase Pnp (MTA phosphorylase)
Rv1095			2	2	phoH2	Probable PHOH-like protein PhoH2 (phosphate starvation-inducible protein PSIH)
Rv1099c		2		2	glpX	Fructose 1,6-bisphosphatase GlpX
Rv1223	2			2	htrA	Probable serine protease HtrA (DEGP protein)
Rv1270c	2			2	lprA	Possible lipoprotein LprA
Rv1352		2		2	Rv1352	Conserved protein
Rv1527C			2	2	pks5	Probable polyketide synthase Pks5
Rv1641			2	2	infC	Probable initiation factor if-3 InfC
Rv2027c		2		2	dosT	Two component sensor histidine kinase DosT
Rv2145c	2			2	wag31	Diviva family protein Wag31
Rv2166c		2		2	Rv2166c	Conserved protein
Rv2220	2			2	glnA1	Glutamine synthetase GlnA1 (glutamine synthase) (GS-I)
Rv2558		2		2	Rv2558	Conserved protein
Rv2703		2		2	sigA	RNA polymerase sigma factor SigA (sigma-A)
Rv2799	2			2	Rv2799	Probable membrane protein
Rv2826c	2			2	Rv2826c	Hypothetical protein
Rv2941	2			2	fadD28	Fatty-acid-AMP ligase FadD28 (fatty-acid-AMP synthetase) (fatty-acid-AMP synthase)
Rv3227			2	2	aroA	3-phosphoshikimate 1-carboxyvinyltransferase AroA (5-enolpyruvylshikimate-3-phosphate synthase) (EPSP synthase) (EPSPS)

## Sheet: Values of Fig2B
Gene Ontology analysis of MTB glycoproteins
		Count	%	P-Value	Benjamini	-Log (p value)
GOTERM_CC_DIRECT	cell surface	4	8,7	0.00068	0.016	3.16749
GOTERM_CC_DIRECT	extracellular region	14	30,4	0.0021	0.025	2.67778
GOTERM_CC_DIRECT	cell wall	20	43,5	0.003	0.024	2.52288
GOTERM_CC_DIRECT	extracellular space	3	6,5	0.0034	0.02	2.46852
GOTERM_CC_DIRECT	bacterial extracellular vesicle	2	4,3	0.046	0.2	1.33724
GOTERM_MF_DIRECT	lipid binding	2	4,3	0.06	0.98	1.22185
GOTERM_BP_DIRECT	pathogenesis	7	15,2	0.0094	0.5	2.02687
