# Supplementary material for: Integrative proteomic and glycoproteomic profiling of Mycobacterium tuberculosis culture filtrate
Source: PLoS One. 2020 Mar 3;15(3):e0221837. doi: 10.1371/journal.pone.0221837 (PMC7053730; doi:10.1371/journal.pone.0221837)
Supplement: S7 Table — O-glycosylation site comparison against Smith et al., 2014 [19], Birhanu et al., 2019 [14] and Herrmann et al., 2000 [20]. (XLSX) [file pone.0221837.s013.xlsx]

## Sheet: Hoja1
O-glycosylation site comparison with available literature					Concidence in peptide/O-gly site identification?
Gene name MycoB	Rv (TBList)	Protein MycoBrowser	Identified peptide (modification)	Position in protein	Smith 2014	Birhanu 2019	Herrmann 2000
Rv2799	Rv2799	Probable membrane protein	SPIVAT(+162.052824)TDPSPFDPCRDIPFDVIQR	T73	Yes	Same peptide (T74)	Not predicted
apa	Rv1860	Alanine and proline rich secreted protein Apa (fibronectin attachment protein) (immunogenic protein MPT32) (antigen MPT-32) (45-kDa glycoprotein) (45/47 kDa antigen)	ALAESIRPLVAPPPAPAPAPAEPAPAPAPAGEVAPT(+162.052824)PTTPTPQR	T313	Yes	No	Different as predicted
			ALAESIRPLVAPPPAPAPAPAEPAPAPAPAGEVAPTPT(+162.052824)T(+162.052824)PTPQR	T315 & T316	Yes	No	Different as predicted
			ALAESIRPLVAPPPAPAPAPAEPAPAPAPAGEVAPT(+324.105600)PTTPTPQR	T313	Yes	No	Different as predicted
			ALAESIRPLVAPPPAPAPAPAEPAPAPAPAGEVAPT(+486.158400)PTTPTPQR	T313	Yes	No	Different as predicted
lprA	Rv1270c	Possible lipoprotein LprA	ASDTAAT(+162.052824)ASNGDAAM(+15.994900)LLK	T40	Yes	Same peptide (S42)	Not predicted
			ASDTAAT(+162.052824)AS(+162.052824)NGDAAMLLK	T40 & S42	Yes	Yes
lppO	Rv2290	Probable conserved lipoprotein LppO	T(+162.052824)ATPSESGTQTTR	T73	Yes	Same peptide (T75)	Not predicted
			T(+162.052824)AT(+162.052824)PSESGTQTTR	T73 & T75	Yes	Only T75
			TAT(+324.105600)PSESGTQTTR	T75	Yes	Yes
Rv3491	Rv3491	Unknown protein	QPFS(+162.052824)LQLIGPPPSPVQR	S167	Same peptide (S176)	Same peptide (S176)	Not predicted
			LSKQPFSLQLIGPPPS(+162.052824)PVQR	S176	Yes	Yes
dsbF	Rv1677	Probable conserved lipoprotein DsbF	SQPAVAPT(+162.052824)GDAAAAT(+162.052824)QVPAGQTVPAQLQFSAK	T33 & T40	Not identified	Yes	NetOGly predicted, not assayed
dsbF	Rv1677	Probable conserved lipoprotein DsbF	SQPAVAPTGDAAAAT(+324.105600)QVPAGQTVPAQLQFSAK	T40	Not identified	Yes
wag31	Rv2145c	Diviva family protein Wag31	ERKHS(+162.052824)EIMGTINQQR	S192	Not identified	No	Not predicted
htrA	Rv1223	Probable serine protease HtrA (DEGP protein)	KTAEVVDAFTTS(+162.052824)K	S212	Not identified	No	Not predicted
lpqH	Rv3763	19 kDa lipoprotein antigen precursor LpqH	STTGS(+324.105600)GET(+324.105600)TTAAGTTASPGAASGPK	S31 & T34	Not identified	Yes	T34 & T35 NetOGly predicted and ConA binding
lpqH	Rv3763	19 kDa lipoprotein antigen precursor LpqH	STTGSGETT(+486.158400)TAAGTTASPGAASGPK	T35	Not identified	Yes
lpqH	Rv3763	19 kDa lipoprotein antigen precursor LpqH	STTGSGET(+486.158400)TTAAGTTASPGAASGPK	T34	Not identified	Yes
lpqH	Rv3763	19 kDa lipoprotein antigen precursor LpqH	STTGSGET(+486.158400)T(+486.158400)TAAGTTASPGAASGPK	T34 & T35	Not identified	Yes
mpt83	Rv2873	Cell surface lipoprotein Mpt83 (lipoprotein P23)	TT(+486.158400)AAM(+15.994900)ADPAADLIGR	T49	Not identified	Not identified	T49 NetOGly predicted and ConA binding
pstS1	Rv0934	Periplasmic phosphate-binding lipoprotein PstS1 (PBP-1) (PstS1)	PANQAIS(+162.052824)M(+15.994900)IDGPAPDGYPIINYEYAIVNNR	S299	Not identified	Not identified	Different as predicted
lprF	Rv1368	Probable conserved lipoprotein LprF	KPTTASSPS(+162.052824)PGS(+162.052824)PSPEAQQILQDSSK	S50 & S53	Not identified	Only S53	NetOGly predicted, not assayed
lprF	Rv1368	Probable conserved lipoprotein LprF	KPTTASSPSPGS(+324.105600)PSPEAQQILQDSSK	S53	Not identified	Yes
