# Supplementary material for: Integrative proteomic and glycoproteomic profiling of Mycobacterium tuberculosis culture filtrate
Source: PLoS One. 2020 Mar 3;15(3):e0221837. doi: 10.1371/journal.pone.0221837 (PMC7053730; doi:10.1371/journal.pone.0221837)
Supplement: S8 Table — Common O-glycosylated proteins (Sheet 1) and scans confirming O-glycosylated peptides (Sheet 2) identified by us in the analysis of the raw data files deposited by Albrethsen et al. [37]. (XLSX) [file pone.0221837.s014.xlsx]

## Sheet: Proteins
Analysis of raw files of Alberthsen 2013 - Glycosylated proteins
Gene name MycoB	Protein MycoB	References
lprA	Possible lipoprotein LprA	González-Zamorano 2009 Smith 2014
dsbF	Probable conserved lipoprotein DsbF	Birhanu 2019
apa	Alanine and proline rich secreted protein Apa (fibronectin attachment protein) (immunogenic protein MPT32) (antigen MPT-32) (45-kDa glycoprotein) (45/47 kDa antigen)	González-Zamorano 2009 Smith 2014 Birhanu 2019
Rv2799	Probable membrane protein	González-Zamorano 2009 Smith 2014 Birhanu 2019
mpt83	Cell surface lipoprotein Mpt83 (lipoprotein P23)	González-Zamorano 2009 Herrmann 2000
sahH	Probable adenosylhomocysteinase SahH (S-adenosyl-L-homocysteine hydrolase) (adohcyase)	This work
Rv3491	Unknown protein	González-Zamorano 2009 Smith 2014 Birhanu 2019
lpqH	19 kDa lipoprotein antigen precursor LpqH	González-Zamorano 2009 Herrmann 2000

## Sheet: Scans
Analysis of raw files of Alberthsen 2013 - Scans confirming glycosylated peptides
Condition	File name	Scan N°	Z	Unique	Measured MH	Theorical MH	PPM	Primary Score	Secondary Score	Delta CN	Peaks Matched	Bayesian Score	Peptide Sequence	Glycan	Rv (TBList)	Gene name MycoB	Protein MycoB
Normal_3	090313_29.sqt	3357	2	True	2031.93	2031.93	-0.07136	1.43	-0.553885	0.123	12	0.32893	K.AS(+162.052824)DT(+162.052824)AATASNGDAAMLLK.Q	Hex	Rv1270c	lprA	Possible lipoprotein LprA
Normal_2	090313_27.sqt	2880	2	True	1886.87	1885.87	-2.85447	1.665	1.91054	0.2627	14	0.32621	K.ASDTAATAS(+162.052824)NGDAAM(+15.994900)LLK.Q	Hex	Rv1270c	lprA	Possible lipoprotein LprA
Starved_3	090313_36.sqt	2932	2	True	1886.86	1885.87	-6.15361	1.5415	0.846298	0.117	15	0.1746	K.ASDTAATAS(+162.052824)NGDAAM(+15.994900)LLK.Q	Hex	Rv1270c	lprA	Possible lipoprotein LprA
Normal_1	090313_31.sqt	3764	2	True	1870.87	1869.87	-4.88703	1.5753	1.62455	0.2916	13	0.32778	K.ASDTAATAS(+162.052824)NGDAAMLLK.Q	Hex	Rv1270c	lprA	Possible lipoprotein LprA
Normal_1	090313_25.sqt	3494	2	True	1869.88	1869.87	3.49541	1.6391	0.350977	0.1442	13	0.28069	K.ASDTAATAS(+162.052824)NGDAAMLLK.Q	Hex	Rv1270c	lprA	Possible lipoprotein LprA
Normal_2	090313_27.sqt	3536	2	True	1869.88	1869.87	3.6259	1.882	0.957113	0.0956	16	0.34566	K.ASDTAATAS(+162.052824)NGDAAMLLK.Q	Hex	Rv1270c	lprA	Possible lipoprotein LprA
Normal_3	090313_29.sqt	3749	2	True	1870.87	1869.87	-3.77792	1.5166	0.53273	0.2228	13	0.32433	K.ASDTAATAS(+162.052824)NGDAAMLLK.Q	Hex	Rv1270c	lprA	Possible lipoprotein LprA
Starved_2	090313_34.sqt	3586	2	True	1870.87	1869.87	-6.38742	1.5531	0.869884	0.227	13	0.33386	K.ASDTAATAS(+162.052824)NGDAAMLLK.Q	Hex	Rv1270c	lprA	Possible lipoprotein LprA
Starved_3	090313_36.sqt	3813	2	True	1870.87	1869.87	-5.2783	1.3309	-1.14422	0.0713	11	0.18513	K.ASDTAATAS(+162.052824)NGDAAMLLK.Q	Hex	Rv1270c	lprA	Possible lipoprotein LprA
Normal_2	090313_33.sqt	4719	3	True	3402.72	3402.69	9.55235	3.2325	0.522561	0.1304	28	0.28241	K.SQPAVAPT(+162.052824)GDAAAATQVPAGQT(+162.052824)VPAQLQFSAK.T	Hex	Rv1677	dsbF	Probable conserved lipoprotein DsbF
Normal_2	090313_33.sqt	4719	3	True	3402.72	3402.69	9.56645	3.3072	3.8397	0.2509	27	0.32792	K.SQPAVAPTGDAAAATQVPAGQT(+324.105600)VPAQLQFSAK.T	Hex-Hex	Rv1677	dsbF	Probable conserved lipoprotein DsbF
Normal_2	090313_15.sqt	5246	6	True	4564.4	4564.38	3.30668	2.6527	-0.438255	0.0865	38	0.3034	K.ALAESIRPLVAPPPAPAPAPAEPAPAPAPAGEVAPT(+162.052824)PTT(+162.052824)PTPQR.T	Hex	Rv1860	apa	Alanine and proline rich secreted protein Apa (fibronectin attachment protein) (immunogenic protein MPT32) (antigen MPT-32) (45-kDa glycoprotein) (45/47 kDa antigen)
Normal_2	090313_15.sqt	5246	6	True	4564.4	4564.38	3.3172	2.6697	-0.631272	0.0814	37	0.29604	K.ALAESIRPLVAPPPAPAPAPAEPAPAPAPAGEVAPT(+324.105600)PTTPTPQR.T	Hex-Hex	Rv1860	apa	Alanine and proline rich secreted protein Apa (fibronectin attachment protein) (immunogenic protein MPT32) (antigen MPT-32) (45-kDa glycoprotein) (45/47 kDa antigen)
Normal_2	090313_15.sqt	5212	4	True	4726.46	4726.43	5.54559	3.5188	6.69264	0.1381	51	0.28763	K.ALAESIRPLVAPPPAPAPAPAEPAPAPAPAGEVAPT(+486.158400)PTTPTPQR.T	Hex-Hex-Hex	Rv1860	apa	Alanine and proline rich secreted protein Apa (fibronectin attachment protein) (immunogenic protein MPT32) (antigen MPT-32) (45-kDa glycoprotein) (45/47 kDa antigen)
Normal_2	090313_15.sqt	5217	6	True	4726.44	4726.43	1.17509	3.0437	3.35241	0.07	43	0.28287	K.ALAESIRPLVAPPPAPAPAPAEPAPAPAPAGEVAPTPT(+486.158400)TPTPQR.T	Hex-Hex-Hex	Rv1860	apa	Alanine and proline rich secreted protein Apa (fibronectin attachment protein) (immunogenic protein MPT32) (antigen MPT-32) (45-kDa glycoprotein) (45/47 kDa antigen)
Normal_2	090313_15.sqt	5200	5	True	4726.48	4726.43	9.66216	3.5064	2.67801	0.1093	43	0.27222	K.ALAESIRPLVAPPPAPAPAPAEPAPAPAPAGEVAPTPTTPT(+486.158400)PQR.T	Hex-Hex-Hex	Rv1860	apa	Alanine and proline rich secreted protein Apa (fibronectin attachment protein) (immunogenic protein MPT32) (antigen MPT-32) (45-kDa glycoprotein) (45/47 kDa antigen)
Normal_2	090313_33.sqt	4244	2	True	1921.89	1921.88	5.0341	1.8743	4.46541	0.125	16	0.32131	K.S(+162.052824)PIVATTDPSPFDPC(+57.021460)R.D	Hex	Rv2799	Rv2799	Probable membrane protein
Normal_2	090313_39.sqt	3778	2	True	1921.89	1921.88	5.16105	1.8695	6.97925	0.0606	14	0.31051	K.S(+162.052824)PIVATTDPSPFDPC(+57.021460)R.D	Hex	Rv2799	Rv2799	Probable membrane protein
Starved_1	090313_32.sqt	3668	2	True	1975.9	1975.89	6.31964	1.8515	4.43122	0.3573	14	0.40874	V.TT(+486.158400)AAM(+15.994900)ADPAADLIGR.G	Hex-Hex-Hex	Rv2873	mpt83	Cell surface lipoprotein Mpt83 (lipoprotein P23)
Starved_2	090313_34.sqt	3412	2	True	1975.89	1975.89	0.45043	1.9446	5.50904	0.4599	13	0.85548	V.TT(+486.158400)AAM(+15.994900)ADPAADLIGR.G	Hex-Hex-Hex	Rv2873	mpt83	Cell surface lipoprotein Mpt83 (lipoprotein P23)
Starved_2	090313_34.sqt	3505	2	True	1975.9	1975.89	4.96027	1.6609	3.16297	0.3611	12	0.83972	V.TT(+486.158400)AAM(+15.994900)ADPAADLIGR.G	Hex-Hex-Hex	Rv2873	mpt83	Cell surface lipoprotein Mpt83 (lipoprotein P23)
Normal_1	090313_31.sqt	4668	2	True	1959.9	1959.9	1.09036	1.6208	2.41687	0.3608	11	0.78258	V.TT(+486.158400)AAMADPAADLIGR.G	Hex-Hex-Hex	Rv2873	mpt83	Cell surface lipoprotein Mpt83 (lipoprotein P23)
Normal_2	090313_33.sqt	4531	2	True	1959.9	1959.9	3.89356	2.0928	5.13961	0.4153	12	0.65917	V.TT(+486.158400)AAMADPAADLIGR.G	Hex-Hex-Hex	Rv2873	mpt83	Cell surface lipoprotein Mpt83 (lipoprotein P23)
Normal_3	090313_35.sqt	4751	2	True	1959.89	1959.9	-3.45632	1.8276	3.32702	0.3683	12	0.69519	V.TT(+486.158400)AAMADPAADLIGR.G	Hex-Hex-Hex	Rv2873	mpt83	Cell surface lipoprotein Mpt83 (lipoprotein P23)
Starved_1	090313_32.sqt	4819	2	True	1959.9	1959.9	3.70631	2.2327	6.93718	0.4722	12	0.50986	V.TT(+486.158400)AAMADPAADLIGR.G	Hex-Hex-Hex	Rv2873	mpt83	Cell surface lipoprotein Mpt83 (lipoprotein P23)
Starved_1	090313_32.sqt	4726	2	True	1959.9	1959.9	3.76907	1.7991	3.3992	0.3623	13	0.44608	V.TT(+486.158400)AAMADPAADLIGR.G	Hex-Hex-Hex	Rv2873	mpt83	Cell surface lipoprotein Mpt83 (lipoprotein P23)
Starved_2	090313_34.sqt	4495	2	True	1959.9	1959.9	4.82779	1.9144	4.65752	0.4645	13	0.84422	V.TT(+486.158400)AAMADPAADLIGR.G	Hex-Hex-Hex	Rv2873	mpt83	Cell surface lipoprotein Mpt83 (lipoprotein P23)
Starved_3	090313_36.sqt	4761	2	True	1959.91	1959.9	8.00394	1.6636	3.44515	0.3619	13	0.67644	V.TT(+486.158400)AAMADPAADLIGR.G	Hex-Hex-Hex	Rv2873	mpt83	Cell surface lipoprotein Mpt83 (lipoprotein P23)
Normal_1	090313_13.sqt	4076	3	True	2869.39	2869.39	-1.16053	3.28	8.30208	0.4321	23	0.49959	K.LT(+162.052824)KEQAEYLGVDVEGPYKPDHYR.Y	Hex	Rv3248c	sahH	Probable adenosylhomocysteinase SahH (S-adenosyl-L-homocysteine hydrolase) (adohcyase)
Normal_1	090313_13.sqt	4056	4	True	2869.39	2869.39	0.51509	3.7921	4.47414	0.3206	39	0.42248	K.LT(+162.052824)KEQAEYLGVDVEGPYKPDHYR.Y	Hex	Rv3248c	sahH	Probable adenosylhomocysteinase SahH (S-adenosyl-L-homocysteine hydrolase) (adohcyase)
Normal_1	090313_13.sqt	4060	5	True	2869.39	2869.39	0.99986	2.3597	-1.11514	0.0748	34	0.36973	K.LT(+162.052824)KEQAEYLGVDVEGPYKPDHYR.Y	Hex	Rv3248c	sahH	Probable adenosylhomocysteinase SahH (S-adenosyl-L-homocysteine hydrolase) (adohcyase)
Normal_2	090313_15.sqt	3939	5	True	2869.4	2869.39	2.70126	2.8812	1.47841	0.1513	38	0.30459	K.LT(+162.052824)KEQAEYLGVDVEGPYKPDHYR.Y	Hex	Rv3248c	sahH	Probable adenosylhomocysteinase SahH (S-adenosyl-L-homocysteine hydrolase) (adohcyase)
Normal_3	090313_17.sqt	3950	4	True	2869.4	2869.39	4.76929	2.6796	1.28013	0.1699	31	0.33153	K.LT(+162.052824)KEQAEYLGVDVEGPYKPDHYR.Y	Hex	Rv3248c	sahH	Probable adenosylhomocysteinase SahH (S-adenosyl-L-homocysteine hydrolase) (adohcyase)
Normal_2	090313_39.sqt	3876	2	True	1650.9	1650.91	-1.21933	2.4424	4.63769	0.3789	14	0.56942	F.SLQLIGPPPS(+162.052824)PVQR.Y	Hex	Rv3491	Rv3491	Unknown protein
Starved_3	090313_36.sqt	4518	2	True	1650.91	1650.91	1.73844	1.8825	1.96611	0.3287	10	0.69501	F.SLQLIGPPPS(+162.052824)PVQR.Y	Hex	Rv3491	Rv3491	Unknown protein
Normal_2	090313_39.sqt	5634	2	True	2023.09	2023.09	3.91924	2.6605	7.85193	0.4155	16	0.41407	K.QPFSLQLIGPPPS(+162.052824)PVQR.Y	Hex	Rv3491	Rv3491	Unknown protein
Starved_3	090313_42.sqt	6060	2	True	2023.09	2023.09	3.19511	2.0574	4.86783	0.291	17	0.21266	K.QPFSLQLIGPPPS(+162.052824)PVQR.Y	Hex	Rv3491	Rv3491	Unknown protein
Starved_1	090313_32.sqt	759	3	True	2490.13	2490.12	3.34762	1.4082	-1.335	0.0554	17	0.11469	K.STTGSGET(+324.105600)TTAAGTTASPGAASGPK.V	Hex-Hex	Rv3763	lpqH	19 kDa lipoprotein antigen precursor LpqH
